# Supplementary material for: Whole genome sequencing data and analysis of a rifampicin-resistant Mycobacterium tuberculosis strain SBH162 from Sabah, Malaysia
Source: Data Brief. 2019 Aug 28;26:104445. doi: 10.1016/j.dib.2019.104445 (PMC6743026; doi:10.1016/j.dib.2019.104445)
Supplement: Multimedia component 1 [file mmc1.xlsx]

## Sheet: SMOE01_proteins
Supplementary table 1: List of 4306 predicted protein coding genes and tRNA genes of strain SBH162.
gb_accession	protein_len	product_name	title	gi	accession
TFB35164.1	42	PE family protein	PE family protein	partial [Mycobacterium tuberculosis]	1601162676	SMOE01P000001
TFB35163.1	72	DUF1802 family protein	DUF1802 family protein	partial [Mycobacterium tuberculosis]	1601162674	SMOE01P000002
TFB35162.1	72	DUF222 domain-containing protein	DUF222 domain-containing protein	partial [Mycobacterium tuberculosis]	1601162672	SMOE01P000003
TFB35161.1	73	PPE family protein	PPE family protein	partial [Mycobacterium tuberculosis]	1601162670	SMOE01P000004
TFB35132.1	74	hypothetical protein	hypothetical protein EZX46_00025	partial [Mycobacterium tuberculosis]	1601162639	SMOE01P000005
TFB34975.1	58	type VII secretion protein EsxI	type VII secretion protein EsxI	partial [Mycobacterium tuberculosis]	1601162480	SMOE01P000006
TFB34974.1	83	DUF222 domain-containing protein	DUF222 domain-containing protein	partial [Mycobacterium tuberculosis]	1601162236	SMOE01P000007
TFB34732.1	91	hypothetical protein	hypothetical protein EZX46_00040	partial [Mycobacterium tuberculosis]	1601162232	SMOE01P000008
TFB34663.1	91	DUF222 domain-containing protein	DUF222 domain-containing protein	partial [Mycobacterium tuberculosis]	1601162159	SMOE01P000009
TFB34487.1	76	fatty-acid--CoA ligase	fatty-acid--CoA ligase	partial [Mycobacterium tuberculosis]	1601161826	SMOE01P000010
TFB34488.1	20	PE family protein	PE family protein	partial [Mycobacterium tuberculosis]	1601161827	SMOE01P000011
TFB34335.1	119	DUF1802 family protein	DUF1802 family protein	partial [Mycobacterium tuberculosis]	1601161824	SMOE01P000012
TFB34334.1	126	polyketide synthase	polyketide synthase	partial [Mycobacterium tuberculosis]	1601161822	SMOE01P000013
TFB34333.1	132	KR domain-containing protein	KR domain-containing protein	partial [Mycobacterium tuberculosis]	1601161820	SMOE01P000014
TFB34305.1	136	hypothetical protein	hypothetical protein EZX46_00075	partial [Mycobacterium tuberculosis]	1601161790	SMOE01P000015
TFB34304.1	143	PE family protein	PE family protein	partial [Mycobacterium tuberculosis]	1601161788	SMOE01P000016
TFB34303.1	143	IS110 family transposase	IS110 family transposase	partial [Mycobacterium tuberculosis]	1601161786	SMOE01P000017
TFB34299.1	144	HNH endonuclease	HNH endonuclease	partial [Mycobacterium tuberculosis]	1601161780	SMOE01P000018
TFB34297.1	97	hypothetical protein	hypothetical protein EZX46_00095	partial [Mycobacterium tuberculosis]	1601161731	SMOE01P000019
TFB34252.1	32	type VII secretion protein EsxH	type VII secretion protein EsxH	partial [Mycobacterium tuberculosis]	1601161728	SMOE01P000020
TFB34251.1	151	PPE family protein	PPE family protein	partial [Mycobacterium tuberculosis]	1601161725	SMOE01P000021
TFB34250.1	166	hypothetical protein	hypothetical protein EZX46_00115	partial [Mycobacterium tuberculosis]	1601161722	SMOE01P000022
TFB34249.1	167	KR domain-containing protein	KR domain-containing protein	partial [Mycobacterium tuberculosis]	1601161719	SMOE01P000023
TFB34247.1	181	type VII secretion system ESX-5 target PPE25	type VII secretion system ESX-5 target PPE25	partial [Mycobacterium tuberculosis]	1601161713	SMOE01P000024
TFB34244.1	64	hypothetical protein	hypothetical protein EZX46_00140 [Mycobacterium tuberculosis]	1601161708	SMOE01P000025
TFB34245.1	98	hypothetical protein	hypothetical protein EZX46_00145 [Mycobacterium tuberculosis]	1601161709	SMOE01P000026
TFB34242.1	193	adenylate/guanylate cyclase domain-containing protein	adenylate/guanylate cyclase domain-containing protein	partial [Mycobacterium tuberculosis]	1601161704	SMOE01P000027
TFB34240.1	198	PPE family protein	PPE family protein	partial [Mycobacterium tuberculosis]	1601161700	SMOE01P000028
TFB34238.1	220	YncE family protein	YncE family protein	partial [Mycobacterium tuberculosis]	1601161696	SMOE01P000029
TFB34236.1	104	PE family protein	PE family protein [Mycobacterium tuberculosis]	1601161692	SMOE01P000030
TFB34235.1	261	HNH endonuclease	HNH endonuclease	partial [Mycobacterium tuberculosis]	1601161689	SMOE01P000031
TFB34233.1	42	hypothetical protein	hypothetical protein EZX46_00180	partial [Mycobacterium tuberculosis]	1601161685	SMOE01P000032
TFB34234.1	261	IS256-like element IS1081 family transposase	IS256-like element IS1081 family transposase	partial [Mycobacterium tuberculosis]	1601161686	SMOE01P000033
TFB34231.1	307	type I polyketide synthase	type I polyketide synthase	partial [Mycobacterium tuberculosis]	1601161679	SMOE01P000034
TFB34227.1	120	YncE family protein	YncE family protein	partial [Mycobacterium tuberculosis]	1601161672	SMOE01P000035
TFB34228.1	57	50S ribosomal protein L32	50S ribosomal protein L32 [Mycobacterium tuberculosis]	1601161673	SMOE01P000036
TFB34229.1	64	hypothetical protein	hypothetical protein EZX46_00215 [Mycobacterium tuberculosis]	1601161674	SMOE01P000037
TFB34226.1	297	DUF222 domain-containing protein	DUF222 domain-containing protein	partial [Mycobacterium tuberculosis]	1601161669	SMOE01P000038
TFB34223.1	307	polyketide synthase	polyketide synthase	partial [Mycobacterium tuberculosis]	1601161662	SMOE01P000039
TFB34222.1	176	nucleoside deaminase	nucleoside deaminase [Mycobacterium tuberculosis]	1601161659	SMOE01P000040
TFB34220.1	300	hypothetical protein	hypothetical protein EZX46_00250	partial [Mycobacterium tuberculosis]	1601161655	SMOE01P000041
TFB34221.1	66	adenylate/guanylate cyclase domain-containing protein	adenylate/guanylate cyclase domain-containing protein	partial [Mycobacterium tuberculosis]	1601161656	SMOE01P000042
TFB34218.1	367	DUF222 domain-containing protein	DUF222 domain-containing protein	partial [Mycobacterium tuberculosis]	1601161651	SMOE01P000043
TFB34215.1	277	sulfurtransferase	sulfurtransferase [Mycobacterium tuberculosis]	1601161646	SMOE01P000044
TFB34216.1	100	DUF1416 domain-containing protein	DUF1416 domain-containing protein [Mycobacterium tuberculosis]	1601161647	SMOE01P000045
TFB34211.1	67	PE family protein	PE family protein [Mycobacterium tuberculosis]	1601161640	SMOE01P000046
TFB34212.1	96	ESAT-6-like protein EsxR	ESAT-6-like protein EsxR [Mycobacterium tuberculosis]	1601161641	SMOE01P000047
TFB34213.1	97	type VII secretion protein EsxS	type VII secretion protein EsxS [Mycobacterium tuberculosis]	1601161642	SMOE01P000048
TFB34210.1	389	molybdopterin-synthase adenylyltransferase MoeB	molybdopterin-synthase adenylyltransferase MoeB [Mycobacterium tuberculosis]	1601161635	SMOE01P000049
TFB34208.1	420	IS3-like element IS987 family transposase	IS3-like element IS987 family transposase [Mycobacterium tuberculosis]	1601161631	SMOE01P000050
TFB34206.1	432	ISL3-like element IS1557 family transposase	ISL3-like element IS1557 family transposase	partial [Mycobacterium tuberculosis]	1601161627	SMOE01P000051
TFB34204.1	418	HNH endonuclease	HNH endonuclease [Mycobacterium tuberculosis]	1601161623	SMOE01P000052
TFB34201.1	451	hypothetical protein	hypothetical protein EZX46_00315	partial [Mycobacterium tuberculosis]	1601161618	SMOE01P000053
TFB34196.1	362	hypothetical protein	hypothetical protein EZX46_00320	partial [Mycobacterium tuberculosis]	1601161611	SMOE01P000054
TFB34197.1	72	hypothetical protein	hypothetical protein EZX46_00325 [Mycobacterium tuberculosis]	1601161612	SMOE01P000055
TFB32456.1	606	hypothetical protein	hypothetical protein EZX46_00330	partial [Mycobacterium tuberculosis]	1601159868	SMOE01P000056
TFB32451.1	294	hypothetical protein	hypothetical protein EZX46_00340 [Mycobacterium tuberculosis]	1601159861	SMOE01P000057
TFB32452.1	25	DUF1802 family protein	DUF1802 family protein	partial [Mycobacterium tuberculosis]	1601159862	SMOE01P000058
TFB32453.1	295	hypothetical protein	hypothetical protein EZX46_00345 [Mycobacterium tuberculosis]	1601159863	SMOE01P000059
TFB32445.1	100	hypothetical protein	hypothetical protein EZX46_00355 [Mycobacterium tuberculosis]	1601159853	SMOE01P000060
TFB32446.1	393	type VII secretion system ESX-5 target PPE26	type VII secretion system ESX-5 target PPE26 [Mycobacterium tuberculosis]	1601159854	SMOE01P000061
TFB32447.1	99	type VII secretion system ESX-5 target PE18	type VII secretion system ESX-5 target PE18 [Mycobacterium tuberculosis]	1601159855	SMOE01P000062
TFB32448.1	155	type VII secretion system ESX-5 target PPE25	type VII secretion system ESX-5 target PPE25	partial [Mycobacterium tuberculosis]	1601159856	SMOE01P000063
TFB32449.1	26	PPE domain-containing protein	PPE domain-containing protein	partial [Mycobacterium tuberculosis]	1601159857	SMOE01P000064
TFB32441.1	441	PE family protein	PE family protein	partial [Mycobacterium tuberculosis]	1601159847	SMOE01P000065
TFB32442.1	308	protoheme IX farnesyltransferase	protoheme IX farnesyltransferase [Mycobacterium tuberculosis]	1601159848	SMOE01P000066
TFB32439.1	946	acyltransferase domain-containing protein	acyltransferase domain-containing protein	partial [Mycobacterium tuberculosis]	1601159843	SMOE01P000067
TFB32434.1	953	acyltransferase domain-containing protein	acyltransferase domain-containing protein	partial [Mycobacterium tuberculosis]	1601159836	SMOE01P000068
TFB32421.1	390	ATPase	ATPase [Mycobacterium tuberculosis]	1601159821	SMOE01P000069
TFB32422.1	108	hypothetical protein	hypothetical protein EZX46_00400 [Mycobacterium tuberculosis]	1601159822	SMOE01P000070
TFB32423.1	116	transcriptional regulator	transcriptional regulator [Mycobacterium tuberculosis]	1601159823	SMOE01P000071
TFB32424.1	297	FHA domain-containing protein	FHA domain-containing protein	partial [Mycobacterium tuberculosis]	1601159824	SMOE01P000072
TFB32385.1	116	hypothetical protein	hypothetical protein EZX46_00420 [Mycobacterium tuberculosis]	1601159783	SMOE01P000073
TFB32386.1	128	hypothetical protein	hypothetical protein EZX46_00425 [Mycobacterium tuberculosis]	1601159784	SMOE01P000074
TFB32387.1	357	FHA domain-containing protein	FHA domain-containing protein [Mycobacterium tuberculosis]	1601159785	SMOE01P000075
TFB32388.1	145	hypothetical protein	hypothetical protein EZX46_00435 [Mycobacterium tuberculosis]	1601159786	SMOE01P000076
TFB32389.1	76	hypothetical protein	hypothetical protein EZX46_00440	partial [Mycobacterium tuberculosis]	1601159787	SMOE01P000077
TFB32390.1	354	GTP 3'	8-cyclase MoaA	GTP 3'	8-cyclase MoaA [Mycobacterium tuberculosis]	1601159788	SMOE01P000078
TFB32380.1	341	serine protease	serine protease [Mycobacterium tuberculosis]	1601159777	SMOE01P000079
TFB32381.1	207	hypothetical protein	hypothetical protein EZX46_00450 [Mycobacterium tuberculosis]	1601159778	SMOE01P000080
TFB32382.1	293	hypothetical protein	hypothetical protein EZX46_00455 [Mycobacterium tuberculosis]	1601159779	SMOE01P000081
TFB32383.1	74	hypothetical protein	hypothetical protein EZX46_00465 [Mycobacterium tuberculosis]	1601159780	SMOE01P000082
TFB32384.1	197	hypothetical protein	hypothetical protein EZX46_00460 [Mycobacterium tuberculosis]	1601159781	SMOE01P000083
TFB32328.1	155	hypothetical protein	hypothetical protein EZX46_00470 [Mycobacterium tuberculosis]	1601159723	SMOE01P000084
TFB32329.1	262	heavy metal-binding domain-containing protein	heavy metal-binding domain-containing protein [Mycobacterium tuberculosis]	1601159724	SMOE01P000085
TFB32330.1	127	DUF5073 domain-containing protein	DUF5073 domain-containing protein [Mycobacterium tuberculosis]	1601159725	SMOE01P000086
TFB32331.1	502	wax ester/triacylglycerol synthase family O-acyltransferase	wax ester/triacylglycerol synthase family O-acyltransferase [Mycobacterium tuberculosis]	1601159726	SMOE01P000087
TFB32332.1	179	cutinase family protein	cutinase family protein [Mycobacterium tuberculosis]	1601159727	SMOE01P000088
TFB32261.1	87	DUF1802 family protein	DUF1802 family protein	partial [Mycobacterium tuberculosis]	1601159654	SMOE01P000089
TFB32262.1	314	CRISPR-associated endoribonuclease Cas6	CRISPR-associated endoribonuclease Cas6 [Mycobacterium tuberculosis]	1601159655	SMOE01P000090
TFB32263.1	124	type III-A CRISPR-associated protein Csm2	type III-A CRISPR-associated protein Csm2 [Mycobacterium tuberculosis]	1601159656	SMOE01P000091
TFB32264.1	236	CRISPR type III-associated RAMP protein Csm3	CRISPR type III-associated RAMP protein Csm3 [Mycobacterium tuberculosis]	1601159657	SMOE01P000092
TFB32265.1	302	type III-A CRISPR-associated RAMP protein Csm4	type III-A CRISPR-associated RAMP protein Csm4 [Mycobacterium tuberculosis]	1601159658	SMOE01P000093
TFB32266.1	375	type III-A CRISPR-associated RAMP protein Csm5	type III-A CRISPR-associated RAMP protein Csm5 [Mycobacterium tuberculosis]	1601159659	SMOE01P000094
TFB32267.1	338	CRISPR-associated endonuclease Cas1	CRISPR-associated endonuclease Cas1 [Mycobacterium tuberculosis]	1601159660	SMOE01P000095
TFB32268.1	113	CRISPR-associated endonuclease Cas2	CRISPR-associated endonuclease Cas2 [Mycobacterium tuberculosis]	1601159661	SMOE01P000096
TFB32269.1	812	type III-A CRISPR-associated protein Cas10/Csm1	type III-A CRISPR-associated protein Cas10/Csm1 [Mycobacterium tuberculosis]	1601159662	SMOE01P000097
TFB32270.1	382	type III-A CRISPR-associated protein Csm6	type III-A CRISPR-associated protein Csm6 [Mycobacterium tuberculosis]	1601159663	SMOE01P000098
TFB32148.1	193	cob(I)yrinic acid a	c-diamide adenosyltransferase	cob(I)yrinic acid a	c-diamide adenosyltransferase [Mycobacterium tuberculosis]	1601159539	SMOE01P000099
TFB32149.1	418	UDP-N-acetylglucosamine 1-carboxyvinyltransferase	UDP-N-acetylglucosamine 1-carboxyvinyltransferase [Mycobacterium tuberculosis]	1601159540	SMOE01P000100
TFB32150.1	165	methylated-DNA--[protein]-cysteine S-methyltransferase	methylated-DNA--[protein]-cysteine S-methyltransferase [Mycobacterium tuberculosis]	1601159541	SMOE01P000101
TFB32151.1	496	DNA-3-methyladenine glycosylase 2 family protein	DNA-3-methyladenine glycosylase 2 family protein [Mycobacterium tuberculosis]	1601159542	SMOE01P000102
TFB32152.1	541	adenylate/guanylate cyclase domain-containing protein	adenylate/guanylate cyclase domain-containing protein [Mycobacterium tuberculosis]	1601159543	SMOE01P000103
TFB32153.1	43	adenylate/guanylate cyclase domain-containing protein	adenylate/guanylate cyclase domain-containing protein	partial [Mycobacterium tuberculosis]	1601159544	SMOE01P000104
TFB30715.1	214	TIGR03085 family protein	TIGR03085 family protein [Mycobacterium tuberculosis]	1601158104	SMOE01P000105
TFB30716.1	174	glutamine amidotransferase	glutamine amidotransferase [Mycobacterium tuberculosis]	1601158105	SMOE01P000106
TFB30717.1	165	thiol peroxidase	thiol peroxidase [Mycobacterium tuberculosis]	1601158106	SMOE01P000107
TFB30718.1	363	acyl-CoA dehydrogenase	acyl-CoA dehydrogenase [Mycobacterium tuberculosis]	1601158107	SMOE01P000108
TFB30719.1	409	acyl-CoA dehydrogenase	acyl-CoA dehydrogenase [Mycobacterium tuberculosis]	1601158108	SMOE01P000109
TFB30720.1	318	enoyl-CoA hydratase	enoyl-CoA hydratase [Mycobacterium tuberculosis]	1601158109	SMOE01P000110
TFB30721.1	71	hypothetical protein	hypothetical protein EZX46_00635 [Mycobacterium tuberculosis]	1601158110	SMOE01P000111
TFB30722.1	369	LLM class flavin-dependent oxidoreductase	LLM class flavin-dependent oxidoreductase [Mycobacterium tuberculosis]	1601158111	SMOE01P000112
TFB30723.1	839	2Fe-2S iron-sulfur cluster binding domain-containing protein	2Fe-2S iron-sulfur cluster binding domain-containing protein [Mycobacterium tuberculosis]	1601158112	SMOE01P000113
TFB30724.1	356	alpha/beta hydrolase	alpha/beta hydrolase [Mycobacterium tuberculosis]	1601158113	SMOE01P000114
TFB30725.1	171	flavin reductase	flavin reductase [Mycobacterium tuberculosis]	1601158114	SMOE01P000115
TFB30726.1	353	riboflavin biosynthesis protein RibA	riboflavin biosynthesis protein RibA [Mycobacterium tuberculosis]	1601158115	SMOE01P000116
TFB30727.1	256	SDR family oxidoreductase	SDR family oxidoreductase [Mycobacterium tuberculosis]	1601158116	SMOE01P000117
TFB30728.1	109	type II toxin-antitoxin system PemK/MazF family toxin	type II toxin-antitoxin system PemK/MazF family toxin [Mycobacterium tuberculosis]	1601158117	SMOE01P000118
TFB30729.1	125	type II toxin-antitoxin system antitoxin MazE5	type II toxin-antitoxin system antitoxin MazE5 [Mycobacterium tuberculosis]	1601158118	SMOE01P000119
TFB30730.1	196	hypothetical protein	hypothetical protein EZX46_00680 [Mycobacterium tuberculosis]	1601158119	SMOE01P000120
TFB30731.1	259	helix-turn-helix domain-containing protein	helix-turn-helix domain-containing protein [Mycobacterium tuberculosis]	1601158120	SMOE01P000121
TFB30567.1	257	hypothetical protein	hypothetical protein EZX46_00690 [Mycobacterium tuberculosis]	1601157954	SMOE01P000122
TFB30568.1	159	DUF1942 domain-containing protein	DUF1942 domain-containing protein [Mycobacterium tuberculosis]	1601157955	SMOE01P000123
TFB30569.1	620	fatty-acid--CoA ligase	fatty-acid--CoA ligase [Mycobacterium tuberculosis]	1601157956	SMOE01P000124
TFB30570.1	126	hypothetical protein	hypothetical protein EZX46_00705 [Mycobacterium tuberculosis]	1601157957	SMOE01P000125
TFB30571.1	446	lipase LipD	lipase LipD [Mycobacterium tuberculosis]	1601157958	SMOE01P000126
TFB30572.1	371	lipoprotein	lipoprotein [Mycobacterium tuberculosis]	1601157959	SMOE01P000127
TFB30573.1	423	haloacid dehalogenase-like hydrolase	haloacid dehalogenase-like hydrolase [Mycobacterium tuberculosis]	1601157960	SMOE01P000128
TFB30574.1	287	acyltransferase family protein	acyltransferase family protein [Mycobacterium tuberculosis]	1601157961	SMOE01P000129
TFB30575.1	154	SRPBCC family protein	SRPBCC family protein [Mycobacterium tuberculosis]	1601157962	SMOE01P000130
TFB30576.1	984	PPE family protein	PPE family protein [Mycobacterium tuberculosis]	1601157963	SMOE01P000131
TFB30577.1	1051	PPE family protein	PPE family protein	partial [Mycobacterium tuberculosis]	1601157964	SMOE01P000132
TFB30551.1	226	FABP family protein	FABP family protein [Mycobacterium tuberculosis]	1601157937	SMOE01P000133
TFB30552.1	368	folate-binding protein	folate-binding protein [Mycobacterium tuberculosis]	1601157938	SMOE01P000134
TFB30553.1	60	DUF3073 domain-containing protein	DUF3073 domain-containing protein [Mycobacterium tuberculosis]	1601157939	SMOE01P000135
TFB30554.1	364	phosphoribosylformylglycinamidine cyclo-ligase	phosphoribosylformylglycinamidine cyclo-ligase [Mycobacterium tuberculosis]	1601157940	SMOE01P000136
TFB30555.1	527	amidophosphoribosyltransferase	amidophosphoribosyltransferase [Mycobacterium tuberculosis]	1601157941	SMOE01P000137
TFB30556.1	129	hypothetical protein	hypothetical protein EZX46_00775 [Mycobacterium tuberculosis]	1601157942	SMOE01P000138
TFB30557.1	532	exopolysaccharide phosphotransferase CpsY	exopolysaccharide phosphotransferase CpsY [Mycobacterium tuberculosis]	1601157943	SMOE01P000139
TFB30558.1	318	phosphodiesterase	phosphodiesterase [Mycobacterium tuberculosis]	1601157944	SMOE01P000140
TFB30559.1	209	CPBP family intramembrane metalloprotease	CPBP family intramembrane metalloprotease [Mycobacterium tuberculosis]	1601157945	SMOE01P000141
TFB30560.1	218	N-acetyltransferase	N-acetyltransferase [Mycobacterium tuberculosis]	1601157946	SMOE01P000142
TFB30561.1	115	VOC family protein	VOC family protein [Mycobacterium tuberculosis]	1601157947	SMOE01P000143
TFB30562.1	433	M18 family aminopeptidase	M18 family aminopeptidase [Mycobacterium tuberculosis]	1601157948	SMOE01P000144
TFB30563.1	335	Dyp-type peroxidase	Dyp-type peroxidase [Mycobacterium tuberculosis]	1601157949	SMOE01P000145
TFB30564.1	265	bacteriocin	bacteriocin [Mycobacterium tuberculosis]	1601157950	SMOE01P000146
TFB30565.1	289	aminodeoxychorismate lyase	aminodeoxychorismate lyase [Mycobacterium tuberculosis]	1601157951	SMOE01P000147
TFB30566.1	754	phosphoribosylformylglycinamidine synthase subunit PurL	phosphoribosylformylglycinamidine synthase subunit PurL [Mycobacterium tuberculosis]	1601157952	SMOE01P000148
TFB30528.1	30	sulfurtransferase	sulfurtransferase	partial [Mycobacterium tuberculosis]	1601157913	SMOE01P000149
TFB30529.1	140	thioredoxin	thioredoxin [Mycobacterium tuberculosis]	1601157914	SMOE01P000150
TFB30530.1	270	DUF2993 domain-containing protein	DUF2993 domain-containing protein [Mycobacterium tuberculosis]	1601157915	SMOE01P000151
TFB30531.1	315	mycothiol synthase	mycothiol synthase [Mycobacterium tuberculosis]	1601157916	SMOE01P000152
TFB30532.1	258	phosphate ABC transporter ATP-binding protein	phosphate ABC transporter ATP-binding protein [Mycobacterium tuberculosis]	1601157917	SMOE01P000153
TFB30533.1	213	phosphate signaling complex protein PhoU	phosphate signaling complex protein PhoU [Mycobacterium tuberculosis]	1601157918	SMOE01P000154
TFB30534.1	684	LytR family transcriptional regulator	LytR family transcriptional regulator [Mycobacterium tuberculosis]	1601157919	SMOE01P000155
TFB30535.1	389	tRNA dihydrouridine synthase DusB	tRNA dihydrouridine synthase DusB [Mycobacterium tuberculosis]	1601157920	SMOE01P000156
TFB30536.1	338	acyl-ACP desaturase	acyl-ACP desaturase [Mycobacterium tuberculosis]	1601157921	SMOE01P000157
TFB30537.1	213	TetR/AcrR family transcriptional regulator	TetR/AcrR family transcriptional regulator [Mycobacterium tuberculosis]	1601157922	SMOE01P000158
TFB30538.1	351	DUF2236 domain-containing protein	DUF2236 domain-containing protein [Mycobacterium tuberculosis]	1601157923	SMOE01P000159
TFB30539.1	130	Ni(II)/Co(II)-sensing metalloregulatory transcriptional repressor KmtR	Ni(II)/Co(II)-sensing metalloregulatory transcriptional repressor KmtR [Mycobacterium tuberculosis]	1601157924	SMOE01P000160
TFB30540.1	140	nucleoside deaminase	nucleoside deaminase [Mycobacterium tuberculosis]	1601157925	SMOE01P000161
TFB30541.1	96	transposase	transposase [Mycobacterium tuberculosis]	1601157926	SMOE01P000162
TFB30542.1	301	class I SAM-dependent methyltransferase	class I SAM-dependent methyltransferase [Mycobacterium tuberculosis]	1601157927	SMOE01P000163
TFB30543.1	271	TIGR04255 family protein	TIGR04255 family protein [Mycobacterium tuberculosis]	1601157928	SMOE01P000164
TFB30544.1	137	PE family protein	PE family protein [Mycobacterium tuberculosis]	1601157929	SMOE01P000165
TFB30545.1	269	PE-PGRS family protein	PE-PGRS family protein [Mycobacterium tuberculosis]	1601157930	SMOE01P000166
TFB30546.1	59	hypothetical protein	hypothetical protein EZX46_00945 [Mycobacterium tuberculosis]	1601157931	SMOE01P000167
TFB30547.1	882	PE family protein	PE family protein [Mycobacterium tuberculosis]	1601157932	SMOE01P000168
TFB30548.1	214	sensor domain-containing protein	sensor domain-containing protein [Mycobacterium tuberculosis]	1601157933	SMOE01P000169
TFB30549.1	183	hypothetical protein	hypothetical protein EZX46_00960 [Mycobacterium tuberculosis]	1601157934	SMOE01P000170
TFB30550.1	255	response regulator transcription factor	response regulator transcription factor [Mycobacterium tuberculosis]	1601157935	SMOE01P000171
TFB30504.1	67	ferredoxin	ferredoxin [Mycobacterium tuberculosis]	1601157888	SMOE01P000172
TFB30505.1	393	cytochrome P450	cytochrome P450 [Mycobacterium tuberculosis]	1601157889	SMOE01P000173
TFB30506.1	1391	type VII secretion system ESX-5 FtsK/SpoIIIE family ATPase EccC5	type VII secretion system ESX-5 FtsK/SpoIIIE family ATPase EccC5 [Mycobacterium tuberculosis]	1601157890	SMOE01P000174
TFB30507.1	506	type VII secretion system ESX-5 subunit EccB5	type VII secretion system ESX-5 subunit EccB5 [Mycobacterium tuberculosis]	1601157891	SMOE01P000175
TFB30508.1	724	4-alpha-glucanotransferase	4-alpha-glucanotransferase [Mycobacterium tuberculosis]	1601157892	SMOE01P000176
TFB30509.1	187	hypothetical protein	hypothetical protein EZX46_00995 [Mycobacterium tuberculosis]	1601157893	SMOE01P000177
TFB30510.1	597	DUF4407 domain-containing protein	DUF4407 domain-containing protein [Mycobacterium tuberculosis]	1601157894	SMOE01P000178
TFB30511.1	149	hypothetical protein	hypothetical protein EZX46_01005 [Mycobacterium tuberculosis]	1601157895	SMOE01P000179
TFB30512.1	434	cytochrome P450	cytochrome P450 [Mycobacterium tuberculosis]	1601157896	SMOE01P000180
TFB30513.1	186	TetR/AcrR family transcriptional regulator	TetR/AcrR family transcriptional regulator [Mycobacterium tuberculosis]	1601157897	SMOE01P000181
TFB30514.1	272	hypothetical protein	hypothetical protein EZX46_01020 [Mycobacterium tuberculosis]	1601157898	SMOE01P000182
TFB30515.1	446	FAD-binding oxidoreductase	FAD-binding oxidoreductase [Mycobacterium tuberculosis]	1601157899	SMOE01P000183
TFB30516.1	248	IclR family transcriptional regulator	IclR family transcriptional regulator [Mycobacterium tuberculosis]	1601157900	SMOE01P000184
TFB30517.1	103	ANTAR domain-containing protein	ANTAR domain-containing protein [Mycobacterium tuberculosis]	1601157901	SMOE01P000185
TFB30518.1	428	L-gulono-1	4-lactone dehydrogenase	L-gulono-1	4-lactone dehydrogenase [Mycobacterium tuberculosis]	1601157902	SMOE01P000186
TFB30519.1	428	M28 family peptidase	M28 family peptidase [Mycobacterium tuberculosis]	1601157903	SMOE01P000187
TFB30520.1	414	amino acid deaminase/aldolase	amino acid deaminase/aldolase [Mycobacterium tuberculosis]	1601157904	SMOE01P000188
TFB30521.1	618	PE family protein	PE family protein [Mycobacterium tuberculosis]	1601157905	SMOE01P000189
TFB30522.1	119	carboxymuconolactone decarboxylase family protein	carboxymuconolactone decarboxylase family protein [Mycobacterium tuberculosis]	1601157906	SMOE01P000190
TFB30523.1	89	metal-sensing transcriptional repressor	metal-sensing transcriptional repressor [Mycobacterium tuberculosis]	1601157907	SMOE01P000191
TFB30524.1	66	hypothetical protein	hypothetical protein EZX46_01070 [Mycobacterium tuberculosis]	1601157908	SMOE01P000192
TFB30525.1	26	PPE domain-containing protein	PPE domain-containing protein	partial [Mycobacterium tuberculosis]	1601157909	SMOE01P000193
TFB30526.1	42	hypothetical protein	hypothetical protein EZX46_01075 [Mycobacterium tuberculosis]	1601157910	SMOE01P000194
TFB30527.1	79	hypothetical protein	hypothetical protein EZX46_01080 [Mycobacterium tuberculosis]	1601157911	SMOE01P000195
TFB30452.1	166	DUF1990 family protein	DUF1990 family protein [Mycobacterium tuberculosis]	1601157834	SMOE01P000196
TFB30453.1	146	DoxX family membrane protein	DoxX family membrane protein [Mycobacterium tuberculosis]	1601157835	SMOE01P000197
TFB30454.1	117	cupin domain-containing protein	cupin domain-containing protein [Mycobacterium tuberculosis]	1601157836	SMOE01P000198
TFB30455.1	141	hypothetical protein	hypothetical protein EZX46_01105 [Mycobacterium tuberculosis]	1601157837	SMOE01P000199
TFB30456.1	224	transcriptional regulator	transcriptional regulator [Mycobacterium tuberculosis]	1601157838	SMOE01P000200
TFB30457.1	273	class I SAM-dependent methyltransferase	class I SAM-dependent methyltransferase [Mycobacterium tuberculosis]	1601157839	SMOE01P000201
TFB30458.1	297	universal stress protein	universal stress protein [Mycobacterium tuberculosis]	1601157840	SMOE01P000202
TFB30459.1	272	universal stress protein	universal stress protein [Mycobacterium tuberculosis]	1601157841	SMOE01P000203
TFB30460.1	393	site-2 protease family protein	site-2 protease family protein [Mycobacterium tuberculosis]	1601157842	SMOE01P000204
TFB30461.1	143	CBS domain-containing protein	CBS domain-containing protein [Mycobacterium tuberculosis]	1601157843	SMOE01P000205
TFB30462.1	413	alpha/beta hydrolase	alpha/beta hydrolase [Mycobacterium tuberculosis]	1601157844	SMOE01P000206
TFB30463.1	120	hypothetical protein	hypothetical protein EZX46_01145 [Mycobacterium tuberculosis]	1601157845	SMOE01P000207
TFB30464.1	374	hypothetical protein	hypothetical protein EZX46_01150 [Mycobacterium tuberculosis]	1601157846	SMOE01P000208
TFB30465.1	179	archease	archease [Mycobacterium tuberculosis]	1601157847	SMOE01P000209
TFB30466.1	432	RNA-splicing ligase RtcB	RNA-splicing ligase RtcB [Mycobacterium tuberculosis]	1601157848	SMOE01P000210
TFB30467.1	93	DUF1876 domain-containing protein	DUF1876 domain-containing protein [Mycobacterium tuberculosis]	1601157849	SMOE01P000211
TFB30468.1	161	hemerythrin domain-containing protein	hemerythrin domain-containing protein [Mycobacterium tuberculosis]	1601157850	SMOE01P000212
TFB30469.1	85	hypothetical protein	hypothetical protein EZX46_01175 [Mycobacterium tuberculosis]	1601157851	SMOE01P000213
TFB30470.1	778	PE family protein	PE family protein [Mycobacterium tuberculosis]	1601157852	SMOE01P000214
TFB30471.1	80	hypothetical protein	hypothetical protein EZX46_01185 [Mycobacterium tuberculosis]	1601157853	SMOE01P000215
TFB30472.1	225	hypothetical protein	hypothetical protein EZX46_01190 [Mycobacterium tuberculosis]	1601157854	SMOE01P000216
TFB30473.1	218	DedA family protein	DedA family protein [Mycobacterium tuberculosis]	1601157855	SMOE01P000217
TFB30474.1	148	STAS domain-containing protein	STAS domain-containing protein [Mycobacterium tuberculosis]	1601157856	SMOE01P000218
TFB30475.1	110	YnfA family protein	YnfA family protein [Mycobacterium tuberculosis]	1601157857	SMOE01P000219
TFB30476.1	119	transcriptional regulator	transcriptional regulator [Mycobacterium tuberculosis]	1601157858	SMOE01P000220
TFB30477.1	152	glyoxalase/bleomycin resistance/dioxygenase family protein	glyoxalase/bleomycin resistance/dioxygenase family protein [Mycobacterium tuberculosis]	1601157859	SMOE01P000221
TFB30478.1	126	transcriptional regulator	transcriptional regulator [Mycobacterium tuberculosis]	1601157860	SMOE01P000222
TFB30479.1	498	ACR3 family arsenite efflux transporter	ACR3 family arsenite efflux transporter [Mycobacterium tuberculosis]	1601157861	SMOE01P000223
TFB30480.1	143	hypothetical protein	hypothetical protein EZX46_01260 [Mycobacterium tuberculosis]	1601157862	SMOE01P000224
TFB30481.1	332	integrase	integrase [Mycobacterium tuberculosis]	1601157863	SMOE01P000225
TFB30482.1	154	hypothetical protein	hypothetical protein EZX46_01270 [Mycobacterium tuberculosis]	1601157864	SMOE01P000226
TFB30483.1	83	hypothetical protein	hypothetical protein EZX46_01275 [Mycobacterium tuberculosis]	1601157865	SMOE01P000227
TFB30484.1	479	phage major capsid protein	phage major capsid protein [Mycobacterium tuberculosis]	1601157866	SMOE01P000228
TFB30485.1	177	HK97 family phage prohead protease	HK97 family phage prohead protease [Mycobacterium tuberculosis]	1601157867	SMOE01P000229
TFB30486.1	208	phage terminase small subunit P27 family	phage terminase small subunit P27 family [Mycobacterium tuberculosis]	1601157868	SMOE01P000230
TFB30487.1	107	type II toxin-antitoxin system toxin	type II toxin-antitoxin system toxin [Mycobacterium tuberculosis]	1601157869	SMOE01P000231
TFB30488.1	81	antitoxin	antitoxin [Mycobacterium tuberculosis]	1601157870	SMOE01P000232
TFB30489.1	475	DUF3631 domain-containing protein	DUF3631 domain-containing protein [Mycobacterium tuberculosis]	1601157871	SMOE01P000233
TFB30490.1	130	DUF2742 domain-containing protein	DUF2742 domain-containing protein [Mycobacterium tuberculosis]	1601157872	SMOE01P000234
TFB30491.1	86	helix-turn-helix domain-containing protein	helix-turn-helix domain-containing protein [Mycobacterium tuberculosis]	1601157873	SMOE01P000235
TFB30492.1	120	hypothetical protein	hypothetical protein EZX46_01320 [Mycobacterium tuberculosis]	1601157874	SMOE01P000236
TFB30493.1	375	integrase	integrase [Mycobacterium tuberculosis]	1601157875	SMOE01P000237
TFB30494.1	75	hypothetical protein	hypothetical protein EZX46_01330 [Mycobacterium tuberculosis]	1601157876	SMOE01P000238
TFB30495.1	129	hypothetical protein	hypothetical protein EZX46_01335 [Mycobacterium tuberculosis]	1601157877	SMOE01P000239
TFB30496.1	90	hypothetical protein	hypothetical protein EZX46_01340 [Mycobacterium tuberculosis]	1601157878	SMOE01P000240
TFB30497.1	77	hypothetical protein	hypothetical protein EZX46_01345 [Mycobacterium tuberculosis]	1601157879	SMOE01P000241
TFB30498.1	84	hypothetical protein	hypothetical protein EZX46_01350 [Mycobacterium tuberculosis]	1601157880	SMOE01P000242
TFB30499.1	57	hypothetical protein	hypothetical protein EZX46_01355 [Mycobacterium tuberculosis]	1601157881	SMOE01P000243
TFB30500.1	93	arginine RICH protein	arginine RICH protein [Mycobacterium tuberculosis]	1601157882	SMOE01P000244
TFB30501.1	225	transcriptional regulator	transcriptional regulator [Mycobacterium tuberculosis]	1601157883	SMOE01P000245
TFB30502.1	78	DUF3018 family protein	DUF3018 family protein [Mycobacterium tuberculosis]	1601157884	SMOE01P000246
TFB30503.1	57	hypothetical protein	hypothetical protein EZX46_01235 [Mycobacterium tuberculosis]	1601157885	SMOE01P000247
TFB29687.1	279	hypothetical protein	hypothetical protein EZX46_01365	partial [Mycobacterium tuberculosis]	1601157066	SMOE01P000248
TFB29688.1	854	sugar epimerase family protein	sugar epimerase family protein [Mycobacterium tuberculosis]	1601157067	SMOE01P000249
TFB29689.1	218	hypothetical protein	hypothetical protein EZX46_01375 [Mycobacterium tuberculosis]	1601157068	SMOE01P000250
TFB29690.1	511	carboxylesterase/lipase family protein	carboxylesterase/lipase family protein [Mycobacterium tuberculosis]	1601157069	SMOE01P000251
TFB29691.1	105	DUF2784 domain-containing protein	DUF2784 domain-containing protein [Mycobacterium tuberculosis]	1601157070	SMOE01P000252
TFB29692.1	186	bifunctional pyrazinamidase/nicotinamidase	bifunctional pyrazinamidase/nicotinamidase [Mycobacterium tuberculosis]	1601157071	SMOE01P000253
TFB29693.1	265	transporter	transporter [Mycobacterium tuberculosis]	1601157072	SMOE01P000254
TFB29694.1	439	sugar ABC transporter substrate-binding protein	sugar ABC transporter substrate-binding protein [Mycobacterium tuberculosis]	1601157073	SMOE01P000255
TFB29695.1	300	sugar ABC transporter permease	sugar ABC transporter permease [Mycobacterium tuberculosis]	1601157074	SMOE01P000256
TFB29696.1	280	carbohydrate ABC transporter permease	carbohydrate ABC transporter permease [Mycobacterium tuberculosis]	1601157075	SMOE01P000257
TFB29697.1	357	sn-glycerol-3-phosphate ABC transporter ATP-binding protein UgpC	sn-glycerol-3-phosphate ABC transporter ATP-binding protein UgpC [Mycobacterium tuberculosis]	1601157076	SMOE01P000258
TFB29698.1	324	hypothetical protein	hypothetical protein EZX46_01420 [Mycobacterium tuberculosis]	1601157077	SMOE01P000259
TFB29699.1	213	maleylpyruvate isomerase family mycothiol-dependent enzyme	maleylpyruvate isomerase family mycothiol-dependent enzyme [Mycobacterium tuberculosis]	1601157078	SMOE01P000260
TFB29700.1	162	ATPase	ATPase [Mycobacterium tuberculosis]	1601157079	SMOE01P000261
TFB29701.1	107	ArsR family transcriptional regulator	ArsR family transcriptional regulator [Mycobacterium tuberculosis]	1601157080	SMOE01P000262
TFB29702.1	280	DUF3097 domain-containing protein	DUF3097 domain-containing protein [Mycobacterium tuberculosis]	1601157081	SMOE01P000263
TFB29703.1	331	NAD(P)H nitroreductase	NAD(P)H nitroreductase [Mycobacterium tuberculosis]	1601157082	SMOE01P000264
TFB29704.1	144	Hsp20 family protein	Hsp20 family protein [Mycobacterium tuberculosis]	1601157083	SMOE01P000265
TFB29705.1	681	hypothetical protein	hypothetical protein EZX46_01455 [Mycobacterium tuberculosis]	1601157084	SMOE01P000266
TFB29706.1	339	1-phosphofructokinase family hexose kinase	1-phosphofructokinase family hexose kinase [Mycobacterium tuberculosis]	1601157085	SMOE01P000267
TFB29707.1	279	universal stress protein	universal stress protein [Mycobacterium tuberculosis]	1601157086	SMOE01P000268
TFB29708.1	573	GAF domain-containing protein	GAF domain-containing protein [Mycobacterium tuberculosis]	1601157087	SMOE01P000269
TFB29709.1	294	universal stress protein	universal stress protein [Mycobacterium tuberculosis]	1601157088	SMOE01P000270
TFB29710.1	332	cation transporter	cation transporter [Mycobacterium tuberculosis]	1601157089	SMOE01P000271
TFB29711.1	1606	DEAD/DEAH box helicase	DEAD/DEAH box helicase [Mycobacterium tuberculosis]	1601157090	SMOE01P000272
TFB29712.1	298	hypothetical protein	hypothetical protein EZX46_01490 [Mycobacterium tuberculosis]	1601157091	SMOE01P000273
TFB29713.1	78	hypothetical protein	hypothetical protein EZX46_01495 [Mycobacterium tuberculosis]	1601157092	SMOE01P000274
TFB29714.1	225	hypothetical protein	hypothetical protein EZX46_01500 [Mycobacterium tuberculosis]	1601157093	SMOE01P000275
TFB29715.1	201	type II toxin-antitoxin system RelE/ParE family toxin	type II toxin-antitoxin system RelE/ParE family toxin [Mycobacterium tuberculosis]	1601157094	SMOE01P000276
TFB29716.1	101	helix-turn-helix domain-containing protein	helix-turn-helix domain-containing protein [Mycobacterium tuberculosis]	1601157095	SMOE01P000277
TFB29717.1	99	hypothetical protein	hypothetical protein EZX46_01520 [Mycobacterium tuberculosis]	1601157096	SMOE01P000278
TFB29718.1	138	hypothetical protein	hypothetical protein EZX46_01525 [Mycobacterium tuberculosis]	1601157097	SMOE01P000279
TFB29719.1	239	DUF433 domain-containing protein	DUF433 domain-containing protein [Mycobacterium tuberculosis]	1601157098	SMOE01P000280
TFB29720.1	346	ImmA/IrrE family metallo-endopeptidase	ImmA/IrrE family metallo-endopeptidase [Mycobacterium tuberculosis]	1601157099	SMOE01P000281
TFB29721.1	116	hypothetical protein	hypothetical protein EZX46_01540 [Mycobacterium tuberculosis]	1601157100	SMOE01P000282
TFB29722.1	119	hypothetical protein	hypothetical protein EZX46_01505 [Mycobacterium tuberculosis]	1601157101	SMOE01P000283
TFB29519.1	969	leucine--tRNA ligase	leucine--tRNA ligase [Mycobacterium tuberculosis]	1601156896	SMOE01P000284
TFB29520.1	310	hypothetical protein	hypothetical protein EZX46_01555 [Mycobacterium tuberculosis]	1601156897	SMOE01P000285
TFB29521.1	115	hypothetical protein	hypothetical protein EZX46_01560 [Mycobacterium tuberculosis]	1601156898	SMOE01P000286
TFB29522.1	202	YqgE/AlgH family protein	YqgE/AlgH family protein [Mycobacterium tuberculosis]	1601156899	SMOE01P000287
TFB29523.1	257	TIGR03084 family protein	TIGR03084 family protein [Mycobacterium tuberculosis]	1601156900	SMOE01P000288
TFB29524.1	562	fatty acyl-AMP ligase	fatty acyl-AMP ligase [Mycobacterium tuberculosis]	1601156901	SMOE01P000289
TFB29525.1	131	nuclear transport factor 2 family protein	nuclear transport factor 2 family protein [Mycobacterium tuberculosis]	1601156902	SMOE01P000290
TFB29526.1	87	acyl carrier protein	acyl carrier protein [Mycobacterium tuberculosis]	1601156903	SMOE01P000291
TFB29527.1	771	aminotransferase class I/II-fold pyridoxal phosphate-dependent enzyme	aminotransferase class I/II-fold pyridoxal phosphate-dependent enzyme [Mycobacterium tuberculosis]	1601156904	SMOE01P000292
TFB29528.1	85	hypothetical protein	hypothetical protein EZX46_01600 [Mycobacterium tuberculosis]	1601156905	SMOE01P000293
TFB29529.1	365	hypothetical protein	hypothetical protein EZX46_01615 [Mycobacterium tuberculosis]	1601156906	SMOE01P000294
TFB29530.1	101	DUF2694 domain-containing protein	DUF2694 domain-containing protein [Mycobacterium tuberculosis]	1601156907	SMOE01P000295
TFB29531.1	105	ESX-1 secretion-associated protein	ESX-1 secretion-associated protein [Mycobacterium tuberculosis]	1601156908	SMOE01P000296
TFB29532.1	448	DUF4226 domain-containing protein	DUF4226 domain-containing protein [Mycobacterium tuberculosis]	1601156909	SMOE01P000297
TFB29533.1	120	DUF4226 domain-containing protein	DUF4226 domain-containing protein [Mycobacterium tuberculosis]	1601156910	SMOE01P000298
TFB29534.1	281	NlpC/P60 family protein	NlpC/P60 family protein [Mycobacterium tuberculosis]	1601156911	SMOE01P000299
TFB29535.1	256	XRE family transcriptional regulator	XRE family transcriptional regulator [Mycobacterium tuberculosis]	1601156912	SMOE01P000300
TFB29536.1	139	WhiB family transcriptional regulator	WhiB family transcriptional regulator [Mycobacterium tuberculosis]	1601156913	SMOE01P000301
TFB29537.1	322	nitronate monooxygenase	nitronate monooxygenase [Mycobacterium tuberculosis]	1601156914	SMOE01P000302
TFB29538.1	527	DUF2662 domain-containing protein	DUF2662 domain-containing protein [Mycobacterium tuberculosis]	1601156915	SMOE01P000303
TFB29539.1	155	FHA domain-containing protein	FHA domain-containing protein [Mycobacterium tuberculosis]	1601156916	SMOE01P000304
TFB29540.1	514	PP2C-family Ser/Thr phosphatase	PP2C-family Ser/Thr phosphatase [Mycobacterium tuberculosis]	1601156917	SMOE01P000305
TFB29541.1	469	FtsW/RodA/SpoVE family cell cycle protein	FtsW/RodA/SpoVE family cell cycle protein [Mycobacterium tuberculosis]	1601156918	SMOE01P000306
TFB29542.1	491	penicillin-binding protein A	penicillin-binding protein A [Mycobacterium tuberculosis]	1601156919	SMOE01P000307
TFB29543.1	431	serine/threonine protein kinase	serine/threonine protein kinase [Mycobacterium tuberculosis]	1601156920	SMOE01P000308
TFB29544.1	626	Stk1 family PASTA domain-containing Ser/Thr kinase	Stk1 family PASTA domain-containing Ser/Thr kinase [Mycobacterium tuberculosis]	1601156921	SMOE01P000309
TFB29545.1	232	aminodeoxychorismate/anthranilate synthase component II	aminodeoxychorismate/anthranilate synthase component II [Mycobacterium tuberculosis]	1601156922	SMOE01P000310
TFB29546.1	262	DUF881 domain-containing protein	DUF881 domain-containing protein [Mycobacterium tuberculosis]	1601156923	SMOE01P000311
TFB29547.1	93	cell division protein CrgA	cell division protein CrgA [Mycobacterium tuberculosis]	1601156924	SMOE01P000312
TFB29548.1	141	PH domain-containing protein	PH domain-containing protein [Mycobacterium tuberculosis]	1601156925	SMOE01P000313
TFB29549.1	182	peptidylprolyl isomerase	peptidylprolyl isomerase [Mycobacterium tuberculosis]	1601156926	SMOE01P000314
TFB29550.1	145	cell wall synthesis protein CwsA	cell wall synthesis protein CwsA [Mycobacterium tuberculosis]	1601156927	SMOE01P000315
TFB29551.1	63	hypothetical protein	hypothetical protein EZX46_01730 [Mycobacterium tuberculosis]	1601156928	SMOE01P000316
TFB29552.1	304	hypothetical protein	hypothetical protein EZX46_01745 [Mycobacterium tuberculosis]	1601156929	SMOE01P000317
TFB29553.1	838	DNA gyrase subunit A	DNA gyrase subunit A [Mycobacterium tuberculosis]	1601156930	SMOE01P000318
TFB29554.1	675	DNA gyrase subunit B	DNA gyrase subunit B [Mycobacterium tuberculosis]	1601156931	SMOE01P000319
TFB29555.1	187	DUF721 family protein	DUF721 family protein [Mycobacterium tuberculosis]	1601156932	SMOE01P000320
TFB29556.1	385	DNA replication/repair protein RecF	DNA replication/repair protein RecF [Mycobacterium tuberculosis]	1601156933	SMOE01P000321
TFB29557.1	402	DNA polymerase III subunit beta	DNA polymerase III subunit beta [Mycobacterium tuberculosis]	1601156934	SMOE01P000322
TFB29558.1	28	MarR family transcriptional regulator	MarR family transcriptional regulator	partial [Mycobacterium tuberculosis]	1601156935	SMOE01P000323
TFB29559.1	441	MFS transporter	MFS transporter [Mycobacterium tuberculosis]	1601156936	SMOE01P000324
TFB29560.1	70	transposase	transposase [Mycobacterium tuberculosis]	1601156937	SMOE01P000325
TFB28994.1	364	NAD(P)-dependent oxidoreductase	NAD(P)-dependent oxidoreductase [Mycobacterium tuberculosis]	1601156368	SMOE01P000326
TFB28995.1	336	4-hydroxy-2-oxovalerate aldolase	4-hydroxy-2-oxovalerate aldolase [Mycobacterium tuberculosis]	1601156369	SMOE01P000327
TFB28996.1	177	cupin domain-containing protein	cupin domain-containing protein [Mycobacterium tuberculosis]	1601156370	SMOE01P000328
TFB28997.1	168	nuclear transport factor 2 family protein	nuclear transport factor 2 family protein [Mycobacterium tuberculosis]	1601156371	SMOE01P000329
TFB28998.1	449	MFS transporter	MFS transporter [Mycobacterium tuberculosis]	1601156372	SMOE01P000330
TFB28999.1	98	PE family protein	PE family protein [Mycobacterium tuberculosis]	1601156373	SMOE01P000331
TFB29000.1	393	PPE family protein	PPE family protein [Mycobacterium tuberculosis]	1601156374	SMOE01P000332
TFB29001.1	1082	patatin-like protein	patatin-like protein [Mycobacterium tuberculosis]	1601156375	SMOE01P000333
TFB29002.1	497	wax ester/triacylglycerol synthase family O-acyltransferase	wax ester/triacylglycerol synthase family O-acyltransferase [Mycobacterium tuberculosis]	1601156376	SMOE01P000334
TFB29003.1	229	GAP family protein	GAP family protein [Mycobacterium tuberculosis]	1601156377	SMOE01P000335
TFB29004.1	260	DUF2510 domain-containing protein	DUF2510 domain-containing protein [Mycobacterium tuberculosis]	1601156378	SMOE01P000336
TFB29005.1	220	LppP/LprE family lipoprotein	LppP/LprE family lipoprotein [Mycobacterium tuberculosis]	1601156379	SMOE01P000337
TFB29006.1	512	LytR family transcriptional regulator	LytR family transcriptional regulator [Mycobacterium tuberculosis]	1601156380	SMOE01P000338
TFB29007.1	314	SDR family oxidoreductase	SDR family oxidoreductase [Mycobacterium tuberculosis]	1601156381	SMOE01P000339
TFB29008.1	82	hypothetical protein	hypothetical protein EZX46_01860 [Mycobacterium tuberculosis]	1601156382	SMOE01P000340
TFB29009.1	149	DoxX family protein	DoxX family protein [Mycobacterium tuberculosis]	1601156383	SMOE01P000341
TFB29010.1	277	alpha/beta hydrolase	alpha/beta hydrolase [Mycobacterium tuberculosis]	1601156384	SMOE01P000342
TFB29011.1	107	PadR family transcriptional regulator	PadR family transcriptional regulator [Mycobacterium tuberculosis]	1601156385	SMOE01P000343
TFB29012.1	54	hypothetical protein	hypothetical protein EZX46_01880 [Mycobacterium tuberculosis]	1601156386	SMOE01P000344
TFB29013.1	500	trehalose-6-phosphate synthase	trehalose-6-phosphate synthase [Mycobacterium tuberculosis]	1601156387	SMOE01P000345
TFB29014.1	192	hypothetical protein	hypothetical protein EZX46_01890 [Mycobacterium tuberculosis]	1601156388	SMOE01P000346
TFB29015.1	160	Mce associated protein	Mce associated protein [Mycobacterium tuberculosis]	1601156389	SMOE01P000347
TFB29016.1	242	mammalian cell entry protein	mammalian cell entry protein [Mycobacterium tuberculosis]	1601156390	SMOE01P000348
TFB29017.1	564	virulence factor Mce family protein	virulence factor Mce family protein [Mycobacterium tuberculosis]	1601156391	SMOE01P000349
TFB29018.1	384	virulence factor Mce family protein	virulence factor Mce family protein [Mycobacterium tuberculosis]	1601156392	SMOE01P000350
TFB29019.1	451	virulence factor Mce family protein	virulence factor Mce family protein [Mycobacterium tuberculosis]	1601156393	SMOE01P000351
TFB29020.1	357	virulence factor Mce family protein	virulence factor Mce family protein [Mycobacterium tuberculosis]	1601156394	SMOE01P000352
TFB29021.1	350	virulence factor Mce family protein	virulence factor Mce family protein [Mycobacterium tuberculosis]	1601156395	SMOE01P000353
TFB29022.1	400	virulence factor Mce family protein	virulence factor Mce family protein [Mycobacterium tuberculosis]	1601156396	SMOE01P000354
TFB29023.1	280	ABC transporter permease	ABC transporter permease [Mycobacterium tuberculosis]	1601156397	SMOE01P000355
TFB29024.1	254	ABC transporter permease	ABC transporter permease [Mycobacterium tuberculosis]	1601156398	SMOE01P000356
TFB29025.1	317	3-oxoacyl-ACP reductase	3-oxoacyl-ACP reductase [Mycobacterium tuberculosis]	1601156399	SMOE01P000357
TFB29026.1	63	ferredoxin	ferredoxin [Mycobacterium tuberculosis]	1601156400	SMOE01P000358
TFB29027.1	400	acyl-CoA dehydrogenase	acyl-CoA dehydrogenase [Mycobacterium tuberculosis]	1601156401	SMOE01P000359
TFB29028.1	373	acyl-CoA dehydrogenase	acyl-CoA dehydrogenase [Mycobacterium tuberculosis]	1601156402	SMOE01P000360
TFB29029.1	502	long-chain-fatty-acid--CoA ligase FadD17	long-chain-fatty-acid--CoA ligase FadD17 [Mycobacterium tuberculosis]	1601156403	SMOE01P000361
TFB29030.1	1400	PE family protein	PE family protein [Mycobacterium tuberculosis]	1601156404	SMOE01P000362
TFB29031.1	1496	PE family protein	PE family protein [Mycobacterium tuberculosis]	1601156405	SMOE01P000363
TFB29032.1	515	acetolactate synthase large subunit	acetolactate synthase large subunit [Mycobacterium tuberculosis]	1601156406	SMOE01P000364
TFB29033.1	278	amidohydrolase	amidohydrolase [Mycobacterium tuberculosis]	1601156407	SMOE01P000365
TFB29034.1	1489	PE family protein	PE family protein [Mycobacterium tuberculosis]	1601156408	SMOE01P000366
TFB29035.1	28	HNH endonuclease	HNH endonuclease	partial [Mycobacterium tuberculosis]	1601156409	SMOE01P000367
TFB29036.1	552	thiamine pyrophosphate-binding protein	thiamine pyrophosphate-binding protein [Mycobacterium tuberculosis]	1601156410	SMOE01P000368
TFB29037.1	261	alpha/beta hydrolase	alpha/beta hydrolase [Mycobacterium tuberculosis]	1601156411	SMOE01P000369
TFB29038.1	26	fatty-acid--CoA ligase	fatty-acid--CoA ligase	partial [Mycobacterium tuberculosis]	1601156412	SMOE01P000370
TFB28540.1	40	HNH endonuclease	HNH endonuclease	partial [Mycobacterium tuberculosis]	1601155910	SMOE01P000371
TFB28541.1	282	hypothetical protein	hypothetical protein EZX46_02005 [Mycobacterium tuberculosis]	1601155911	SMOE01P000372
TFB28542.1	761	copper-translocating P-type ATPase	copper-translocating P-type ATPase [Mycobacterium tuberculosis]	1601155912	SMOE01P000373
TFB28543.1	255	5'-methylthioadenosine/adenosylhomocysteine nucleosidase	5'-methylthioadenosine/adenosylhomocysteine nucleosidase [Mycobacterium tuberculosis]	1601155913	SMOE01P000374
TFB28544.1	64	hypothetical protein	hypothetical protein EZX46_02020 [Mycobacterium tuberculosis]	1601155914	SMOE01P000375
TFB28545.1	256	DUF2127 domain-containing protein	DUF2127 domain-containing protein [Mycobacterium tuberculosis]	1601155915	SMOE01P000376
TFB28546.1	197	methyltransferase	methyltransferase [Mycobacterium tuberculosis]	1601155916	SMOE01P000377
TFB28547.1	224	hypothetical protein	hypothetical protein EZX46_02035 [Mycobacterium tuberculosis]	1601155917	SMOE01P000378
TFB28548.1	492	formate hydrogenase HycE	formate hydrogenase HycE [Mycobacterium tuberculosis]	1601155918	SMOE01P000379
TFB28549.1	488	hydrogenase HycQ	hydrogenase HycQ [Mycobacterium tuberculosis]	1601155919	SMOE01P000380
TFB28550.1	220	hypothetical protein	hypothetical protein EZX46_02050 [Mycobacterium tuberculosis]	1601155920	SMOE01P000381
TFB28551.1	316	formate hydrogenlyase HycD	formate hydrogenlyase HycD [Mycobacterium tuberculosis]	1601155921	SMOE01P000382
TFB28552.1	640	oxidoreductase	oxidoreductase [Mycobacterium tuberculosis]	1601155922	SMOE01P000383
TFB28553.1	159	NADH-quinone oxidoreductase subunit NuoB	NADH-quinone oxidoreductase subunit NuoB [Mycobacterium tuberculosis]	1601155923	SMOE01P000384
TFB28554.1	114	ArsR family transcriptional regulator	ArsR family transcriptional regulator [Mycobacterium tuberculosis]	1601155924	SMOE01P000385
TFB28555.1	152	pyridoxamine 5'-phosphate oxidase family protein	pyridoxamine 5'-phosphate oxidase family protein [Mycobacterium tuberculosis]	1601155925	SMOE01P000386
TFB28556.1	273	hypothetical protein	hypothetical protein EZX46_02080 [Mycobacterium tuberculosis]	1601155926	SMOE01P000387
TFB28557.1	68	hypothetical protein	hypothetical protein EZX46_02085 [Mycobacterium tuberculosis]	1601155927	SMOE01P000388
TFB28558.1	197	hypothetical protein	hypothetical protein EZX46_02090 [Mycobacterium tuberculosis]	1601155928	SMOE01P000389
TFB28559.1	201	TetR/AcrR family transcriptional regulator	TetR/AcrR family transcriptional regulator [Mycobacterium tuberculosis]	1601155929	SMOE01P000390
TFB28560.1	276	alpha/beta hydrolase	alpha/beta hydrolase [Mycobacterium tuberculosis]	1601155930	SMOE01P000391
TFB28561.1	129	hypothetical protein	hypothetical protein EZX46_02105 [Mycobacterium tuberculosis]	1601155931	SMOE01P000392
TFB28562.1	380	pyridoxal phosphate-dependent aminotransferase	pyridoxal phosphate-dependent aminotransferase [Mycobacterium tuberculosis]	1601155932	SMOE01P000393
TFB28563.1	411	amidohydrolase family protein	amidohydrolase family protein [Mycobacterium tuberculosis]	1601155933	SMOE01P000394
TFB28564.1	330	ATP-binding cassette domain-containing protein	ATP-binding cassette domain-containing protein [Mycobacterium tuberculosis]	1601155934	SMOE01P000395
TFB28565.1	349	FtsX-like permease family protein	FtsX-like permease family protein [Mycobacterium tuberculosis]	1601155935	SMOE01P000396
TFB28566.1	232	maturase	maturase [Mycobacterium tuberculosis]	1601155936	SMOE01P000397
TFB28567.1	425	serine hydroxymethyltransferase	serine hydroxymethyltransferase [Mycobacterium tuberculosis]	1601155937	SMOE01P000398
TFB28568.1	461	L-serine dehydratase	L-serine dehydratase [Mycobacterium tuberculosis]	1601155938	SMOE01P000399
TFB28569.1	303	SDR family NAD(P)-dependent oxidoreductase	SDR family NAD(P)-dependent oxidoreductase [Mycobacterium tuberculosis]	1601155939	SMOE01P000400
TFB28570.1	189	TetR/AcrR family transcriptional regulator	TetR/AcrR family transcriptional regulator [Mycobacterium tuberculosis]	1601155940	SMOE01P000401
TFB28571.1	745	NADP-dependent isocitrate dehydrogenase	NADP-dependent isocitrate dehydrogenase [Mycobacterium tuberculosis]	1601155941	SMOE01P000402
TFB28572.1	133	PIN domain-containing protein	PIN domain-containing protein [Mycobacterium tuberculosis]	1601155942	SMOE01P000403
TFB28573.1	79	antitoxin	antitoxin [Mycobacterium tuberculosis]	1601155943	SMOE01P000404
TFB28574.1	979	UPF0182 family protein	UPF0182 family protein [Mycobacterium tuberculosis]	1601155944	SMOE01P000405
TFB28575.1	53	hypothetical protein	hypothetical protein EZX46_02180 [Mycobacterium tuberculosis]	1601155945	SMOE01P000406
TFB28576.1	479	FAD-binding oxidoreductase	FAD-binding oxidoreductase [Mycobacterium tuberculosis]	1601155946	SMOE01P000407
TFB28577.1	380	cellulase CelA	cellulase CelA [Mycobacterium tuberculosis]	1601155947	SMOE01P000408
TFB28578.1	70	hypothetical protein	hypothetical protein EZX46_02195 [Mycobacterium tuberculosis]	1601155948	SMOE01P000409
TFB28579.1	112	hypothetical protein	hypothetical protein EZX46_02200 [Mycobacterium tuberculosis]	1601155949	SMOE01P000410
TFB28580.1	352	hypothetical protein	hypothetical protein EZX46_02205 [Mycobacterium tuberculosis]	1601155950	SMOE01P000411
TFB28581.1	230	DUF4433 domain-containing protein	DUF4433 domain-containing protein [Mycobacterium tuberculosis]	1601155951	SMOE01P000412
TFB28582.1	874	replicative DNA helicase	replicative DNA helicase [Mycobacterium tuberculosis]	1601155952	SMOE01P000413
TFB28583.1	173	hypothetical protein	hypothetical protein EZX46_02220 [Mycobacterium tuberculosis]	1601155953	SMOE01P000414
TFB28584.1	152	50S ribosomal protein L9	50S ribosomal protein L9 [Mycobacterium tuberculosis]	1601155954	SMOE01P000415
TFB28585.1	84	30S ribosomal protein S18	30S ribosomal protein S18 [Mycobacterium tuberculosis]	1601155955	SMOE01P000416
TFB28586.1	164	single-stranded DNA-binding protein	single-stranded DNA-binding protein [Mycobacterium tuberculosis]	1601155956	SMOE01P000417
TFB28587.1	96	30S ribosomal protein S6	30S ribosomal protein S6 [Mycobacterium tuberculosis]	1601155957	SMOE01P000418
TFB28588.1	212	DJ-1/PfpI family protein	DJ-1/PfpI family protein [Mycobacterium tuberculosis]	1601155958	SMOE01P000419
TFB28589.1	560	DUF2029 domain-containing protein	DUF2029 domain-containing protein [Mycobacterium tuberculosis]	1601155959	SMOE01P000420
TFB28590.1	821	penicillin-binding protein	penicillin-binding protein [Mycobacterium tuberculosis]	1601155960	SMOE01P000421
TFB28591.1	289	DUF1707 domain-containing protein	DUF1707 domain-containing protein [Mycobacterium tuberculosis]	1601155961	SMOE01P000422
TFB28592.1	180	PadR family transcriptional regulator	PadR family transcriptional regulator [Mycobacterium tuberculosis]	1601155962	SMOE01P000423
TFB28593.1	367	inositol-3-phosphate synthase	inositol-3-phosphate synthase [Mycobacterium tuberculosis]	1601155963	SMOE01P000424
TFB28594.1	298	alpha/beta hydrolase	alpha/beta hydrolase [Mycobacterium tuberculosis]	1601155964	SMOE01P000425
TFB28595.1	264	LLM class F420-dependent oxidoreductase	LLM class F420-dependent oxidoreductase [Mycobacterium tuberculosis]	1601155965	SMOE01P000426
TFB28596.1	244	GntR family transcriptional regulator	GntR family transcriptional regulator [Mycobacterium tuberculosis]	1601155966	SMOE01P000427
TFB28597.1	137	hypothetical protein	hypothetical protein EZX46_02260 [Mycobacterium tuberculosis]	1601155967	SMOE01P000428
TFB28249.1	69	HNH endonuclease	HNH endonuclease	partial [Mycobacterium tuberculosis]	1601155616	SMOE01P000429
TFB28250.1	150	lipoprotein	lipoprotein [Mycobacterium tuberculosis]	1601155617	SMOE01P000430
TFB28251.1	133	hypothetical protein	hypothetical protein EZX46_02310 [Mycobacterium tuberculosis]	1601155618	SMOE01P000431
TFB28252.1	60	hypothetical protein	hypothetical protein EZX46_02315 [Mycobacterium tuberculosis]	1601155619	SMOE01P000432
TFB28253.1	116	hypothetical protein	hypothetical protein EZX46_02320 [Mycobacterium tuberculosis]	1601155620	SMOE01P000433
TFB28254.1	300	hypothetical protein	hypothetical protein EZX46_02325 [Mycobacterium tuberculosis]	1601155621	SMOE01P000434
TFB28255.1	63	hypothetical protein	hypothetical protein EZX46_02330 [Mycobacterium tuberculosis]	1601155622	SMOE01P000435
TFB28256.1	98	hypothetical protein	hypothetical protein EZX46_02335 [Mycobacterium tuberculosis]	1601155623	SMOE01P000436
TFB28257.1	103	type II toxin-antitoxin system VapC family toxin	type II toxin-antitoxin system VapC family toxin [Mycobacterium tuberculosis]	1601155624	SMOE01P000437
TFB28258.1	100	hypothetical protein	hypothetical protein EZX46_02350 [Mycobacterium tuberculosis]	1601155625	SMOE01P000438
TFB28259.1	170	type II toxin-antitoxin system RelE/ParE family toxin	type II toxin-antitoxin system RelE/ParE family toxin [Mycobacterium tuberculosis]	1601155626	SMOE01P000439
TFB28260.1	149	XRE family transcriptional regulator	XRE family transcriptional regulator [Mycobacterium tuberculosis]	1601155627	SMOE01P000440
TFB28261.1	181	SecB-like chaperone	SecB-like chaperone [Mycobacterium tuberculosis]	1601155628	SMOE01P000441
TFB28262.1	204	hypothetical protein	hypothetical protein EZX46_02370 [Mycobacterium tuberculosis]	1601155629	SMOE01P000442
TFB28263.1	98	type II toxin-antitoxin system RelE/ParE family toxin	type II toxin-antitoxin system RelE/ParE family toxin [Mycobacterium tuberculosis]	1601155630	SMOE01P000443
TFB28264.1	83	type II toxin-antitoxin system ParD family antitoxin	type II toxin-antitoxin system ParD family antitoxin [Mycobacterium tuberculosis]	1601155631	SMOE01P000444
TFB28265.1	164	hypothetical protein	hypothetical protein EZX46_02385 [Mycobacterium tuberculosis]	1601155632	SMOE01P000445
TFB28266.1	135	PIN domain-containing protein	PIN domain-containing protein [Mycobacterium tuberculosis]	1601155633	SMOE01P000446
TFB28267.1	90	type II toxin-antitoxin system Phd/YefM family antitoxin	type II toxin-antitoxin system Phd/YefM family antitoxin [Mycobacterium tuberculosis]	1601155634	SMOE01P000447
TFB28268.1	406	TetR/AcrR family transcriptional regulator	TetR/AcrR family transcriptional regulator [Mycobacterium tuberculosis]	1601155635	SMOE01P000448
TFB28269.1	85	hypothetical protein	hypothetical protein EZX46_02405 [Mycobacterium tuberculosis]	1601155636	SMOE01P000449
TFB28270.1	271	ABC transporter permease	ABC transporter permease [Mycobacterium tuberculosis]	1601155637	SMOE01P000450
TFB28271.1	425	MCE family protein	MCE family protein [Mycobacterium tuberculosis]	1601155638	SMOE01P000451
TFB28272.1	342	virulence factor Mce family protein	virulence factor Mce family protein [Mycobacterium tuberculosis]	1601155639	SMOE01P000452
TFB28273.1	423	virulence factor Mce family protein	virulence factor Mce family protein [Mycobacterium tuberculosis]	1601155640	SMOE01P000453
TFB28274.1	377	virulence factor Mce family protein	virulence factor Mce family protein [Mycobacterium tuberculosis]	1601155641	SMOE01P000454
TFB28275.1	437	MCE family protein	MCE family protein [Mycobacterium tuberculosis]	1601155642	SMOE01P000455
TFB28276.1	191	Mce associated membrane protein	Mce associated membrane protein [Mycobacterium tuberculosis]	1601155643	SMOE01P000456
TFB28277.1	160	hypothetical protein	hypothetical protein EZX46_02460 [Mycobacterium tuberculosis]	1601155644	SMOE01P000457
TFB28278.1	125	DUF732 domain-containing protein	DUF732 domain-containing protein [Mycobacterium tuberculosis]	1601155645	SMOE01P000458
TFB28279.1	221	CAP domain-containing protein	CAP domain-containing protein [Mycobacterium tuberculosis]	1601155646	SMOE01P000459
TFB28280.1	135	RNA-binding protein	RNA-binding protein [Mycobacterium tuberculosis]	1601155647	SMOE01P000460
TFB28281.1	348	M48 family peptidase	M48 family peptidase [Mycobacterium tuberculosis]	1601155648	SMOE01P000461
TFB28282.1	282	class I SAM-dependent methyltransferase	class I SAM-dependent methyltransferase [Mycobacterium tuberculosis]	1601155649	SMOE01P000462
TFB28283.1	481	APC family permease	APC family permease [Mycobacterium tuberculosis]	1601155650	SMOE01P000463
TFB28284.1	228	DUF3298 domain-containing protein	DUF3298 domain-containing protein [Mycobacterium tuberculosis]	1601155651	SMOE01P000464
TFB28285.1	322	class 1b ribonucleoside-diphosphate reductase subunit beta	class 1b ribonucleoside-diphosphate reductase subunit beta [Mycobacterium tuberculosis]	1601155652	SMOE01P000465
TFB28286.1	139	type II toxin-antitoxin system VapC family toxin	type II toxin-antitoxin system VapC family toxin [Mycobacterium tuberculosis]	1601155653	SMOE01P000466
TFB28287.1	86	antitoxin VapB36	antitoxin VapB36 [Mycobacterium tuberculosis]	1601155654	SMOE01P000467
TFB28288.1	558	PE family protein	PE family protein [Mycobacterium tuberculosis]	1601155655	SMOE01P000468
TFB28289.1	217	cutinase family protein	cutinase family protein [Mycobacterium tuberculosis]	1601155656	SMOE01P000469
TFB28290.1	76	DUF167 domain-containing protein	DUF167 domain-containing protein [Mycobacterium tuberculosis]	1601155657	SMOE01P000470
TFB28291.1	303	ArgP/LysG family DNA-binding transcriptional regulator	ArgP/LysG family DNA-binding transcriptional regulator [Mycobacterium tuberculosis]	1601155658	SMOE01P000471
TFB28292.1	199	amino acid transporter	amino acid transporter [Mycobacterium tuberculosis]	1601155659	SMOE01P000472
TFB28293.1	142	hypothetical protein	hypothetical protein EZX46_02540 [Mycobacterium tuberculosis]	1601155660	SMOE01P000473
TFB28294.1	179	23S rRNA (adenine(2058)-N(6))-methyltransferase Erm(37)	23S rRNA (adenine(2058)-N(6))-methyltransferase Erm(37) [Mycobacterium tuberculosis]	1601155661	SMOE01P000474
TFB28295.1	90	hypothetical protein	hypothetical protein EZX46_02550 [Mycobacterium tuberculosis]	1601155662	SMOE01P000475
TFB28296.1	186	hypothetical protein	hypothetical protein EZX46_02555 [Mycobacterium tuberculosis]	1601155663	SMOE01P000476
TFB28297.1	113	DUF2384 domain-containing protein	DUF2384 domain-containing protein [Mycobacterium tuberculosis]	1601155664	SMOE01P000477
TFB28298.1	85	hypothetical protein	hypothetical protein EZX46_02565 [Mycobacterium tuberculosis]	1601155665	SMOE01P000478
TFB28299.1	111	dehydrogenase	dehydrogenase [Mycobacterium tuberculosis]	1601155666	SMOE01P000479
TFB28300.1	114	type II toxin-antitoxin system PemK/MazF family toxin	type II toxin-antitoxin system PemK/MazF family toxin [Mycobacterium tuberculosis]	1601155667	SMOE01P000480
TFB28301.1	82	ribbon-helix-helix protein	CopG family	ribbon-helix-helix protein	CopG family [Mycobacterium tuberculosis]	1601155668	SMOE01P000481
TFB28302.1	733	cadmium-translocating P-type ATPase	cadmium-translocating P-type ATPase [Mycobacterium tuberculosis]	1601155669	SMOE01P000482
TFB28303.1	258	isocitrate lyase/phosphoenolpyruvate mutase family protein	isocitrate lyase/phosphoenolpyruvate mutase family protein [Mycobacterium tuberculosis]	1601155670	SMOE01P000483
TFB28304.1	440	APC family permease	APC family permease [Mycobacterium tuberculosis]	1601155671	SMOE01P000484
TFB28305.1	537	NAD(P)/FAD-dependent oxidoreductase	NAD(P)/FAD-dependent oxidoreductase [Mycobacterium tuberculosis]	1601155672	SMOE01P000485
TFB28306.1	250	acyl-[acyl-carrier-protein] thioesterase	acyl-[acyl-carrier-protein] thioesterase [Mycobacterium tuberculosis]	1601155673	SMOE01P000486
TFB28307.1	260	glucose 1-dehydrogenase	glucose 1-dehydrogenase [Mycobacterium tuberculosis]	1601155674	SMOE01P000487
TFB28308.1	285	class I SAM-dependent methyltransferase	class I SAM-dependent methyltransferase [Mycobacterium tuberculosis]	1601155675	SMOE01P000488
TFB28309.1	498	hypothetical protein	hypothetical protein EZX46_02625 [Mycobacterium tuberculosis]	1601155676	SMOE01P000489
TFB28310.1	295	universal stress protein	universal stress protein [Mycobacterium tuberculosis]	1601155677	SMOE01P000490
TFB28311.1	1327	trehalose-phosphatase	trehalose-phosphatase [Mycobacterium tuberculosis]	1601155678	SMOE01P000491
TFB28312.1	114	ferredoxin family protein	ferredoxin family protein [Mycobacterium tuberculosis]	1601155679	SMOE01P000492
TFB28313.1	441	DUF4143 domain-containing protein	DUF4143 domain-containing protein [Mycobacterium tuberculosis]	1601155680	SMOE01P000493
TFB28314.1	80	type II toxin-antitoxin system VapB family antitoxin	type II toxin-antitoxin system VapB family antitoxin [Mycobacterium tuberculosis]	1601155681	SMOE01P000494
TFB28315.1	132	PIN domain nuclease	PIN domain nuclease [Mycobacterium tuberculosis]	1601155682	SMOE01P000495
TFB28316.1	143	MarR family transcriptional regulator	MarR family transcriptional regulator [Mycobacterium tuberculosis]	1601155683	SMOE01P000496
TFB28317.1	164	DUF1398 domain-containing protein	DUF1398 domain-containing protein [Mycobacterium tuberculosis]	1601155684	SMOE01P000497
TFB28318.1	82	hypothetical protein	hypothetical protein EZX46_02670 [Mycobacterium tuberculosis]	1601155685	SMOE01P000498
TFB28319.1	79	hypothetical protein	hypothetical protein EZX46_02675 [Mycobacterium tuberculosis]	1601155686	SMOE01P000499
TFB28320.1	215	IS110 family transposase	IS110 family transposase [Mycobacterium tuberculosis]	1601155687	SMOE01P000500
TFB28321.1	196	IS110 family transposase	IS110 family transposase [Mycobacterium tuberculosis]	1601155688	SMOE01P000501
TFB28322.1	71	antitoxin	antitoxin [Mycobacterium tuberculosis]	1601155689	SMOE01P000502
TFB28323.1	265	ABC transporter permease	ABC transporter permease [Mycobacterium tuberculosis]	1601155690	SMOE01P000503
TFB28324.1	410	virulence factor Mce family protein	virulence factor Mce family protein [Mycobacterium tuberculosis]	1601155691	SMOE01P000504
TFB27995.1	237	NAD-dependent deacylase	NAD-dependent deacylase [Mycobacterium tuberculosis]	1601155359	SMOE01P000505
TFB27996.1	121	GntR family transcriptional regulator	GntR family transcriptional regulator [Mycobacterium tuberculosis]	1601155360	SMOE01P000506
TFB27997.1	282	class I SAM-dependent methyltransferase	class I SAM-dependent methyltransferase [Mycobacterium tuberculosis]	1601155361	SMOE01P000507
TFB27998.1	213	DUF1697 domain-containing protein	DUF1697 domain-containing protein [Mycobacterium tuberculosis]	1601155362	SMOE01P000508
TFB27999.1	147	PPOX class F420-dependent oxidoreductase	PPOX class F420-dependent oxidoreductase [Mycobacterium tuberculosis]	1601155363	SMOE01P000509
TFB28000.1	62	hypothetical protein	hypothetical protein EZX46_02720 [Mycobacterium tuberculosis]	1601155364	SMOE01P000510
TFB28001.1	195	Fe-S cluster assembly protein HesB	Fe-S cluster assembly protein HesB [Mycobacterium tuberculosis]	1601155365	SMOE01P000511
TFB28002.1	48	DUF1059 domain-containing protein	DUF1059 domain-containing protein [Mycobacterium tuberculosis]	1601155366	SMOE01P000512
TFB28003.1	371	hypothetical protein	hypothetical protein EZX46_02735 [Mycobacterium tuberculosis]	1601155367	SMOE01P000513
TFB28004.1	227	hypothetical protein	hypothetical protein EZX46_02740 [Mycobacterium tuberculosis]	1601155368	SMOE01P000514
TFB28005.1	431	mannosyltransferase	mannosyltransferase [Mycobacterium tuberculosis]	1601155369	SMOE01P000515
TFB28006.1	94	4a-hydroxytetrahydrobiopterin dehydratase	4a-hydroxytetrahydrobiopterin dehydratase [Mycobacterium tuberculosis]	1601155370	SMOE01P000516
TFB28007.1	141	(deoxy)nucleoside triphosphate pyrophosphohydrolase	(deoxy)nucleoside triphosphate pyrophosphohydrolase [Mycobacterium tuberculosis]	1601155371	SMOE01P000517
TFB28008.1	1232	nitrate reductase subunit alpha	nitrate reductase subunit alpha [Mycobacterium tuberculosis]	1601155372	SMOE01P000518
TFB28009.1	558	nitrate reductase subunit beta	nitrate reductase subunit beta [Mycobacterium tuberculosis]	1601155373	SMOE01P000519
TFB28010.1	246	respiratory nitrate reductase subunit gamma	respiratory nitrate reductase subunit gamma [Mycobacterium tuberculosis]	1601155374	SMOE01P000520
TFB28011.1	628	translational GTPase TypA	translational GTPase TypA [Mycobacterium tuberculosis]	1601155375	SMOE01P000521
TFB28012.1	201	TetR/AcrR family transcriptional regulator	TetR/AcrR family transcriptional regulator [Mycobacterium tuberculosis]	1601155376	SMOE01P000522
TFB28013.1	346	PPE family protein PPE17	PPE family protein PPE17 [Mycobacterium tuberculosis]	1601155377	SMOE01P000523
TFB28014.1	100	PE family protein	PE family protein [Mycobacterium tuberculosis]	1601155378	SMOE01P000524
TFB28015.1	303	1D-myo-inositol 2-acetamido-2-deoxy-alpha-D-glucopyranoside deacetylase	1D-myo-inositol 2-acetamido-2-deoxy-alpha-D-glucopyranoside deacetylase [Mycobacterium tuberculosis]	1601155379	SMOE01P000525
TFB28016.1	146	hypothetical protein	hypothetical protein EZX46_02810 [Mycobacterium tuberculosis]	1601155380	SMOE01P000526
TFB28017.1	308	PE family protein	PE family protein [Mycobacterium tuberculosis]	1601155381	SMOE01P000527
TFB28018.1	856	FO synthase	FO synthase [Mycobacterium tuberculosis]	1601155382	SMOE01P000528
TFB28019.1	110	hemophore-related protein	hemophore-related protein [Mycobacterium tuberculosis]	1601155383	SMOE01P000529
TFB28020.1	674	NADPH-dependent 2	4-dienoyl-CoA reductase	NADPH-dependent 2	4-dienoyl-CoA reductase [Mycobacterium tuberculosis]	1601155384	SMOE01P000530
TFB28021.1	189	PadR family transcriptional regulator	PadR family transcriptional regulator [Mycobacterium tuberculosis]	1601155385	SMOE01P000531
TFB28022.1	108	ferredoxin family protein	ferredoxin family protein [Mycobacterium tuberculosis]	1601155386	SMOE01P000532
TFB28023.1	362	succinyldiaminopimelate transaminase	succinyldiaminopimelate transaminase [Mycobacterium tuberculosis]	1601155387	SMOE01P000533
TFB28024.1	939	DNA or RNA helicase of superfamily II	DNA or RNA helicase of superfamily II [Mycobacterium tuberculosis]	1601155388	SMOE01P000534
TFB28025.1	472	acyltransferase papA3	acyltransferase papA3 [Mycobacterium tuberculosis]	1601155389	SMOE01P000535
TFB28026.1	1002	RND transporter MmpL10	RND transporter MmpL10 [Mycobacterium tuberculosis]	1601155390	SMOE01P000536
TFB28027.1	359	PE-PPE domain-containing protein	PE-PPE domain-containing protein [Mycobacterium tuberculosis]	1601155391	SMOE01P000537
TFB28028.1	578	acyl-CoA synthetase	acyl-CoA synthetase [Mycobacterium tuberculosis]	1601155392	SMOE01P000538
TFB28029.1	538	PucR family transcriptional regulator	PucR family transcriptional regulator [Mycobacterium tuberculosis]	1601155393	SMOE01P000539
TFB28030.1	543	L-glutamate gamma-semialdehyde dehydrogenase	L-glutamate gamma-semialdehyde dehydrogenase [Mycobacterium tuberculosis]	1601155394	SMOE01P000540
TFB28031.1	329	proline dehydrogenase	proline dehydrogenase [Mycobacterium tuberculosis]	1601155395	SMOE01P000541
TFB28032.1	290	RNA polymerase sigma factor SigI	RNA polymerase sigma factor SigI [Mycobacterium tuberculosis]	1601155396	SMOE01P000542
TFB28033.1	292	alpha/beta fold hydrolase	alpha/beta fold hydrolase [Mycobacterium tuberculosis]	1601155397	SMOE01P000543
TFB28034.1	304	alpha/beta hydrolase	alpha/beta hydrolase [Mycobacterium tuberculosis]	1601155398	SMOE01P000544
TFB28035.1	275	alpha/beta hydrolase	alpha/beta hydrolase [Mycobacterium tuberculosis]	1601155399	SMOE01P000545
TFB28036.1	473	acyl-CoA synthetase	acyl-CoA synthetase [Mycobacterium tuberculosis]	1601155400	SMOE01P000546
TFB28037.1	421	PucR family transcriptional regulator	PucR family transcriptional regulator [Mycobacterium tuberculosis]	1601155401	SMOE01P000547
TFB28038.1	75	hypothetical protein	hypothetical protein EZX46_02925 [Mycobacterium tuberculosis]	1601155402	SMOE01P000548
TFB28039.1	99	PE family protein	PE family protein [Mycobacterium tuberculosis]	1601155403	SMOE01P000549
TFB28040.1	391	PPE family protein	PPE family protein [Mycobacterium tuberculosis]	1601155404	SMOE01P000550
TFB28041.1	201	nitrate reductase molybdenum cofactor assembly chaperone	nitrate reductase molybdenum cofactor assembly chaperone [Mycobacterium tuberculosis]	1601155405	SMOE01P000551
TFB28042.1	635	ABC transporter family substrate-binding protein	ABC transporter family substrate-binding protein [Mycobacterium tuberculosis]	1601155406	SMOE01P000552
TFB28043.1	2085	SDR family NAD(P)-dependent oxidoreductase	SDR family NAD(P)-dependent oxidoreductase [Mycobacterium tuberculosis]	1601155407	SMOE01P000553
TFB27819.1	147	molybdenum cofactor biosynthesis protein MoaE	molybdenum cofactor biosynthesis protein MoaE [Mycobacterium tuberculosis]	1601155180	SMOE01P000554
TFB27820.1	200	class I SAM-dependent methyltransferase	class I SAM-dependent methyltransferase [Mycobacterium tuberculosis]	1601155181	SMOE01P000555
TFB27821.1	400	cytochrome P450	cytochrome P450 [Mycobacterium tuberculosis]	1601155182	SMOE01P000556
TFB27822.1	141	hypothetical protein	hypothetical protein EZX46_02960 [Mycobacterium tuberculosis]	1601155183	SMOE01P000557
TFB27823.1	164	hypothetical protein	hypothetical protein EZX46_02965 [Mycobacterium tuberculosis]	1601155184	SMOE01P000558
TFB27824.1	391	PPE family protein PPE49	PPE family protein PPE49 [Mycobacterium tuberculosis]	1601155185	SMOE01P000559
TFB27825.1	104	hypothetical protein	hypothetical protein EZX46_02980 [Mycobacterium tuberculosis]	1601155186	SMOE01P000560
TFB27826.1	116	transposase	transposase [Mycobacterium tuberculosis]	1601155187	SMOE01P000561
TFB27827.1	193	transposase	transposase [Mycobacterium tuberculosis]	1601155188	SMOE01P000562
TFB27828.1	110	pyridoxamine 5'-phosphate oxidase family protein	pyridoxamine 5'-phosphate oxidase family protein [Mycobacterium tuberculosis]	1601155189	SMOE01P000563
TFB27829.1	463	wax ester/triacylglycerol synthase family O-acyltransferase	wax ester/triacylglycerol synthase family O-acyltransferase [Mycobacterium tuberculosis]	1601155190	SMOE01P000564
TFB27830.1	578	GAF domain-containing protein	GAF domain-containing protein [Mycobacterium tuberculosis]	1601155191	SMOE01P000565
TFB27831.1	217	response regulator transcription factor	response regulator transcription factor [Mycobacterium tuberculosis]	1601155192	SMOE01P000566
TFB27832.1	268	universal stress protein	universal stress protein [Mycobacterium tuberculosis]	1601155193	SMOE01P000567
TFB27833.1	91	hypothetical protein	hypothetical protein EZX46_03030 [Mycobacterium tuberculosis]	1601155194	SMOE01P000568
TFB27834.1	380	PPE family protein	PPE family protein [Mycobacterium tuberculosis]	1601155195	SMOE01P000569
TFB27835.1	110	hypothetical protein	hypothetical protein EZX46_03050 [Mycobacterium tuberculosis]	1601155196	SMOE01P000570
TFB27836.1	260	histidinol-phosphatase	histidinol-phosphatase [Mycobacterium tuberculosis]	1601155197	SMOE01P000571
TFB27837.1	362	AmmeMemoRadiSam system radical SAM enzyme	AmmeMemoRadiSam system radical SAM enzyme [Mycobacterium tuberculosis]	1601155198	SMOE01P000572
TFB27838.1	468	acyl-CoA dehydrogenase	acyl-CoA dehydrogenase [Mycobacterium tuberculosis]	1601155199	SMOE01P000573
TFB27839.1	401	acyl-CoA dehydrogenase	acyl-CoA dehydrogenase [Mycobacterium tuberculosis]	1601155200	SMOE01P000574
TFB27840.1	323	NADPH:quinone oxidoreductase family protein	NADPH:quinone oxidoreductase family protein [Mycobacterium tuberculosis]	1601155201	SMOE01P000575
TFB27841.1	142	hypothetical protein	hypothetical protein EZX46_03080 [Mycobacterium tuberculosis]	1601155202	SMOE01P000576
TFB27842.1	133	response regulator	response regulator [Mycobacterium tuberculosis]	1601155203	SMOE01P000577
TFB27843.1	409	PPE family protein	PPE family protein [Mycobacterium tuberculosis]	1601155204	SMOE01P000578
TFB27844.1	184	NADH-quinone oxidoreductase subunit B	NADH-quinone oxidoreductase subunit B [Mycobacterium tuberculosis]	1601155205	SMOE01P000579
TFB27845.1	236	NADH-quinone oxidoreductase subunit C	NADH-quinone oxidoreductase subunit C [Mycobacterium tuberculosis]	1601155206	SMOE01P000580
TFB27846.1	440	NADH-quinone oxidoreductase subunit D	NADH-quinone oxidoreductase subunit D [Mycobacterium tuberculosis]	1601155207	SMOE01P000581
TFB27847.1	252	NADH-quinone oxidoreductase subunit NuoE	NADH-quinone oxidoreductase subunit NuoE [Mycobacterium tuberculosis]	1601155208	SMOE01P000582
TFB27848.1	445	NADH oxidoreductase (quinone) subunit F	NADH oxidoreductase (quinone) subunit F [Mycobacterium tuberculosis]	1601155209	SMOE01P000583
TFB27849.1	806	NADH-quinone oxidoreductase subunit G	NADH-quinone oxidoreductase subunit G [Mycobacterium tuberculosis]	1601155210	SMOE01P000584
TFB27850.1	410	NADH-quinone oxidoreductase subunit NuoH	NADH-quinone oxidoreductase subunit NuoH [Mycobacterium tuberculosis]	1601155211	SMOE01P000585
TFB27851.1	211	NADH-quinone oxidoreductase subunit NuoI	NADH-quinone oxidoreductase subunit NuoI [Mycobacterium tuberculosis]	1601155212	SMOE01P000586
TFB27852.1	262	NADH-quinone oxidoreductase subunit J	NADH-quinone oxidoreductase subunit J [Mycobacterium tuberculosis]	1601155213	SMOE01P000587
TFB27853.1	99	NADH-quinone oxidoreductase subunit NuoK	NADH-quinone oxidoreductase subunit NuoK [Mycobacterium tuberculosis]	1601155214	SMOE01P000588
TFB27854.1	633	NADH-quinone oxidoreductase subunit L	NADH-quinone oxidoreductase subunit L [Mycobacterium tuberculosis]	1601155215	SMOE01P000589
TFB27855.1	553	NADH-quinone oxidoreductase subunit M	NADH-quinone oxidoreductase subunit M [Mycobacterium tuberculosis]	1601155216	SMOE01P000590
TFB27856.1	531	NADH-quinone oxidoreductase subunit NuoN	NADH-quinone oxidoreductase subunit NuoN [Mycobacterium tuberculosis]	1601155217	SMOE01P000591
TFB27857.1	590	PPE family protein	PPE family protein [Mycobacterium tuberculosis]	1601155218	SMOE01P000592
TFB27858.1	213	TetR family transcriptional regulator	TetR family transcriptional regulator [Mycobacterium tuberculosis]	1601155219	SMOE01P000593
TFB27859.1	382	aromatic ring-hydroxylating dioxygenase subunit alpha	aromatic ring-hydroxylating dioxygenase subunit alpha [Mycobacterium tuberculosis]	1601155220	SMOE01P000594
TFB27860.1	145	integral membrane protein	integral membrane protein [Mycobacterium tuberculosis]	1601155221	SMOE01P000595
TFB27861.1	423	DUF58 domain-containing protein	DUF58 domain-containing protein [Mycobacterium tuberculosis]	1601155222	SMOE01P000596
TFB27862.1	320	MoxR family ATPase	MoxR family ATPase [Mycobacterium tuberculosis]	1601155223	SMOE01P000597
TFB27863.1	160	hypothetical protein	hypothetical protein EZX46_03195 [Mycobacterium tuberculosis]	1601155224	SMOE01P000598
TFB27864.1	319	DUF4129 domain-containing protein	DUF4129 domain-containing protein [Mycobacterium tuberculosis]	1601155225	SMOE01P000599
TFB27865.1	208	TetR/AcrR family transcriptional regulator	TetR/AcrR family transcriptional regulator [Mycobacterium tuberculosis]	1601155226	SMOE01P000600
TFB27866.1	378	phosphotransferase family protein	phosphotransferase family protein [Mycobacterium tuberculosis]	1601155227	SMOE01P000601
TFB27867.1	374	hypothetical protein	hypothetical protein EZX46_03215 [Mycobacterium tuberculosis]	1601155228	SMOE01P000602
TFB27868.1	448	flavin monoamine oxidase family protein	flavin monoamine oxidase family protein [Mycobacterium tuberculosis]	1601155229	SMOE01P000603
TFB27869.1	160	hypothetical protein	hypothetical protein EZX46_03230 [Mycobacterium tuberculosis]	1601155230	SMOE01P000604
TFB27870.1	200	TetR/AcrR family transcriptional regulator	TetR/AcrR family transcriptional regulator [Mycobacterium tuberculosis]	1601155231	SMOE01P000605
TFB27871.1	235	SDR family oxidoreductase	SDR family oxidoreductase [Mycobacterium tuberculosis]	1601155232	SMOE01P000606
TFB27872.1	495	amidase	amidase [Mycobacterium tuberculosis]	1601155233	SMOE01P000607
TFB27873.1	318	alpha/beta hydrolase	alpha/beta hydrolase [Mycobacterium tuberculosis]	1601155234	SMOE01P000608
TFB27874.1	286	alpha/beta hydrolase	alpha/beta hydrolase [Mycobacterium tuberculosis]	1601155235	SMOE01P000609
TFB27875.1	97	hypothetical protein	hypothetical protein EZX46_03270 [Mycobacterium tuberculosis]	1601155236	SMOE01P000610
TFB27876.1	429	ATP-binding protein	ATP-binding protein [Mycobacterium tuberculosis]	1601155237	SMOE01P000611
TFB27877.1	289	transcriptional regulator	transcriptional regulator [Mycobacterium tuberculosis]	1601155238	SMOE01P000612
TFB27878.1	344	NAD(P)H nitroreductase	NAD(P)H nitroreductase [Mycobacterium tuberculosis]	1601155239	SMOE01P000613
TFB27879.1	332	NAD(P)H nitroreductase	NAD(P)H nitroreductase [Mycobacterium tuberculosis]	1601155240	SMOE01P000614
TFB27880.1	128	NADH-quinone oxidoreductase subunit A	NADH-quinone oxidoreductase subunit A [Mycobacterium tuberculosis]	1601155241	SMOE01P000615
TFB27881.1	299	alpha/beta hydrolase	alpha/beta hydrolase [Mycobacterium tuberculosis]	1601155242	SMOE01P000616
TFB27882.1	131	nitroreductase family deazaflavin-dependent oxidoreductase	nitroreductase family deazaflavin-dependent oxidoreductase [Mycobacterium tuberculosis]	1601155243	SMOE01P000617
TFB27672.1	477	ammonium transporter	ammonium transporter [Mycobacterium tuberculosis]	1601155027	SMOE01P000618
TFB27673.1	112	P-II family nitrogen regulator	P-II family nitrogen regulator [Mycobacterium tuberculosis]	1601155028	SMOE01P000619
TFB27674.1	808	[protein-PII] uridylyltransferase	[protein-PII] uridylyltransferase [Mycobacterium tuberculosis]	1601155029	SMOE01P000620
TFB27675.1	626	DEAD/DEAH box helicase	DEAD/DEAH box helicase [Mycobacterium tuberculosis]	1601155030	SMOE01P000621
TFB27676.1	525	signal recognition particle protein	signal recognition particle protein [Mycobacterium tuberculosis]	1601155031	SMOE01P000622
TFB27677.1	370	amidohydrolase family protein	amidohydrolase family protein [Mycobacterium tuberculosis]	1601155032	SMOE01P000623
TFB27678.1	585	serine/threonine protein kinase	serine/threonine protein kinase [Mycobacterium tuberculosis]	1601155033	SMOE01P000624
TFB27679.1	611	hypothetical protein	hypothetical protein EZX46_03315 [Mycobacterium tuberculosis]	1601155034	SMOE01P000625
TFB27680.1	195	TetR/AcrR family transcriptional regulator	TetR/AcrR family transcriptional regulator [Mycobacterium tuberculosis]	1601155035	SMOE01P000626
TFB27681.1	291	D-alanyl-D-alanine carboxypeptidase	D-alanyl-D-alanine carboxypeptidase [Mycobacterium tuberculosis]	1601155036	SMOE01P000627
TFB27682.1	147	nuclear transport factor 2 family protein	nuclear transport factor 2 family protein [Mycobacterium tuberculosis]	1601155037	SMOE01P000628
TFB27683.1	162	30S ribosomal protein S16	30S ribosomal protein S16 [Mycobacterium tuberculosis]	1601155038	SMOE01P000629
TFB27684.1	80	RNA-binding protein	RNA-binding protein [Mycobacterium tuberculosis]	1601155039	SMOE01P000630
TFB27685.1	176	ribosome maturation factor RimM	ribosome maturation factor RimM [Mycobacterium tuberculosis]	1601155040	SMOE01P000631
TFB27686.1	230	tRNA (guanosine(37)-N1)-methyltransferase TrmD	tRNA (guanosine(37)-N1)-methyltransferase TrmD [Mycobacterium tuberculosis]	1601155041	SMOE01P000632
TFB27687.1	314	hypothetical protein	hypothetical protein EZX46_03355 [Mycobacterium tuberculosis]	1601155042	SMOE01P000633
TFB27688.1	113	50S ribosomal protein L19	50S ribosomal protein L19 [Mycobacterium tuberculosis]	1601155043	SMOE01P000634
TFB27689.1	294	signal peptidase I	signal peptidase I [Mycobacterium tuberculosis]	1601155044	SMOE01P000635
TFB27690.1	264	ribonuclease HII	ribonuclease HII [Mycobacterium tuberculosis]	1601155045	SMOE01P000636
TFB27691.1	101	DUF2469 family protein	DUF2469 family protein [Mycobacterium tuberculosis]	1601155046	SMOE01P000637
TFB27692.1	779	FdhF/YdeP family oxidoreductase	FdhF/YdeP family oxidoreductase [Mycobacterium tuberculosis]	1601155047	SMOE01P000638
TFB27693.1	276	sulfurtransferase FdhD	sulfurtransferase FdhD [Mycobacterium tuberculosis]	1601155048	SMOE01P000639
TFB27694.1	128	YraN family protein	YraN family protein [Mycobacterium tuberculosis]	1601155049	SMOE01P000640
TFB27695.1	503	ATP-binding protein	ATP-binding protein [Mycobacterium tuberculosis]	1601155050	SMOE01P000641
TFB27696.1	389	DNA-protecting protein DprA	DNA-protecting protein DprA [Mycobacterium tuberculosis]	1601155051	SMOE01P000642
TFB27697.1	283	siderophore-interacting protein	siderophore-interacting protein [Mycobacterium tuberculosis]	1601155052	SMOE01P000643
TFB27698.1	298	tyrosine recombinase XerC	tyrosine recombinase XerC [Mycobacterium tuberculosis]	1601155053	SMOE01P000644
TFB27699.1	325	LLM class F420-dependent oxidoreductase	LLM class F420-dependent oxidoreductase [Mycobacterium tuberculosis]	1601155054	SMOE01P000645
TFB27700.1	408	PPE family protein	PPE family protein [Mycobacterium tuberculosis]	1601155055	SMOE01P000646
TFB27701.1	249	M23 family metallopeptidase	M23 family metallopeptidase [Mycobacterium tuberculosis]	1601155056	SMOE01P000647
TFB27702.1	287	30S ribosomal protein S2	30S ribosomal protein S2 [Mycobacterium tuberculosis]	1601155057	SMOE01P000648
TFB27703.1	271	elongation factor Ts	elongation factor Ts [Mycobacterium tuberculosis]	1601155058	SMOE01P000649
TFB27704.1	473	amidase	amidase [Mycobacterium tuberculosis]	1601155059	SMOE01P000650
TFB27705.1	139	MarR family transcriptional regulator	MarR family transcriptional regulator [Mycobacterium tuberculosis]	1601155060	SMOE01P000651
TFB27706.1	295	IS607 family transposase	IS607 family transposase [Mycobacterium tuberculosis]	1601155061	SMOE01P000652
TFB27707.1	459	transposase	transposase [Mycobacterium tuberculosis]	1601155062	SMOE01P000653
TFB27708.1	252	response regulator transcription factor	response regulator transcription factor [Mycobacterium tuberculosis]	1601155063	SMOE01P000654
TFB27709.1	261	UMP kinase	UMP kinase [Mycobacterium tuberculosis]	1601155064	SMOE01P000655
TFB27710.1	37	uridylate kinase	uridylate kinase [Mycobacterium tuberculosis]	1601155065	SMOE01P000656
TFB27711.1	185	ribosome recycling factor	ribosome recycling factor [Mycobacterium tuberculosis]	1601155066	SMOE01P000657
TFB27712.1	306	phosphatidate cytidylyltransferase	phosphatidate cytidylyltransferase [Mycobacterium tuberculosis]	1601155067	SMOE01P000658
TFB27713.1	364	23S rRNA (adenine(2503)-C(2))-methyltransferase RlmN	23S rRNA (adenine(2503)-C(2))-methyltransferase RlmN [Mycobacterium tuberculosis]	1601155068	SMOE01P000659
TFB27714.1	173	protein disulfide oxidoreductase	protein disulfide oxidoreductase [Mycobacterium tuberculosis]	1601155069	SMOE01P000660
TFB27715.1	287	cytochrome c biogenesis protein CcdA	cytochrome c biogenesis protein CcdA [Mycobacterium tuberculosis]	1601155070	SMOE01P000661
TFB27716.1	104	DUF2631 domain-containing protein	DUF2631 domain-containing protein [Mycobacterium tuberculosis]	1601155071	SMOE01P000662
TFB27717.1	193	fasciclin domain-containing protein	fasciclin domain-containing protein [Mycobacterium tuberculosis]	1601155072	SMOE01P000663
TFB27718.1	695	cytochrome c biogenesis protein DipZ	cytochrome c biogenesis protein DipZ [Mycobacterium tuberculosis]	1601155073	SMOE01P000664
TFB27719.1	63	type II toxin-antitoxin system Phd/YefM family antitoxin	type II toxin-antitoxin system Phd/YefM family antitoxin [Mycobacterium tuberculosis]	1601155074	SMOE01P000665
TFB27720.1	220	fasciclin domain-containing protein	fasciclin domain-containing protein [Mycobacterium tuberculosis]	1601155075	SMOE01P000666
TFB27721.1	147	type II toxin-antitoxin system VapC family toxin	type II toxin-antitoxin system VapC family toxin [Mycobacterium tuberculosis]	1601155076	SMOE01P000667
TFB27722.1	85	CopG family transcriptional regulator	CopG family transcriptional regulator [Mycobacterium tuberculosis]	1601155077	SMOE01P000668
TFB27723.1	413	1-deoxy-D-xylulose-5-phosphate reductoisomerase	1-deoxy-D-xylulose-5-phosphate reductoisomerase [Mycobacterium tuberculosis]	1601155078	SMOE01P000669
TFB27724.1	404	RIP metalloprotease	RIP metalloprotease [Mycobacterium tuberculosis]	1601155079	SMOE01P000670
TFB27725.1	387	flavodoxin-dependent (E)-4-hydroxy-3-methylbut-2-enyl-diphosphate synthase	flavodoxin-dependent (E)-4-hydroxy-3-methylbut-2-enyl-diphosphate synthase [Mycobacterium tuberculosis]	1601155080	SMOE01P000671
TFB27726.1	284	GNAT family N-acetyltransferase	GNAT family N-acetyltransferase [Mycobacterium tuberculosis]	1601155081	SMOE01P000672
TFB27727.1	87	type II toxin-antitoxin system RelE/ParE family toxin	type II toxin-antitoxin system RelE/ParE family toxin [Mycobacterium tuberculosis]	1601155082	SMOE01P000673
TFB27728.1	93	type II toxin-antitoxin system Phd/YefM family antitoxin	type II toxin-antitoxin system Phd/YefM family antitoxin [Mycobacterium tuberculosis]	1601155083	SMOE01P000674
TFB27729.1	603	penicillin-binding protein	penicillin-binding protein [Mycobacterium tuberculosis]	1601155084	SMOE01P000675
TFB27730.1	126	PIN domain-containing protein	PIN domain-containing protein [Mycobacterium tuberculosis]	1601155085	SMOE01P000676
TFB27731.1	64	antitoxin	antitoxin [Mycobacterium tuberculosis]	1601155086	SMOE01P000677
TFB27732.1	194	DUF1707 domain-containing protein	DUF1707 domain-containing protein [Mycobacterium tuberculosis]	1601155087	SMOE01P000678
TFB27733.1	285	type I methionyl aminopeptidase	type I methionyl aminopeptidase [Mycobacterium tuberculosis]	1601155088	SMOE01P000679
TFB27734.1	457	glutamine synthetase	glutamine synthetase [Mycobacterium tuberculosis]	1601155089	SMOE01P000680
TFB27735.1	290	gamma-glutamyl-gamma-aminobutyrate hydrolase family protein	gamma-glutamyl-gamma-aminobutyrate hydrolase family protein [Mycobacterium tuberculosis]	1601155090	SMOE01P000681
TFB27736.1	455	aldehyde dehydrogenase	aldehyde dehydrogenase [Mycobacterium tuberculosis]	1601155091	SMOE01P000682
TFB27737.1	258	3-oxoacyl-ACP reductase	3-oxoacyl-ACP reductase [Mycobacterium tuberculosis]	1601155092	SMOE01P000683
TFB27738.1	60	hypothetical protein	hypothetical protein EZX46_03610 [Mycobacterium tuberculosis]	1601155093	SMOE01P000684
TFB27739.1	71	hydrogenase nickel incorporation protein HypB	hydrogenase nickel incorporation protein HypB [Mycobacterium tuberculosis]	1601155094	SMOE01P000685
TFB27740.1	110	hydrogenase nickel incorporation protein HypB	hydrogenase nickel incorporation protein HypB [Mycobacterium tuberculosis]	1601155095	SMOE01P000686
TFB27741.1	372	HoxN/HupN/NixA family nickel/cobalt transporter	HoxN/HupN/NixA family nickel/cobalt transporter [Mycobacterium tuberculosis]	1601155096	SMOE01P000687
TFB27742.1	459	mycothione reductase	mycothione reductase [Mycobacterium tuberculosis]	1601155097	SMOE01P000688
TFB27743.1	346	alpha/beta hydrolase	alpha/beta hydrolase [Mycobacterium tuberculosis]	1601155098	SMOE01P000689
TFB27744.1	615	PE family protein	PE family protein [Mycobacterium tuberculosis]	1601155099	SMOE01P000690
TFB27745.1	493	malate dehydrogenase (quinone)	malate dehydrogenase (quinone) [Mycobacterium tuberculosis]	1601155100	SMOE01P000691
TFB27746.1	156	GNAT family N-acetyltransferase	GNAT family N-acetyltransferase [Mycobacterium tuberculosis]	1601155101	SMOE01P000692
TFB27747.1	629	VWA domain-containing protein	VWA domain-containing protein [Mycobacterium tuberculosis]	1601155102	SMOE01P000693
TFB27748.1	207	cob(I)yrinic acid a	c-diamide adenosyltransferase	cob(I)yrinic acid a	c-diamide adenosyltransferase [Mycobacterium tuberculosis]	1601155103	SMOE01P000694
TFB27749.1	405	uroporphyrinogen-III C-methyltransferase	uroporphyrinogen-III C-methyltransferase [Mycobacterium tuberculosis]	1601155104	SMOE01P000695
TFB27750.1	530	multidrug efflux MFS transporter EfpA	multidrug efflux MFS transporter EfpA [Mycobacterium tuberculosis]	1601155105	SMOE01P000696
TFB27751.1	582	proline--tRNA ligase	proline--tRNA ligase [Mycobacterium tuberculosis]	1601155106	SMOE01P000697
TFB27752.1	162	DUF4439 domain-containing protein	DUF4439 domain-containing protein [Mycobacterium tuberculosis]	1601155107	SMOE01P000698
TFB27753.1	181	hypothetical protein	hypothetical protein EZX46_03690 [Mycobacterium tuberculosis]	1601155108	SMOE01P000699
TFB27754.1	183	ribosome maturation factor RimP	ribosome maturation factor RimP [Mycobacterium tuberculosis]	1601155109	SMOE01P000700
TFB27755.1	347	transcription termination/antitermination protein NusA	transcription termination/antitermination protein NusA [Mycobacterium tuberculosis]	1601155110	SMOE01P000701
TFB27756.1	99	YlxR family protein	YlxR family protein [Mycobacterium tuberculosis]	1601155111	SMOE01P000702
TFB27757.1	900	translation initiation factor IF-2	translation initiation factor IF-2 [Mycobacterium tuberculosis]	1601155112	SMOE01P000703
TFB27758.1	183	30S ribosome-binding factor RbfA	30S ribosome-binding factor RbfA [Mycobacterium tuberculosis]	1601155113	SMOE01P000704
TFB27759.1	336	bifunctional oligoribonuclease/PAP phosphatase NrnA	bifunctional oligoribonuclease/PAP phosphatase NrnA [Mycobacterium tuberculosis]	1601155114	SMOE01P000705
TFB27760.1	439	MATE family efflux transporter	MATE family efflux transporter [Mycobacterium tuberculosis]	1601155115	SMOE01P000706
TFB27761.1	303	sugar ABC transporter permease	sugar ABC transporter permease [Mycobacterium tuberculosis]	1601155116	SMOE01P000707
TFB27762.1	275	carbohydrate ABC transporter permease	carbohydrate ABC transporter permease [Mycobacterium tuberculosis]	1601155117	SMOE01P000708
TFB27763.1	436	ABC transporter substrate-binding protein	ABC transporter substrate-binding protein [Mycobacterium tuberculosis]	1601155118	SMOE01P000709
TFB27764.1	360	ABC transporter ATP-binding protein	ABC transporter ATP-binding protein [Mycobacterium tuberculosis]	1601155119	SMOE01P000710
TFB27765.1	249	enoyl-CoA hydratase	enoyl-CoA hydratase [Mycobacterium tuberculosis]	1601155120	SMOE01P000711
TFB27766.1	130	type II toxin-antitoxin system VapC family toxin	type II toxin-antitoxin system VapC family toxin [Mycobacterium tuberculosis]	1601155121	SMOE01P000712
TFB27767.1	89	DUF2277 family protein	DUF2277 family protein [Mycobacterium tuberculosis]	1601155122	SMOE01P000713
TFB27768.1	457	cobyrinate a	c-diamide synthase	cobyrinate a	c-diamide synthase [Mycobacterium tuberculosis]	1601155123	SMOE01P000714
TFB27769.1	71	type II toxin-antitoxin system Phd/YefM family antitoxin	type II toxin-antitoxin system Phd/YefM family antitoxin [Mycobacterium tuberculosis]	1601155124	SMOE01P000715
TFB27770.1	25	DUF1802 family protein	DUF1802 family protein	partial [Mycobacterium tuberculosis]	1601155125	SMOE01P000716
TFB27005.1	367	tRNA 2-thiouridine(34) synthase MnmA	tRNA 2-thiouridine(34) synthase MnmA [Mycobacterium tuberculosis]	1601154353	SMOE01P000717
TFB27006.1	393	cysteine desulfurase	cysteine desulfurase [Mycobacterium tuberculosis]	1601154354	SMOE01P000718
TFB27007.1	304	1-acyl-sn-glycerol-3-phosphate acyltransferase	1-acyl-sn-glycerol-3-phosphate acyltransferase [Mycobacterium tuberculosis]	1601154355	SMOE01P000719
TFB27008.1	281	GNAT family N-acetyltransferase	GNAT family N-acetyltransferase [Mycobacterium tuberculosis]	1601154356	SMOE01P000720
TFB27009.1	318	electron transfer flavoprotein subunit alpha/FixB family protein	electron transfer flavoprotein subunit alpha/FixB family protein [Mycobacterium tuberculosis]	1601154357	SMOE01P000721
TFB27010.1	266	electron transfer flavoprotein subunit beta	electron transfer flavoprotein subunit beta [Mycobacterium tuberculosis]	1601154358	SMOE01P000722
TFB27011.1	274	SAM-dependent methyltransferase	SAM-dependent methyltransferase [Mycobacterium tuberculosis]	1601154359	SMOE01P000723
TFB27012.1	526	glycoside hydrolase family 57 protein	glycoside hydrolase family 57 protein [Mycobacterium tuberculosis]	1601154360	SMOE01P000724
TFB27013.1	414	glycogen synthase	glycogen synthase [Mycobacterium tuberculosis]	1601154361	SMOE01P000725
TFB27014.1	129	hypothetical protein	hypothetical protein EZX46_03820 [Mycobacterium tuberculosis]	1601154362	SMOE01P000726
TFB27015.1	182	DUF4333 domain-containing protein	DUF4333 domain-containing protein [Mycobacterium tuberculosis]	1601154363	SMOE01P000727
TFB27016.1	300	acetyltransferase	acetyltransferase [Mycobacterium tuberculosis]	1601154364	SMOE01P000728
TFB27017.1	360	hypothetical protein	hypothetical protein EZX46_03835 [Mycobacterium tuberculosis]	1601154365	SMOE01P000729
TFB27018.1	227	DUF3298 domain-containing protein	DUF3298 domain-containing protein [Mycobacterium tuberculosis]	1601154366	SMOE01P000730
TFB27019.1	358	class I SAM-dependent methyltransferase	class I SAM-dependent methyltransferase [Mycobacterium tuberculosis]	1601154367	SMOE01P000731
TFB27020.1	327	class I SAM-dependent methyltransferase	class I SAM-dependent methyltransferase [Mycobacterium tuberculosis]	1601154368	SMOE01P000732
TFB27021.1	288	NUDIX hydrolase	NUDIX hydrolase [Mycobacterium tuberculosis]	1601154369	SMOE01P000733
TFB27022.1	287	ABC transporter ATP-binding protein	ABC transporter ATP-binding protein [Mycobacterium tuberculosis]	1601154370	SMOE01P000734
TFB27023.1	409	phosphoserine phosphatase SerB	phosphoserine phosphatase SerB [Mycobacterium tuberculosis]	1601154371	SMOE01P000735
TFB27024.1	573	cytochrome c oxidase subunit I	cytochrome c oxidase subunit I [Mycobacterium tuberculosis]	1601154372	SMOE01P000736
TFB27025.1	67	hypothetical protein	hypothetical protein EZX46_03880 [Mycobacterium tuberculosis]	1601154373	SMOE01P000737
TFB27026.1	359	iron-siderophore ABC transporter substrate-binding protein	iron-siderophore ABC transporter substrate-binding protein [Mycobacterium tuberculosis]	1601154374	SMOE01P000738
TFB27027.1	346	NADP-dependent alcohol dehydrogenase C	NADP-dependent alcohol dehydrogenase C [Mycobacterium tuberculosis]	1601154375	SMOE01P000739
TFB27028.1	124	DUF3349 domain-containing protein	DUF3349 domain-containing protein [Mycobacterium tuberculosis]	1601154376	SMOE01P000740
TFB27029.1	324	class 1b ribonucleoside-diphosphate reductase subunit beta	class 1b ribonucleoside-diphosphate reductase subunit beta [Mycobacterium tuberculosis]	1601154377	SMOE01P000741
TFB27030.1	524	NAD(P)/FAD-dependent oxidoreductase	NAD(P)/FAD-dependent oxidoreductase [Mycobacterium tuberculosis]	1601154378	SMOE01P000742
TFB27031.1	246	TetR/AcrR family transcriptional regulator	TetR/AcrR family transcriptional regulator [Mycobacterium tuberculosis]	1601154379	SMOE01P000743
TFB27032.1	725	class 1b ribonucleoside-diphosphate reductase subunit alpha	class 1b ribonucleoside-diphosphate reductase subunit alpha [Mycobacterium tuberculosis]	1601154380	SMOE01P000744
TFB27033.1	150	class Ib ribonucleoside-diphosphate reductase assembly flavoprotein NrdI	class Ib ribonucleoside-diphosphate reductase assembly flavoprotein NrdI [Mycobacterium tuberculosis]	1601154381	SMOE01P000745
TFB27034.1	79	redoxin NrdH	redoxin NrdH [Mycobacterium tuberculosis]	1601154382	SMOE01P000746
TFB27035.1	134	hypothetical protein	hypothetical protein EZX46_03935 [Mycobacterium tuberculosis]	1601154383	SMOE01P000747
TFB27036.1	184	NAD(P)H-dependent oxidoreductase	NAD(P)H-dependent oxidoreductase [Mycobacterium tuberculosis]	1601154384	SMOE01P000748
TFB27037.1	204	TetR/AcrR family transcriptional regulator	TetR/AcrR family transcriptional regulator [Mycobacterium tuberculosis]	1601154385	SMOE01P000749
TFB27038.1	346	DNA polymerase IV	DNA polymerase IV [Mycobacterium tuberculosis]	1601154386	SMOE01P000750
TFB27039.1	287	SDR family oxidoreductase	SDR family oxidoreductase [Mycobacterium tuberculosis]	1601154387	SMOE01P000751
TFB27040.1	216	TetR/AcrR family transcriptional regulator	TetR/AcrR family transcriptional regulator [Mycobacterium tuberculosis]	1601154388	SMOE01P000752
TFB27041.1	492	cytochrome P450	cytochrome P450 [Mycobacterium tuberculosis]	1601154389	SMOE01P000753
TFB27042.1	490	FadR family transcriptional regulator	FadR family transcriptional regulator [Mycobacterium tuberculosis]	1601154390	SMOE01P000754
TFB27043.1	721	acyl-CoA dehydrogenase	acyl-CoA dehydrogenase [Mycobacterium tuberculosis]	1601154391	SMOE01P000755
TFB27044.1	507	ATP-dependent DNA ligase	ATP-dependent DNA ligase [Mycobacterium tuberculosis]	1601154392	SMOE01P000756
TFB27045.1	758	carbon starvation protein A	carbon starvation protein A [Mycobacterium tuberculosis]	1601154393	SMOE01P000757
TFB27046.1	141	DoxX family protein	DoxX family protein [Mycobacterium tuberculosis]	1601154394	SMOE01P000758
TFB27047.1	107	QacE family quaternary ammonium compound efflux SMR transporter	QacE family quaternary ammonium compound efflux SMR transporter [Mycobacterium tuberculosis]	1601154395	SMOE01P000759
TFB27048.1	202	TetR/AcrR family transcriptional regulator	TetR/AcrR family transcriptional regulator [Mycobacterium tuberculosis]	1601154396	SMOE01P000760
TFB27049.1	547	phosphoglucomutase (alpha-D-glucose-1	6-bisphosphate-dependent)	phosphoglucomutase (alpha-D-glucose-1	6-bisphosphate-dependent) [Mycobacterium tuberculosis]	1601154397	SMOE01P000761
TFB27050.1	132	fluoride efflux transporter CrcB	fluoride efflux transporter CrcB [Mycobacterium tuberculosis]	1601154398	SMOE01P000762
TFB27051.1	126	fluoride efflux transporter CrcB	fluoride efflux transporter CrcB [Mycobacterium tuberculosis]	1601154399	SMOE01P000763
TFB27052.1	369	DUF190 domain-containing protein	DUF190 domain-containing protein [Mycobacterium tuberculosis]	1601154400	SMOE01P000764
TFB27053.1	174	LLM class flavin-dependent oxidoreductase	LLM class flavin-dependent oxidoreductase [Mycobacterium tuberculosis]	1601154401	SMOE01P000765
TFB27054.1	118	DUF488 domain-containing protein	DUF488 domain-containing protein [Mycobacterium tuberculosis]	1601154402	SMOE01P000766
TFB27055.1	424	HNH endonuclease	HNH endonuclease [Mycobacterium tuberculosis]	1601154403	SMOE01P000767
TFB27056.1	307	CoA ester lyase	CoA ester lyase [Mycobacterium tuberculosis]	1601154404	SMOE01P000768
TFB27057.1	158	SRPBCC family protein	SRPBCC family protein [Mycobacterium tuberculosis]	1601154405	SMOE01P000769
TFB27058.1	603	hydrolase	hydrolase [Mycobacterium tuberculosis]	1601154406	SMOE01P000770
TFB27059.1	133	hydrogenase	hydrogenase [Mycobacterium tuberculosis]	1601154407	SMOE01P000771
TFB27060.1	275	LLM class F420-dependent oxidoreductase	LLM class F420-dependent oxidoreductase [Mycobacterium tuberculosis]	1601154408	SMOE01P000772
TFB27061.1	1110	serine/threonine-protein kinase PknK	serine/threonine-protein kinase PknK [Mycobacterium tuberculosis]	1601154409	SMOE01P000773
TFB27062.1	412	hypothetical protein	hypothetical protein EZX46_04085 [Mycobacterium tuberculosis]	1601154410	SMOE01P000774
TFB27063.1	340	AraC family transcriptional regulator	AraC family transcriptional regulator [Mycobacterium tuberculosis]	1601154411	SMOE01P000775
TFB27064.1	495	NAD(P)/FAD-dependent oxidoreductase	NAD(P)/FAD-dependent oxidoreductase [Mycobacterium tuberculosis]	1601154412	SMOE01P000776
TFB27065.1	308	alpha/beta hydrolase	alpha/beta hydrolase [Mycobacterium tuberculosis]	1601154413	SMOE01P000777
TFB27066.1	276	SDR family NAD(P)-dependent oxidoreductase	SDR family NAD(P)-dependent oxidoreductase [Mycobacterium tuberculosis]	1601154414	SMOE01P000778
TFB27067.1	368	NDMA-dependent alcohol dehydrogenase	NDMA-dependent alcohol dehydrogenase [Mycobacterium tuberculosis]	1601154415	SMOE01P000779
TFB27068.1	472	wax ester/triacylglycerol synthase family O-acyltransferase	wax ester/triacylglycerol synthase family O-acyltransferase [Mycobacterium tuberculosis]	1601154416	SMOE01P000780
TFB27069.1	474	wax ester/triacylglycerol synthase family O-acyltransferase	wax ester/triacylglycerol synthase family O-acyltransferase [Mycobacterium tuberculosis]	1601154417	SMOE01P000781
TFB27070.1	503	long-chain-fatty-acid--CoA ligase	long-chain-fatty-acid--CoA ligase [Mycobacterium tuberculosis]	1601154418	SMOE01P000782
TFB27071.1	70	hypothetical protein	hypothetical protein EZX46_04130 [Mycobacterium tuberculosis]	1601154419	SMOE01P000783
TFB27072.1	100	hypothetical protein	hypothetical protein EZX46_04135 [Mycobacterium tuberculosis]	1601154420	SMOE01P000784
TFB27073.1	295	SPFH domain-containing protein	SPFH domain-containing protein [Mycobacterium tuberculosis]	1601154421	SMOE01P000785
TFB27074.1	563	patatin-like phospholipase family protein	patatin-like phospholipase family protein [Mycobacterium tuberculosis]	1601154422	SMOE01P000786
TFB27075.1	306	DUF808 domain-containing protein	DUF808 domain-containing protein [Mycobacterium tuberculosis]	1601154423	SMOE01P000787
TFB27076.1	334	LLM class F420-dependent oxidoreductase	LLM class F420-dependent oxidoreductase [Mycobacterium tuberculosis]	1601154424	SMOE01P000788
TFB27077.1	376	hydroxylase	hydroxylase [Mycobacterium tuberculosis]	1601154425	SMOE01P000789
TFB27078.1	158	transcriptional regulator	transcriptional regulator [Mycobacterium tuberculosis]	1601154426	SMOE01P000790
TFB27079.1	379	1	4-beta-xylanase	1	4-beta-xylanase [Mycobacterium tuberculosis]	1601154427	SMOE01P000791
TFB27080.1	437	triacylglycerol lipase	triacylglycerol lipase [Mycobacterium tuberculosis]	1601154428	SMOE01P000792
TFB27081.1	150	hypothetical protein	hypothetical protein EZX46_04180 [Mycobacterium tuberculosis]	1601154429	SMOE01P000793
TFB27082.1	106	type II toxin-antitoxin system PemK/MazF family toxin	type II toxin-antitoxin system PemK/MazF family toxin [Mycobacterium tuberculosis]	1601154430	SMOE01P000794
TFB27083.1	283	maleylpyruvate isomerase family mycothiol-dependent enzyme	maleylpyruvate isomerase family mycothiol-dependent enzyme [Mycobacterium tuberculosis]	1601154431	SMOE01P000795
TFB27084.1	160	SsrA-binding protein SmpB	SsrA-binding protein SmpB [Mycobacterium tuberculosis]	1601154432	SMOE01P000796
TFB27085.1	297	ABC transporter permease	ABC transporter permease [Mycobacterium tuberculosis]	1601154433	SMOE01P000797
TFB27086.1	145	hypothetical protein	hypothetical protein EZX46_04215 [Mycobacterium tuberculosis]	1601154434	SMOE01P000798
TFB27087.1	308	mechanosensitive ion channel family protein	mechanosensitive ion channel family protein [Mycobacterium tuberculosis]	1601154435	SMOE01P000799
TFB27088.1	456	NADPH-ferredoxin reductase FprA	NADPH-ferredoxin reductase FprA [Mycobacterium tuberculosis]	1601154436	SMOE01P000800
TFB27089.1	527	FAD-binding oxidoreductase	FAD-binding oxidoreductase [Mycobacterium tuberculosis]	1601154437	SMOE01P000801
TFB27090.1	146	hypothetical protein	hypothetical protein EZX46_04240 [Mycobacterium tuberculosis]	1601154438	SMOE01P000802
TFB27091.1	359	GTP 3'	8-cyclase MoaA	GTP 3'	8-cyclase MoaA [Mycobacterium tuberculosis]	1601154439	SMOE01P000803
TFB27092.1	131	4a-hydroxytetrahydrobiopterin dehydratase	4a-hydroxytetrahydrobiopterin dehydratase [Mycobacterium tuberculosis]	1601154440	SMOE01P000804
TFB27093.1	170	cyclic pyranopterin monophosphate synthase MoaC	cyclic pyranopterin monophosphate synthase MoaC [Mycobacterium tuberculosis]	1601154441	SMOE01P000805
TFB27094.1	83	molybdopterin synthase sulfur carrier subunit	molybdopterin synthase sulfur carrier subunit [Mycobacterium tuberculosis]	1601154442	SMOE01P000806
TFB27095.1	254	enoyl-CoA hydratase	enoyl-CoA hydratase [Mycobacterium tuberculosis]	1601154443	SMOE01P000807
TFB27096.1	94	hypothetical protein	hypothetical protein EZX46_03900 [Mycobacterium tuberculosis]	1601154444	SMOE01P000808
TFB27097.1	61	hypothetical protein	hypothetical protein EZX46_03970 [Mycobacterium tuberculosis]	1601154445	SMOE01P000809
TFB27098.1	136	DUF732 domain-containing protein	DUF732 domain-containing protein [Mycobacterium tuberculosis]	1601154446	SMOE01P000810
TFB27099.1	229	cell division ATP-binding protein FtsE	cell division ATP-binding protein FtsE [Mycobacterium tuberculosis]	1601154447	SMOE01P000811
TFB27100.1	371	peptide chain release factor 2	peptide chain release factor 2 [Mycobacterium tuberculosis]	1601154448	SMOE01P000812
TFB26735.1	215	oligoribonuclease	oligoribonuclease [Mycobacterium tuberculosis]	1601154079	SMOE01P000813
TFB26736.1	533	DUF853 domain-containing protein	DUF853 domain-containing protein [Mycobacterium tuberculosis]	1601154080	SMOE01P000814
TFB26737.1	268	SDR family oxidoreductase	SDR family oxidoreductase [Mycobacterium tuberculosis]	1601154081	SMOE01P000815
TFB26738.1	445	MFS transporter	MFS transporter [Mycobacterium tuberculosis]	1601154082	SMOE01P000816
TFB26739.1	273	hypothetical protein	hypothetical protein EZX46_04300 [Mycobacterium tuberculosis]	1601154083	SMOE01P000817
TFB26740.1	215	TetR/AcrR family transcriptional regulator	TetR/AcrR family transcriptional regulator [Mycobacterium tuberculosis]	1601154084	SMOE01P000818
TFB26741.1	547	AMP-binding protein	AMP-binding protein [Mycobacterium tuberculosis]	1601154085	SMOE01P000819
TFB26742.1	248	succinyl-CoA--3-ketoacid CoA transferase subunit A	succinyl-CoA--3-ketoacid CoA transferase subunit A [Mycobacterium tuberculosis]	1601154086	SMOE01P000820
TFB26743.1	218	succinyl-CoA--3-ketoacid CoA transferase subunit B	succinyl-CoA--3-ketoacid CoA transferase subunit B [Mycobacterium tuberculosis]	1601154087	SMOE01P000821
TFB26744.1	529	acetyl-/propionyl-CoA carboxylase subunit beta	acetyl-/propionyl-CoA carboxylase subunit beta [Mycobacterium tuberculosis]	1601154088	SMOE01P000822
TFB26745.1	654	acetyl/propionyl/methylcrotonyl-CoA carboxylase subunit alpha	acetyl/propionyl/methylcrotonyl-CoA carboxylase subunit alpha [Mycobacterium tuberculosis]	1601154089	SMOE01P000823
TFB26746.1	394	acyl-CoA dehydrogenase	acyl-CoA dehydrogenase [Mycobacterium tuberculosis]	1601154090	SMOE01P000824
TFB26747.1	185	MaoC family dehydratase	MaoC family dehydratase [Mycobacterium tuberculosis]	1601154091	SMOE01P000825
TFB26748.1	273	CoA ester lyase	CoA ester lyase [Mycobacterium tuberculosis]	1601154092	SMOE01P000826
TFB26749.1	367	3-methyl-2-oxobutanoate dehydrogenase subunit alpha	3-methyl-2-oxobutanoate dehydrogenase subunit alpha [Mycobacterium tuberculosis]	1601154093	SMOE01P000827
TFB26750.1	348	3-methyl-2-oxobutanoate dehydrogenase subunit beta	3-methyl-2-oxobutanoate dehydrogenase subunit beta [Mycobacterium tuberculosis]	1601154094	SMOE01P000828
TFB26751.1	393	2-oxo acid dehydrogenase subunit E2	2-oxo acid dehydrogenase subunit E2 [Mycobacterium tuberculosis]	1601154095	SMOE01P000829
TFB26752.1	141	type II toxin-antitoxin system VapC family toxin	type II toxin-antitoxin system VapC family toxin [Mycobacterium tuberculosis]	1601154096	SMOE01P000830
TFB26753.1	73	antitoxin	antitoxin [Mycobacterium tuberculosis]	1601154097	SMOE01P000831
TFB26754.1	250	hypothetical protein	hypothetical protein EZX46_04375 [Mycobacterium tuberculosis]	1601154098	SMOE01P000832
TFB26755.1	207	TIGR00725 family protein	TIGR00725 family protein [Mycobacterium tuberculosis]	1601154099	SMOE01P000833
TFB26756.1	68	hypothetical protein	hypothetical protein EZX46_04385 [Mycobacterium tuberculosis]	1601154100	SMOE01P000834
TFB26757.1	99	hypothetical protein	hypothetical protein EZX46_04395 [Mycobacterium tuberculosis]	1601154101	SMOE01P000835
TFB26758.1	1137	LuxR family transcriptional regulator	LuxR family transcriptional regulator [Mycobacterium tuberculosis]	1601154102	SMOE01P000836
TFB26759.1	694	PE family protein	PE family protein [Mycobacterium tuberculosis]	1601154103	SMOE01P000837
TFB26760.1	256	enoyl-CoA hydratase	enoyl-CoA hydratase [Mycobacterium tuberculosis]	1601154104	SMOE01P000838
TFB26761.1	491	wax ester/triacylglycerol synthase family O-acyltransferase	wax ester/triacylglycerol synthase family O-acyltransferase [Mycobacterium tuberculosis]	1601154105	SMOE01P000839
TFB26762.1	580	HAD-IB family hydrolase	HAD-IB family hydrolase [Mycobacterium tuberculosis]	1601154106	SMOE01P000840
TFB26763.1	789	glycerol-3-phosphate 1-O-acyltransferase	glycerol-3-phosphate 1-O-acyltransferase [Mycobacterium tuberculosis]	1601154107	SMOE01P000841
TFB26764.1	107	hypothetical protein	hypothetical protein EZX46_04440 [Mycobacterium tuberculosis]	1601154108	SMOE01P000842
TFB26765.1	85	hypothetical protein	hypothetical protein EZX46_04445 [Mycobacterium tuberculosis]	1601154109	SMOE01P000843
TFB26766.1	168	hypothetical protein	hypothetical protein EZX46_04450 [Mycobacterium tuberculosis]	1601154110	SMOE01P000844
TFB26767.1	558	energy-dependent translational throttle protein EttA	energy-dependent translational throttle protein EttA [Mycobacterium tuberculosis]	1601154111	SMOE01P000845
TFB26768.1	1624	NAD-glutamate dehydrogenase	NAD-glutamate dehydrogenase [Mycobacterium tuberculosis]	1601154112	SMOE01P000846
TFB26769.1	138	acyl-CoA thioesterase	acyl-CoA thioesterase [Mycobacterium tuberculosis]	1601154113	SMOE01P000847
TFB26770.1	217	hypothetical protein	hypothetical protein EZX46_04470 [Mycobacterium tuberculosis]	1601154114	SMOE01P000848
TFB26771.1	238	hypothetical protein	hypothetical protein EZX46_04475 [Mycobacterium tuberculosis]	1601154115	SMOE01P000849
TFB26772.1	97	hypothetical protein	hypothetical protein EZX46_04480 [Mycobacterium tuberculosis]	1601154116	SMOE01P000850
TFB26773.1	546	alpha-glucosidase AglA	alpha-glucosidase AglA [Mycobacterium tuberculosis]	1601154117	SMOE01P000851
TFB26774.1	222	HNH endonuclease	HNH endonuclease [Mycobacterium tuberculosis]	1601154118	SMOE01P000852
TFB26775.1	167	DUF5130 domain-containing protein	DUF5130 domain-containing protein [Mycobacterium tuberculosis]	1601154119	SMOE01P000853
TFB26776.1	861	aminopeptidase N	aminopeptidase N [Mycobacterium tuberculosis]	1601154120	SMOE01P000854
TFB26777.1	207	Rv2466c family mycothiol-dependent reductase	Rv2466c family mycothiol-dependent reductase [Mycobacterium tuberculosis]	1601154121	SMOE01P000855
TFB26778.1	162	ribose-5-phosphate isomerase	ribose-5-phosphate isomerase [Mycobacterium tuberculosis]	1601154122	SMOE01P000856
TFB26779.1	268	Fpg/Nei family DNA glycosylase	Fpg/Nei family DNA glycosylase [Mycobacterium tuberculosis]	1601154123	SMOE01P000857
TFB26780.1	394	class A beta-lactamase-related serine hydrolase	class A beta-lactamase-related serine hydrolase [Mycobacterium tuberculosis]	1601154124	SMOE01P000858
TFB26781.1	466	trigger factor	trigger factor [Mycobacterium tuberculosis]	1601154125	SMOE01P000859
TFB26782.1	200	ATP-dependent Clp protease proteolytic subunit	ATP-dependent Clp protease proteolytic subunit [Mycobacterium tuberculosis]	1601154126	SMOE01P000860
TFB26783.1	214	ATP-dependent Clp protease proteolytic subunit	ATP-dependent Clp protease proteolytic subunit [Mycobacterium tuberculosis]	1601154127	SMOE01P000861
TFB26784.1	302	homocysteine S-methyltransferase	homocysteine S-methyltransferase [Mycobacterium tuberculosis]	1601154128	SMOE01P000862
TFB26785.1	426	ATP-dependent Clp protease ATP-binding subunit ClpX	ATP-dependent Clp protease ATP-binding subunit ClpX [Mycobacterium tuberculosis]	1601154129	SMOE01P000863
TFB26786.1	418	MFS transporter	MFS transporter [Mycobacterium tuberculosis]	1601154130	SMOE01P000864
TFB26787.1	653	2-oxoglutarate oxidoreductase subunit KorA	2-oxoglutarate oxidoreductase subunit KorA [Mycobacterium tuberculosis]	1601154131	SMOE01P000865
TFB26788.1	373	2-oxoglutarate oxidoreductase subunit KorB	2-oxoglutarate oxidoreductase subunit KorB [Mycobacterium tuberculosis]	1601154132	SMOE01P000866
TFB26789.1	201	molybdenum cofactor guanylyltransferase	molybdenum cofactor guanylyltransferase [Mycobacterium tuberculosis]	1601154133	SMOE01P000867
TFB26790.1	48	hypothetical protein	hypothetical protein EZX46_04595 [Mycobacterium tuberculosis]	1601154134	SMOE01P000868
TFB26791.1	132	hypothetical protein	hypothetical protein EZX46_04600 [Mycobacterium tuberculosis]	1601154135	SMOE01P000869
TFB26792.1	172	Resuscitation-promoting factor RpfE	Resuscitation-promoting factor RpfE [Mycobacterium tuberculosis]	1601154136	SMOE01P000870
TFB26793.1	419	enoyl-ACP reductase	enoyl-ACP reductase [Mycobacterium tuberculosis]	1601154137	SMOE01P000871
TFB26794.1	487	bifunctional folylpolyglutamate synthase/dihydrofolate synthase	bifunctional folylpolyglutamate synthase/dihydrofolate synthase [Mycobacterium tuberculosis]	1601154138	SMOE01P000872
TFB26795.1	123	DUF4233 domain-containing protein	DUF4233 domain-containing protein [Mycobacterium tuberculosis]	1601154139	SMOE01P000873
TFB26796.1	136	nucleoside-diphosphate kinase	nucleoside-diphosphate kinase [Mycobacterium tuberculosis]	1601154140	SMOE01P000874
TFB26797.1	953	ribonuclease E/G	ribonuclease E/G [Mycobacterium tuberculosis]	1601154141	SMOE01P000875
TFB26798.1	491	cation:dicarboxylase symporter family transporter	cation:dicarboxylase symporter family transporter [Mycobacterium tuberculosis]	1601154142	SMOE01P000876
TFB26799.1	76	hypothetical protein	hypothetical protein EZX46_04645 [Mycobacterium tuberculosis]	1601154143	SMOE01P000877
TFB26800.1	103	50S ribosomal protein L21	50S ribosomal protein L21 [Mycobacterium tuberculosis]	1601154144	SMOE01P000878
TFB26801.1	86	50S ribosomal protein L27	50S ribosomal protein L27 [Mycobacterium tuberculosis]	1601154145	SMOE01P000879
TFB26802.1	376	glutamate 5-kinase	glutamate 5-kinase [Mycobacterium tuberculosis]	1601154146	SMOE01P000880
TFB26803.1	679	NAD(+) synthase	NAD(+) synthase [Mycobacterium tuberculosis]	1601154147	SMOE01P000881
TFB26804.1	145	isoprenylcysteine carboxylmethyltransferase family protein	isoprenylcysteine carboxylmethyltransferase family protein [Mycobacterium tuberculosis]	1601154148	SMOE01P000882
TFB26805.1	67	hypothetical protein	hypothetical protein EZX46_04680 [Mycobacterium tuberculosis]	1601154149	SMOE01P000883
TFB26806.1	304	ribokinase	ribokinase [Mycobacterium tuberculosis]	1601154150	SMOE01P000884
TFB26807.1	67	hypothetical protein	hypothetical protein EZX46_04690 [Mycobacterium tuberculosis]	1601154151	SMOE01P000885
TFB26808.1	730	adenylate/guanylate cyclase domain-containing protein	adenylate/guanylate cyclase domain-containing protein [Mycobacterium tuberculosis]	1601154152	SMOE01P000886
TFB26809.1	481	mechanosensitive ion channel	mechanosensitive ion channel [Mycobacterium tuberculosis]	1601154153	SMOE01P000887
TFB26810.1	96	hypothetical protein	hypothetical protein EZX46_04705 [Mycobacterium tuberculosis]	1601154154	SMOE01P000888
TFB26811.1	136	hypothetical protein	hypothetical protein EZX46_04710 [Mycobacterium tuberculosis]	1601154155	SMOE01P000889
TFB26812.1	99	PE family protein	PE family protein [Mycobacterium tuberculosis]	1601154156	SMOE01P000890
TFB26813.1	194	PPE family protein	PPE family protein [Mycobacterium tuberculosis]	1601154157	SMOE01P000891
TFB26814.1	177	alkyl hydroperoxide reductase	alkyl hydroperoxide reductase [Mycobacterium tuberculosis]	1601154158	SMOE01P000892
TFB26815.1	195	peroxiredoxin	peroxiredoxin [Mycobacterium tuberculosis]	1601154159	SMOE01P000893
TFB26816.1	64	hypothetical protein	hypothetical protein EZX46_04735 [Mycobacterium tuberculosis]	1601154160	SMOE01P000894
TFB26817.1	415	glutamate-5-semialdehyde dehydrogenase	glutamate-5-semialdehyde dehydrogenase [Mycobacterium tuberculosis]	1601154161	SMOE01P000895
TFB26818.1	291	MoxR family ATPase	MoxR family ATPase [Mycobacterium tuberculosis]	1601154162	SMOE01P000896
TFB26819.1	480	VWA domain-containing protein	VWA domain-containing protein [Mycobacterium tuberculosis]	1601154163	SMOE01P000897
TFB26820.1	137	IS110 family transposase	IS110 family transposase	partial [Mycobacterium tuberculosis]	1601154164	SMOE01P000898
TFB26821.1	421	alpha/beta hydrolase	alpha/beta hydrolase [Mycobacterium tuberculosis]	1601154165	SMOE01P000899
TFB26822.1	128	globin	globin [Mycobacterium tuberculosis]	1601154166	SMOE01P000900
TFB26823.1	77	hypothetical protein	hypothetical protein EZX46_04500 [Mycobacterium tuberculosis]	1601154167	SMOE01P000901
TFB26824.1	508	MFS-type transporter	MFS-type transporter [Mycobacterium tuberculosis]	1601154168	SMOE01P000902
TFB26825.1	876	valine--tRNA ligase	valine--tRNA ligase [Mycobacterium tuberculosis]	1601154169	SMOE01P000903
TFB26826.1	479	GTPase ObgE	GTPase ObgE [Mycobacterium tuberculosis]	1601154170	SMOE01P000904
TFB26827.1	101	transcriptional regulator	transcriptional regulator [Mycobacterium tuberculosis]	1601154171	SMOE01P000905
TFB26622.1	179	IS256-like element IS1081 family transposase	IS256-like element IS1081 family transposase	partial [Mycobacterium tuberculosis]	1601153956	SMOE01P000906
TFB26623.1	371	hypothetical protein	hypothetical protein EZX46_04770 [Mycobacterium tuberculosis]	1601153957	SMOE01P000907
TFB26624.1	67	hypothetical protein	hypothetical protein EZX46_04775 [Mycobacterium tuberculosis]	1601153958	SMOE01P000908
TFB26625.1	148	MarR family transcriptional regulator	MarR family transcriptional regulator [Mycobacterium tuberculosis]	1601153959	SMOE01P000909
TFB26626.1	301	SDR family oxidoreductase	SDR family oxidoreductase [Mycobacterium tuberculosis]	1601153960	SMOE01P000910
TFB26627.1	251	helix-turn-helix domain-containing protein	helix-turn-helix domain-containing protein [Mycobacterium tuberculosis]	1601153961	SMOE01P000911
TFB26628.1	208	hypothetical protein	hypothetical protein EZX46_04795 [Mycobacterium tuberculosis]	1601153962	SMOE01P000912
TFB26629.1	60	hypothetical protein	hypothetical protein EZX46_04800 [Mycobacterium tuberculosis]	1601153963	SMOE01P000913
TFB26630.1	112	integrase	integrase [Mycobacterium tuberculosis]	1601153964	SMOE01P000914
TFB26631.1	104	integrase	integrase [Mycobacterium tuberculosis]	1601153965	SMOE01P000915
TFB26632.1	254	DUF427 domain-containing protein	DUF427 domain-containing protein [Mycobacterium tuberculosis]	1601153966	SMOE01P000916
TFB26633.1	54	DUF222 domain-containing protein	DUF222 domain-containing protein [Mycobacterium tuberculosis]	1601153967	SMOE01P000917
TFB26634.1	393	YncE family protein	YncE family protein [Mycobacterium tuberculosis]	1601153968	SMOE01P000918
TFB26635.1	543	fatty acid--CoA ligase	fatty acid--CoA ligase [Mycobacterium tuberculosis]	1601153969	SMOE01P000919
TFB26636.1	354	dihydrodipicolinate reductase	dihydrodipicolinate reductase [Mycobacterium tuberculosis]	1601153970	SMOE01P000920
TFB26637.1	157	SRPBCC family protein	SRPBCC family protein [Mycobacterium tuberculosis]	1601153971	SMOE01P000921
TFB26638.1	287	class II glutamine amidotransferase	class II glutamine amidotransferase [Mycobacterium tuberculosis]	1601153972	SMOE01P000922
TFB26639.1	285	patatin-like phospholipase family protein	patatin-like phospholipase family protein [Mycobacterium tuberculosis]	1601153973	SMOE01P000923
TFB26640.1	360	patatin family protein	patatin family protein [Mycobacterium tuberculosis]	1601153974	SMOE01P000924
TFB26641.1	139	hypothetical protein	hypothetical protein EZX46_04875 [Mycobacterium tuberculosis]	1601153975	SMOE01P000925
TFB26642.1	188	cysteine dioxygenase	cysteine dioxygenase [Mycobacterium tuberculosis]	1601153976	SMOE01P000926
TFB26643.1	131	sulfurtransferase	sulfurtransferase [Mycobacterium tuberculosis]	1601153977	SMOE01P000927
TFB26644.1	667	PE family protein	PE family protein [Mycobacterium tuberculosis]	1601153978	SMOE01P000928
TFB26645.1	466	PE family protein	PE family protein [Mycobacterium tuberculosis]	1601153979	SMOE01P000929
TFB26646.1	587	hypothetical protein	hypothetical protein EZX46_04900 [Mycobacterium tuberculosis]	1601153980	SMOE01P000930
TFB26647.1	257	enoyl-CoA hydratase	enoyl-CoA hydratase [Mycobacterium tuberculosis]	1601153981	SMOE01P000931
TFB26648.1	345	enoyl-CoA hydratase/isomerase family protein	enoyl-CoA hydratase/isomerase family protein [Mycobacterium tuberculosis]	1601153982	SMOE01P000932
TFB26649.1	278	Bax inhibitor-1/YccA family protein	Bax inhibitor-1/YccA family protein [Mycobacterium tuberculosis]	1601153983	SMOE01P000933
TFB26650.1	405	acetyl-CoA C-acetyltransferase	acetyl-CoA C-acetyltransferase [Mycobacterium tuberculosis]	1601153984	SMOE01P000934
TFB26651.1	464	cystathionine beta-synthase	cystathionine beta-synthase [Mycobacterium tuberculosis]	1601153985	SMOE01P000935
TFB26652.1	240	RDD family protein	RDD family protein [Mycobacterium tuberculosis]	1601153986	SMOE01P000936
TFB26653.1	388	cystathionine gamma-synthase	cystathionine gamma-synthase [Mycobacterium tuberculosis]	1601153987	SMOE01P000937
TFB26654.1	164	transcription elongation factor GreA	transcription elongation factor GreA [Mycobacterium tuberculosis]	1601153988	SMOE01P000938
TFB26655.1	288	mycothiol conjugate amidase Mca	mycothiol conjugate amidase Mca [Mycobacterium tuberculosis]	1601153989	SMOE01P000939
TFB26656.1	88	hypothetical protein	hypothetical protein EZX46_04970 [Mycobacterium tuberculosis]	1601153990	SMOE01P000940
TFB26657.1	673	thioredoxin domain-containing protein	thioredoxin domain-containing protein [Mycobacterium tuberculosis]	1601153991	SMOE01P000941
TFB26658.1	242	hemolysin III family protein	hemolysin III family protein [Mycobacterium tuberculosis]	1601153992	SMOE01P000942
TFB26659.1	262	isoprenyl transferase	isoprenyl transferase [Mycobacterium tuberculosis]	1601153993	SMOE01P000943
TFB26660.1	89	hypothetical protein	hypothetical protein EZX46_04990 [Mycobacterium tuberculosis]	1601153994	SMOE01P000944
TFB26661.1	782	PE family protein	PE family protein [Mycobacterium tuberculosis]	1601153995	SMOE01P000945
TFB26662.1	106	hypothetical protein	hypothetical protein EZX46_05000 [Mycobacterium tuberculosis]	1601153996	SMOE01P000946
TFB26663.1	144	PE family protein	PE family protein [Mycobacterium tuberculosis]	1601153997	SMOE01P000947
TFB26664.1	62	hypothetical protein	hypothetical protein EZX46_05010 [Mycobacterium tuberculosis]	1601153998	SMOE01P000948
TFB26665.1	60	1	4-beta-glucanase	1	4-beta-glucanase [Mycobacterium tuberculosis]	1601153999	SMOE01P000949
TFB26666.1	34	1	4-beta-glucanase	1	4-beta-glucanase [Mycobacterium tuberculosis]	1601154000	SMOE01P000950
TFB26667.1	151	glycosyl hydrolase family 12	glycosyl hydrolase family 12 [Mycobacterium tuberculosis]	1601154001	SMOE01P000951
TFB26668.1	783	PE family protein	PE family protein [Mycobacterium tuberculosis]	1601154002	SMOE01P000952
TFB26669.1	312	type I pantothenate kinase	type I pantothenate kinase [Mycobacterium tuberculosis]	1601154003	SMOE01P000953
TFB26670.1	275	acyl-ACP desaturase	acyl-ACP desaturase [Mycobacterium tuberculosis]	1601154004	SMOE01P000954
TFB26671.1	433	PhoH family protein	PhoH family protein [Mycobacterium tuberculosis]	1601154005	SMOE01P000955
TFB26672.1	81	hypothetical protein	hypothetical protein EZX46_05055 [Mycobacterium tuberculosis]	1601154006	SMOE01P000956
TFB26673.1	291	polysaccharide deacetylase family protein	polysaccharide deacetylase family protein [Mycobacterium tuberculosis]	1601154007	SMOE01P000957
TFB26674.1	293	hypothetical protein	hypothetical protein EZX46_05065 [Mycobacterium tuberculosis]	1601154008	SMOE01P000958
TFB26675.1	474	class II fumarate hydratase	class II fumarate hydratase [Mycobacterium tuberculosis]	1601154009	SMOE01P000959
TFB26676.1	362	class II fructose-bisphosphatase	class II fructose-bisphosphatase [Mycobacterium tuberculosis]	1601154010	SMOE01P000960
TFB26677.1	233	DUF4245 domain-containing protein	DUF4245 domain-containing protein [Mycobacterium tuberculosis]	1601154011	SMOE01P000961
TFB26678.1	385	AI-2E family transporter	AI-2E family transporter [Mycobacterium tuberculosis]	1601154012	SMOE01P000962
TFB26679.1	103	type II toxin-antitoxin system PemK/MazF family toxin	type II toxin-antitoxin system PemK/MazF family toxin [Mycobacterium tuberculosis]	1601154013	SMOE01P000963
TFB26680.1	106	type II toxin-antitoxin system antitoxin MazE3	type II toxin-antitoxin system antitoxin MazE3 [Mycobacterium tuberculosis]	1601154014	SMOE01P000964
TFB26681.1	370	3 beta-hydroxysteroid dehydrogenase/Delta 5-->4-isomerase	3 beta-hydroxysteroid dehydrogenase/Delta 5-->4-isomerase [Mycobacterium tuberculosis]	1601154015	SMOE01P000965
TFB26682.1	415	exodeoxyribonuclease VII large subunit	exodeoxyribonuclease VII large subunit [Mycobacterium tuberculosis]	1601154016	SMOE01P000966
TFB26683.1	212	lipid droplet-associated protein	lipid droplet-associated protein [Mycobacterium tuberculosis]	1601154017	SMOE01P000967
TFB26684.1	335	4-hydroxy-3-methylbut-2-enyl diphosphate reductase 1	4-hydroxy-3-methylbut-2-enyl diphosphate reductase 1 [Mycobacterium tuberculosis]	1601154018	SMOE01P000968
TFB26685.1	327	hypothetical protein	hypothetical protein EZX46_05130 [Mycobacterium tuberculosis]	1601154019	SMOE01P000969
TFB26686.1	357	redox-regulated ATPase YchF	redox-regulated ATPase YchF [Mycobacterium tuberculosis]	1601154020	SMOE01P000970
TFB26687.1	65	type II toxin-antitoxin system VapB family antitoxin	type II toxin-antitoxin system VapB family antitoxin [Mycobacterium tuberculosis]	1601154021	SMOE01P000971
TFB26688.1	124	type II toxin-antitoxin system VapC family toxin	type II toxin-antitoxin system VapC family toxin [Mycobacterium tuberculosis]	1601154022	SMOE01P000972
TFB26689.1	232	hypothetical protein	hypothetical protein EZX46_05150 [Mycobacterium tuberculosis]	1601154023	SMOE01P000973
TFB26690.1	61	hypothetical protein	hypothetical protein EZX46_05155 [Mycobacterium tuberculosis]	1601154024	SMOE01P000974
TFB26691.1	91	hypothetical protein	hypothetical protein EZX46_05160 [Mycobacterium tuberculosis]	1601154025	SMOE01P000975
TFB26692.1	107	antibiotic biosynthesis monooxygenase	antibiotic biosynthesis monooxygenase [Mycobacterium tuberculosis]	1601154026	SMOE01P000976
TFB26693.1	286	guanylate cyclase	guanylate cyclase [Mycobacterium tuberculosis]	1601154027	SMOE01P000977
TFB26694.1	466	glucose-6-phosphate dehydrogenase	glucose-6-phosphate dehydrogenase [Mycobacterium tuberculosis]	1601154028	SMOE01P000978
TFB26695.1	340	decarboxylating 6-phosphogluconate dehydrogenase	decarboxylating 6-phosphogluconate dehydrogenase [Mycobacterium tuberculosis]	1601154029	SMOE01P000979
TFB26696.1	302	alpha/beta hydrolase	alpha/beta hydrolase [Mycobacterium tuberculosis]	1601154030	SMOE01P000980
TFB26697.1	316	alpha/beta hydrolase	alpha/beta hydrolase [Mycobacterium tuberculosis]	1601154031	SMOE01P000981
TFB26698.1	201	MarR family transcriptional regulator	MarR family transcriptional regulator [Mycobacterium tuberculosis]	1601154032	SMOE01P000982
TFB26699.1	490	pyruvate	phosphate dikinase	pyruvate	phosphate dikinase [Mycobacterium tuberculosis]	1601154033	SMOE01P000983
TFB26700.1	451	HNH endonuclease	HNH endonuclease [Mycobacterium tuberculosis]	1601154034	SMOE01P000984
TFB26701.1	486	XRE family transcriptional regulator	XRE family transcriptional regulator [Mycobacterium tuberculosis]	1601154035	SMOE01P000985
TFB26702.1	526	MmgE/PrpD family protein	MmgE/PrpD family protein [Mycobacterium tuberculosis]	1601154036	SMOE01P000986
TFB26703.1	393	2-methylcitrate synthase	2-methylcitrate synthase [Mycobacterium tuberculosis]	1601154037	SMOE01P000987
TFB26704.1	576	DUF3556 domain-containing protein	DUF3556 domain-containing protein [Mycobacterium tuberculosis]	1601154038	SMOE01P000988
TFB26705.1	759	5-methyltetrahydropteroyltriglutamate--homocysteine S-methyltransferase	5-methyltetrahydropteroyltriglutamate--homocysteine S-methyltransferase [Mycobacterium tuberculosis]	1601154039	SMOE01P000989
TFB26706.1	78	hypothetical protein	hypothetical protein EZX46_05245 [Mycobacterium tuberculosis]	1601154040	SMOE01P000990
TFB26707.1	618	PPE family protein	PPE family protein [Mycobacterium tuberculosis]	1601154041	SMOE01P000991
TFB26708.1	80	acetyl-CoA acetyltransferase	acetyl-CoA acetyltransferase [Mycobacterium tuberculosis]	1601154042	SMOE01P000992
TFB26709.1	113	enoyl-CoA hydratase	enoyl-CoA hydratase [Mycobacterium tuberculosis]	1601154043	SMOE01P000993
TFB26710.1	338	NAD(P)/FAD-dependent oxidoreductase	NAD(P)/FAD-dependent oxidoreductase [Mycobacterium tuberculosis]	1601154044	SMOE01P000994
TFB26711.1	166	hypothetical protein	hypothetical protein EZX46_05275 [Mycobacterium tuberculosis]	1601154045	SMOE01P000995
TFB26712.1	149	hypothetical protein	hypothetical protein EZX46_05280 [Mycobacterium tuberculosis]	1601154046	SMOE01P000996
TFB26713.1	282	CPBP family intramembrane metalloprotease	CPBP family intramembrane metalloprotease [Mycobacterium tuberculosis]	1601154047	SMOE01P000997
TFB26714.1	268	enoyl-CoA hydratase	enoyl-CoA hydratase [Mycobacterium tuberculosis]	1601154048	SMOE01P000998
TFB26715.1	268	enoyl-CoA hydratase	enoyl-CoA hydratase [Mycobacterium tuberculosis]	1601154049	SMOE01P000999
TFB26716.1	250	oxidoreductase	oxidoreductase [Mycobacterium tuberculosis]	1601154050	SMOE01P001000
TFB26717.1	43	hypothetical protein	hypothetical protein EZX46_05310 [Mycobacterium tuberculosis]	1601154051	SMOE01P001001
TFB26718.1	75	hypothetical protein	hypothetical protein EZX46_05315 [Mycobacterium tuberculosis]	1601154052	SMOE01P001002
TFB26719.1	303	MMPL family transporter	MMPL family transporter [Mycobacterium tuberculosis]	1601154053	SMOE01P001003
TFB26720.1	216	methyltransferase domain-containing protein	methyltransferase domain-containing protein [Mycobacterium tuberculosis]	1601154054	SMOE01P001004
TFB26721.1	85	hypothetical protein	hypothetical protein EZX46_05335 [Mycobacterium tuberculosis]	1601154055	SMOE01P001005
TFB26722.1	91	hypothetical protein	hypothetical protein EZX46_05340 [Mycobacterium tuberculosis]	1601154056	SMOE01P001006
TFB26723.1	183	HNH endonuclease	HNH endonuclease	partial [Mycobacterium tuberculosis]	1601154057	SMOE01P001007
TFB26724.1	64	integrase	integrase [Mycobacterium tuberculosis]	1601154058	SMOE01P001008
TFB26725.1	283	hypothetical protein	hypothetical protein EZX46_04920 [Mycobacterium tuberculosis]	1601154059	SMOE01P001009
TFB26726.1	314	SGNH/GDSL hydrolase family protein	SGNH/GDSL hydrolase family protein [Mycobacterium tuberculosis]	1601154060	SMOE01P001010
TFB26727.1	297	alpha/beta hydrolase	alpha/beta hydrolase [Mycobacterium tuberculosis]	1601154061	SMOE01P001011
TFB26728.1	144	DUF4307 domain-containing protein	DUF4307 domain-containing protein [Mycobacterium tuberculosis]	1601154062	SMOE01P001012
TFB26729.1	426	serine hydroxymethyltransferase	serine hydroxymethyltransferase [Mycobacterium tuberculosis]	1601154063	SMOE01P001013
TFB26730.1	85	exodeoxyribonuclease VII small subunit	exodeoxyribonuclease VII small subunit [Mycobacterium tuberculosis]	1601154064	SMOE01P001014
TFB26731.1	414	DUF1298 domain-containing protein	DUF1298 domain-containing protein [Mycobacterium tuberculosis]	1601154065	SMOE01P001015
TFB26732.1	360	CoA transferase	CoA transferase [Mycobacterium tuberculosis]	1601154066	SMOE01P001016
TFB26733.1	470	MMPL family transporter	MMPL family transporter [Mycobacterium tuberculosis]	1601154067	SMOE01P001017
TFB26224.1	317	2	3	4	5-tetrahydropyridine-2	6-dicarboxylate N-succinyltransferase	2	3	4	5-tetrahydropyridine-2	6-dicarboxylate N-succinyltransferase [Mycobacterium tuberculosis]	1601153554	SMOE01P001018
TFB26225.1	354	succinyl-diaminopimelate desuccinylase	succinyl-diaminopimelate desuccinylase [Mycobacterium tuberculosis]	1601153555	SMOE01P001019
TFB26226.1	194	AAA family ATPase	AAA family ATPase [Mycobacterium tuberculosis]	1601153556	SMOE01P001020
TFB26227.1	562	ATP-binding protein	ATP-binding protein [Mycobacterium tuberculosis]	1601153557	SMOE01P001021
TFB26228.1	187	TIGR00730 family Rossman fold protein	TIGR00730 family Rossman fold protein [Mycobacterium tuberculosis]	1601153558	SMOE01P001022
TFB26229.1	597	long-chain-acyl-CoA synthetase	long-chain-acyl-CoA synthetase [Mycobacterium tuberculosis]	1601153559	SMOE01P001023
TFB26230.1	318	dihydropteroate synthase	dihydropteroate synthase [Mycobacterium tuberculosis]	1601153560	SMOE01P001024
TFB26231.1	324	glucosyl-3-phosphoglycerate synthase	glucosyl-3-phosphoglycerate synthase [Mycobacterium tuberculosis]	1601153561	SMOE01P001025
TFB26232.1	122	DivIVA domain-containing protein	DivIVA domain-containing protein [Mycobacterium tuberculosis]	1601153562	SMOE01P001026
TFB26233.1	204	DNA-3-methyladenine glycosylase I	DNA-3-methyladenine glycosylase I [Mycobacterium tuberculosis]	1601153563	SMOE01P001027
TFB26234.1	75	DUF3117 domain-containing protein	DUF3117 domain-containing protein [Mycobacterium tuberculosis]	1601153564	SMOE01P001028
TFB26235.1	387	glycogen synthase	glycogen synthase [Mycobacterium tuberculosis]	1601153565	SMOE01P001029
TFB26236.1	404	glucose-1-phosphate adenylyltransferase	glucose-1-phosphate adenylyltransferase [Mycobacterium tuberculosis]	1601153566	SMOE01P001030
TFB26237.1	110	PE family protein	PE family protein [Mycobacterium tuberculosis]	1601153567	SMOE01P001031
TFB26238.1	561	CocE/NonD family hydrolase	CocE/NonD family hydrolase [Mycobacterium tuberculosis]	1601153568	SMOE01P001032
TFB26239.1	224	isoprenylcysteine carboxylmethyltransferase family protein	isoprenylcysteine carboxylmethyltransferase family protein [Mycobacterium tuberculosis]	1601153569	SMOE01P001033
TFB26240.1	548	ABC transporter permease	ABC transporter permease [Mycobacterium tuberculosis]	1601153570	SMOE01P001034
TFB26241.1	311	ABC transporter ATP-binding protein	ABC transporter ATP-binding protein [Mycobacterium tuberculosis]	1601153571	SMOE01P001035
TFB26242.1	212	TetR/AcrR family transcriptional regulator	TetR/AcrR family transcriptional regulator [Mycobacterium tuberculosis]	1601153572	SMOE01P001036
TFB26243.1	224	O-methyltransferase	O-methyltransferase [Mycobacterium tuberculosis]	1601153573	SMOE01P001037
TFB26244.1	257	RNA polymerase sigma factor SigE	RNA polymerase sigma factor SigE [Mycobacterium tuberculosis]	1601153574	SMOE01P001038
TFB26245.1	62	hypothetical protein	hypothetical protein EZX46_05460 [Mycobacterium tuberculosis]	1601153575	SMOE01P001039
TFB26246.1	154	anti-sigma-E factor RseA	anti-sigma-E factor RseA [Mycobacterium tuberculosis]	1601153576	SMOE01P001040
TFB26247.1	528	trypsin-like serine protease	trypsin-like serine protease [Mycobacterium tuberculosis]	1601153577	SMOE01P001041
TFB26248.1	131	Sec-independent protein translocase subunit TatB	Sec-independent protein translocase subunit TatB [Mycobacterium tuberculosis]	1601153578	SMOE01P001042
TFB26249.1	276	HAD-IIA family hydrolase	HAD-IIA family hydrolase [Mycobacterium tuberculosis]	1601153579	SMOE01P001043
TFB26250.1	487	hypothetical protein	hypothetical protein EZX46_05485 [Mycobacterium tuberculosis]	1601153580	SMOE01P001044
TFB26251.1	177	hypothetical protein	hypothetical protein EZX46_05490 [Mycobacterium tuberculosis]	1601153581	SMOE01P001045
TFB26252.1	185	hypothetical protein	hypothetical protein EZX46_05495 [Mycobacterium tuberculosis]	1601153582	SMOE01P001046
TFB26253.1	57	type II toxin-antitoxin system Phd/YefM family antitoxin	type II toxin-antitoxin system Phd/YefM family antitoxin [Mycobacterium tuberculosis]	1601153583	SMOE01P001047
TFB26254.1	390	DUF59 domain-containing protein	DUF59 domain-containing protein [Mycobacterium tuberculosis]	1601153584	SMOE01P001048
TFB26255.1	411	hypothetical protein	hypothetical protein EZX46_05510 [Mycobacterium tuberculosis]	1601153585	SMOE01P001049
TFB26256.1	180	DUF1003 domain-containing protein	DUF1003 domain-containing protein [Mycobacterium tuberculosis]	1601153586	SMOE01P001050
TFB26257.1	435	magnesium transporter	magnesium transporter [Mycobacterium tuberculosis]	1601153587	SMOE01P001051
TFB26258.1	198	DUF4190 domain-containing protein	DUF4190 domain-containing protein [Mycobacterium tuberculosis]	1601153588	SMOE01P001052
TFB26259.1	175	magnesium transporter	magnesium transporter [Mycobacterium tuberculosis]	1601153589	SMOE01P001053
TFB26260.1	468	extracellular solute-binding protein	extracellular solute-binding protein [Mycobacterium tuberculosis]	1601153590	SMOE01P001054
TFB26261.1	307	trehalose ABC transporter permease	trehalose ABC transporter permease [Mycobacterium tuberculosis]	1601153591	SMOE01P001055
TFB26262.1	393	sn-glycerol-3-phosphate ABC transporter ATP-binding protein UgpC	sn-glycerol-3-phosphate ABC transporter ATP-binding protein UgpC [Mycobacterium tuberculosis]	1601153592	SMOE01P001056
TFB26263.1	366	magnesium/cobalt transporter CorA	magnesium/cobalt transporter CorA [Mycobacterium tuberculosis]	1601153593	SMOE01P001057
TFB26264.1	329	malate dehydrogenase	malate dehydrogenase [Mycobacterium tuberculosis]	1601153594	SMOE01P001058
TFB26265.1	86	type II toxin-antitoxin system antitoxin VapB33	type II toxin-antitoxin system antitoxin VapB33 [Mycobacterium tuberculosis]	1601153595	SMOE01P001059
TFB26266.1	143	type II toxin-antitoxin system VapC family toxin	type II toxin-antitoxin system VapC family toxin [Mycobacterium tuberculosis]	1601153596	SMOE01P001060
TFB26267.1	562	PE family protein	PE family protein [Mycobacterium tuberculosis]	1601153597	SMOE01P001061
TFB26268.1	61	hypothetical protein	hypothetical protein EZX46_05580 [Mycobacterium tuberculosis]	1601153598	SMOE01P001062
TFB26269.1	286	hypothetical protein	hypothetical protein EZX46_05585 [Mycobacterium tuberculosis]	1601153599	SMOE01P001063
TFB26270.1	276	SDR family NAD(P)-dependent oxidoreductase	SDR family NAD(P)-dependent oxidoreductase [Mycobacterium tuberculosis]	1601153600	SMOE01P001064
TFB26271.1	97	toxin RelE	toxin RelE [Mycobacterium tuberculosis]	1601153601	SMOE01P001065
TFB26272.1	89	type II toxin-antitoxin system Phd/YefM family antitoxin	type II toxin-antitoxin system Phd/YefM family antitoxin [Mycobacterium tuberculosis]	1601153602	SMOE01P001066
TFB26273.1	1231	multifunctional oxoglutarate decarboxylase/oxoglutarate dehydrogenase thiamine pyrophosphate-binding subunit/dihydrolipoyllysine-residue succinyltransferase subunit	multifunctional oxoglutarate decarboxylase/oxoglutarate dehydrogenase thiamine pyrophosphate-binding subunit/dihydrolipoyllysine-residue succinyltransferase subunit [Mycobacterium tuberculosis]	1601153603	SMOE01P001067
TFB26274.1	262	hypothetical protein	hypothetical protein EZX46_05610 [Mycobacterium tuberculosis]	1601153604	SMOE01P001068
TFB26275.1	579	DHA2 family efflux MFS transporter permease subunit	DHA2 family efflux MFS transporter permease subunit [Mycobacterium tuberculosis]	1601153605	SMOE01P001069
TFB26276.1	1139	TM0106 family RecB-like putative nuclease	TM0106 family RecB-like putative nuclease [Mycobacterium tuberculosis]	1601153606	SMOE01P001070
TFB26277.1	202	LppP/LprE family lipoprotein	LppP/LprE family lipoprotein [Mycobacterium tuberculosis]	1601153607	SMOE01P001071
TFB26278.1	563	DEAD/DEAH box helicase	DEAD/DEAH box helicase [Mycobacterium tuberculosis]	1601153608	SMOE01P001072
TFB26279.1	383	acyltransferase	acyltransferase [Mycobacterium tuberculosis]	1601153609	SMOE01P001073
TFB26280.1	202	TetR/AcrR family transcriptional regulator	TetR/AcrR family transcriptional regulator [Mycobacterium tuberculosis]	1601153610	SMOE01P001074
TFB26281.1	405	cytochrome P450	cytochrome P450 [Mycobacterium tuberculosis]	1601153611	SMOE01P001075
TFB26282.1	455	FAD-binding protein	FAD-binding protein [Mycobacterium tuberculosis]	1601153612	SMOE01P001076
TFB26283.1	419	MFS transporter	MFS transporter [Mycobacterium tuberculosis]	1601153613	SMOE01P001077
TFB26284.1	299	uracil-DNA glycosylase	uracil-DNA glycosylase [Mycobacterium tuberculosis]	1601153614	SMOE01P001078
TFB26285.1	149	nitroreductase family deazaflavin-dependent oxidoreductase	nitroreductase family deazaflavin-dependent oxidoreductase [Mycobacterium tuberculosis]	1601153615	SMOE01P001079
TFB26286.1	144	HIT family protein	HIT family protein [Mycobacterium tuberculosis]	1601153616	SMOE01P001080
TFB26287.1	462	amidase	amidase [Mycobacterium tuberculosis]	1601153617	SMOE01P001081
TFB26288.1	397	adenylate/guanylate cyclase domain-containing protein	adenylate/guanylate cyclase domain-containing protein [Mycobacterium tuberculosis]	1601153618	SMOE01P001082
TFB26289.1	226	hypothetical protein	hypothetical protein EZX46_05690 [Mycobacterium tuberculosis]	1601153619	SMOE01P001083
TFB26290.1	626	serine/threonine protein kinase	serine/threonine protein kinase [Mycobacterium tuberculosis]	1601153620	SMOE01P001084
TFB26291.1	388	FHA domain-containing protein	FHA domain-containing protein [Mycobacterium tuberculosis]	1601153621	SMOE01P001085
TFB26292.1	83	hypothetical protein	hypothetical protein EZX46_05705 [Mycobacterium tuberculosis]	1601153622	SMOE01P001086
TFB26293.1	232	hypothetical protein	hypothetical protein EZX46_05710 [Mycobacterium tuberculosis]	1601153623	SMOE01P001087
TFB26294.1	124	DUF4189 domain-containing protein	DUF4189 domain-containing protein [Mycobacterium tuberculosis]	1601153624	SMOE01P001088
TFB26295.1	244	LppX_LprAFG lipoprotein	LppX_LprAFG lipoprotein [Mycobacterium tuberculosis]	1601153625	SMOE01P001089
TFB26296.1	113	DUF732 domain-containing protein	DUF732 domain-containing protein [Mycobacterium tuberculosis]	1601153626	SMOE01P001090
TFB26297.1	631	ABC transporter ATP-binding protein	ABC transporter ATP-binding protein [Mycobacterium tuberculosis]	1601153627	SMOE01P001091
TFB26298.1	582	ABC transporter ATP-binding protein	ABC transporter ATP-binding protein [Mycobacterium tuberculosis]	1601153628	SMOE01P001092
TFB26299.1	185	DUF3558 domain-containing protein	DUF3558 domain-containing protein [Mycobacterium tuberculosis]	1601153629	SMOE01P001093
TFB26300.1	180	DUF3558 domain-containing protein	DUF3558 domain-containing protein [Mycobacterium tuberculosis]	1601153630	SMOE01P001094
TFB26301.1	59	hypothetical protein	hypothetical protein EZX46_05750 [Mycobacterium tuberculosis]	1601153631	SMOE01P001095
TFB26302.1	417	exonuclease SbcCD subunit D	exonuclease SbcCD subunit D [Mycobacterium tuberculosis]	1601153632	SMOE01P001096
TFB26303.1	875	hypothetical protein	hypothetical protein EZX46_05765 [Mycobacterium tuberculosis]	1601153633	SMOE01P001097
TFB26304.1	528	glucose-methanol-choline oxidoreductase	glucose-methanol-choline oxidoreductase [Mycobacterium tuberculosis]	1601153634	SMOE01P001098
TFB26305.1	591	ABC transporter family substrate-binding protein	ABC transporter family substrate-binding protein [Mycobacterium tuberculosis]	1601153635	SMOE01P001099
TFB26306.1	612	ABC transporter ATP-binding protein	ABC transporter ATP-binding protein [Mycobacterium tuberculosis]	1601153636	SMOE01P001100
TFB26307.1	291	peptide ABC transporter permease	peptide ABC transporter permease [Mycobacterium tuberculosis]	1601153637	SMOE01P001101
TFB26308.1	325	peptide ABC transporter permease	peptide ABC transporter permease [Mycobacterium tuberculosis]	1601153638	SMOE01P001102
TFB26309.1	163	carbonic anhydrase	carbonic anhydrase [Mycobacterium tuberculosis]	1601153639	SMOE01P001103
TFB26310.1	332	sulfate adenylyltransferase subunit CysD	sulfate adenylyltransferase subunit CysD [Mycobacterium tuberculosis]	1601153640	SMOE01P001104
TFB26311.1	614	adenylyl-sulfate kinase	adenylyl-sulfate kinase [Mycobacterium tuberculosis]	1601153641	SMOE01P001105
TFB26312.1	161	RrF2 family transcriptional regulator	RrF2 family transcriptional regulator [Mycobacterium tuberculosis]	1601153642	SMOE01P001106
TFB26313.1	405	LysM peptidoglycan-binding domain-containing protein	LysM peptidoglycan-binding domain-containing protein [Mycobacterium tuberculosis]	1601153643	SMOE01P001107
TFB26314.1	210	hypothetical protein	hypothetical protein EZX46_05820 [Mycobacterium tuberculosis]	1601153644	SMOE01P001108
TFB26315.1	521	DUF2254 domain-containing protein	DUF2254 domain-containing protein [Mycobacterium tuberculosis]	1601153645	SMOE01P001109
TFB26316.1	104	hypothetical protein	hypothetical protein EZX46_05830 [Mycobacterium tuberculosis]	1601153646	SMOE01P001110
TFB26317.1	111	DUF732 domain-containing protein	DUF732 domain-containing protein [Mycobacterium tuberculosis]	1601153647	SMOE01P001111
TFB26318.1	550	arginine--tRNA ligase	arginine--tRNA ligase [Mycobacterium tuberculosis]	1601153648	SMOE01P001112
TFB26319.1	447	diaminopimelate decarboxylase	diaminopimelate decarboxylase [Mycobacterium tuberculosis]	1601153649	SMOE01P001113
TFB26320.1	441	homoserine dehydrogenase	homoserine dehydrogenase [Mycobacterium tuberculosis]	1601153650	SMOE01P001114
TFB26321.1	360	threonine synthase	threonine synthase [Mycobacterium tuberculosis]	1601153651	SMOE01P001115
TFB26322.1	316	homoserine kinase	homoserine kinase [Mycobacterium tuberculosis]	1601153652	SMOE01P001116
TFB26323.1	35	transcription termination factor Rho	transcription termination factor Rho [Mycobacterium tuberculosis]	1601153653	SMOE01P001117
TFB26324.1	602	transcription termination factor Rho	transcription termination factor Rho [Mycobacterium tuberculosis]	1601153654	SMOE01P001118
TFB26325.1	64	hypothetical protein	hypothetical protein EZX46_05885 [Mycobacterium tuberculosis]	1601153655	SMOE01P001119
TFB26326.1	80	50S ribosomal protein L31	50S ribosomal protein L31 [Mycobacterium tuberculosis]	1601153656	SMOE01P001120
TFB26327.1	357	peptide chain release factor 1	peptide chain release factor 1 [Mycobacterium tuberculosis]	1601153657	SMOE01P001121
TFB26328.1	325	peptide chain release factor N(5)-glutamine methyltransferase	peptide chain release factor N(5)-glutamine methyltransferase [Mycobacterium tuberculosis]	1601153658	SMOE01P001122
TFB26329.1	217	threonylcarbamoyl-AMP synthase	threonylcarbamoyl-AMP synthase [Mycobacterium tuberculosis]	1601153659	SMOE01P001123
TFB26330.1	404	undecaprenyl/decaprenyl-phosphate alpha-N-acetylglucosaminyl 1-phosphate transferase	undecaprenyl/decaprenyl-phosphate alpha-N-acetylglucosaminyl 1-phosphate transferase [Mycobacterium tuberculosis]	1601153660	SMOE01P001124
TFB26331.1	161	ATP synthase subunit I	ATP synthase subunit I [Mycobacterium tuberculosis]	1601153661	SMOE01P001125
TFB26332.1	250	F0F1 ATP synthase subunit A	F0F1 ATP synthase subunit A [Mycobacterium tuberculosis]	1601153662	SMOE01P001126
TFB26333.1	81	F0F1 ATP synthase subunit C	F0F1 ATP synthase subunit C [Mycobacterium tuberculosis]	1601153663	SMOE01P001127
TFB26334.1	171	F0F1 ATP synthase subunit B	F0F1 ATP synthase subunit B [Mycobacterium tuberculosis]	1601153664	SMOE01P001128
TFB26335.1	446	ATP synthase subunit b-delta	ATP synthase subunit b-delta [Mycobacterium tuberculosis]	1601153665	SMOE01P001129
TFB26336.1	549	F0F1 ATP synthase subunit alpha	F0F1 ATP synthase subunit alpha [Mycobacterium tuberculosis]	1601153666	SMOE01P001130
TFB26337.1	305	F0F1 ATP synthase subunit gamma	F0F1 ATP synthase subunit gamma [Mycobacterium tuberculosis]	1601153667	SMOE01P001131
TFB26338.1	486	F0F1 ATP synthase subunit beta	F0F1 ATP synthase subunit beta [Mycobacterium tuberculosis]	1601153668	SMOE01P001132
TFB26339.1	121	F0F1 ATP synthase subunit epsilon	F0F1 ATP synthase subunit epsilon [Mycobacterium tuberculosis]	1601153669	SMOE01P001133
TFB26340.1	147	DUF2550 family protein	DUF2550 family protein [Mycobacterium tuberculosis]	1601153670	SMOE01P001134
TFB26341.1	425	MFS transporter	MFS transporter [Mycobacterium tuberculosis]	1601153671	SMOE01P001135
TFB26342.1	274	trehalose ABC transporter permease	trehalose ABC transporter permease [Mycobacterium tuberculosis]	1601153672	SMOE01P001136
TFB26343.1	372	FAD-binding protein	FAD-binding protein [Mycobacterium tuberculosis]	1601153673	SMOE01P001137
TFB26344.1	158	histidine phosphatase family protein	histidine phosphatase family protein [Mycobacterium tuberculosis]	1601153674	SMOE01P001138
TFB25804.1	399	serine/threonine protein kinase	serine/threonine protein kinase [Mycobacterium tuberculosis]	1601153130	SMOE01P001139
TFB25805.1	146	DNA-binding protein	DNA-binding protein [Mycobacterium tuberculosis]	1601153131	SMOE01P001140
TFB25806.1	516	alpha-(1->6)-mannopyranosyltransferase A	alpha-(1->6)-mannopyranosyltransferase A [Mycobacterium tuberculosis]	1601153132	SMOE01P001141
TFB25807.1	352	polyprenyl synthetase family protein	polyprenyl synthetase family protein [Mycobacterium tuberculosis]	1601153133	SMOE01P001142
TFB25808.1	301	hypothetical protein	hypothetical protein EZX46_05985 [Mycobacterium tuberculosis]	1601153134	SMOE01P001143
TFB25809.1	227	DUF3153 domain-containing protein	DUF3153 domain-containing protein [Mycobacterium tuberculosis]	1601153135	SMOE01P001144
TFB25810.1	206	N-acetyltransferase	N-acetyltransferase [Mycobacterium tuberculosis]	1601153136	SMOE01P001145
TFB25811.1	134	DUF3040 domain-containing protein	DUF3040 domain-containing protein [Mycobacterium tuberculosis]	1601153137	SMOE01P001146
TFB25812.1	143	transcriptional regulator MraZ	transcriptional regulator MraZ [Mycobacterium tuberculosis]	1601153138	SMOE01P001147
TFB25813.1	384	hypothetical protein	hypothetical protein EZX46_06015 [Mycobacterium tuberculosis]	1601153139	SMOE01P001148
TFB25814.1	679	penicillin-binding protein 2	penicillin-binding protein 2 [Mycobacterium tuberculosis]	1601153140	SMOE01P001149
TFB25815.1	532	PE family protein	PE family protein [Mycobacterium tuberculosis]	1601153141	SMOE01P001150
TFB25816.1	288	TIGR03619 family F420-dependent LLM class oxidoreductase	TIGR03619 family F420-dependent LLM class oxidoreductase [Mycobacterium tuberculosis]	1601153142	SMOE01P001151
TFB25817.1	211	TetR family transcriptional regulator	TetR family transcriptional regulator [Mycobacterium tuberculosis]	1601153143	SMOE01P001152
TFB25818.1	344	hypothetical protein	hypothetical protein EZX46_06040 [Mycobacterium tuberculosis]	1601153144	SMOE01P001153
TFB25819.1	535	UDP-N-acetylmuramoyl-L-alanyl-D-glutamate--2	6-diaminopimelate ligase	UDP-N-acetylmuramoyl-L-alanyl-D-glutamate--2	6-diaminopimelate ligase [Mycobacterium tuberculosis]	1601153145	SMOE01P001154
TFB25820.1	510	UDP-N-acetylmuramoyl-tripeptide--D-alanyl-D-alanine ligase	UDP-N-acetylmuramoyl-tripeptide--D-alanyl-D-alanine ligase [Mycobacterium tuberculosis]	1601153146	SMOE01P001155
TFB25821.1	359	phospho-N-acetylmuramoyl-pentapeptide-transferase	phospho-N-acetylmuramoyl-pentapeptide-transferase [Mycobacterium tuberculosis]	1601153147	SMOE01P001156
TFB25822.1	486	UDP-N-acetylmuramoyl-L-alanine--D-glutamate ligase	UDP-N-acetylmuramoyl-L-alanine--D-glutamate ligase [Mycobacterium tuberculosis]	1601153148	SMOE01P001157
TFB25823.1	524	putative lipid II flippase FtsW	putative lipid II flippase FtsW [Mycobacterium tuberculosis]	1601153149	SMOE01P001158
TFB25824.1	410	undecaprenyldiphospho-muramoylpentapeptide beta-N-acetylglucosaminyltransferase	undecaprenyldiphospho-muramoylpentapeptide beta-N-acetylglucosaminyltransferase [Mycobacterium tuberculosis]	1601153150	SMOE01P001159
TFB25825.1	494	UDP-N-acetylmuramate--L-alanine ligase	UDP-N-acetylmuramate--L-alanine ligase [Mycobacterium tuberculosis]	1601153151	SMOE01P001160
TFB25826.1	314	cell division protein FtsQ	cell division protein FtsQ [Mycobacterium tuberculosis]	1601153152	SMOE01P001161
TFB25827.1	379	cell division protein FtsZ	cell division protein FtsZ [Mycobacterium tuberculosis]	1601153153	SMOE01P001162
TFB25828.1	250	peptidoglycan editing factor PgeF	peptidoglycan editing factor PgeF [Mycobacterium tuberculosis]	1601153154	SMOE01P001163
TFB25829.1	218	cell division protein SepF	cell division protein SepF [Mycobacterium tuberculosis]	1601153155	SMOE01P001164
TFB25830.1	96	YggT family protein	YggT family protein [Mycobacterium tuberculosis]	1601153156	SMOE01P001165
TFB25831.1	260	DivIVA domain-containing protein	DivIVA domain-containing protein [Mycobacterium tuberculosis]	1601153157	SMOE01P001166
TFB25832.1	118	hypothetical protein	hypothetical protein EZX46_06115 [Mycobacterium tuberculosis]	1601153158	SMOE01P001167
TFB25833.1	352	hypothetical protein	hypothetical protein EZX46_06120 [Mycobacterium tuberculosis]	1601153159	SMOE01P001168
TFB25834.1	71	antitoxin ParD2	antitoxin ParD2 [Mycobacterium tuberculosis]	1601153160	SMOE01P001169
TFB25835.1	105	type II toxin-antitoxin system RelE/ParE family toxin	type II toxin-antitoxin system RelE/ParE family toxin [Mycobacterium tuberculosis]	1601153161	SMOE01P001170
TFB25836.1	448	M20/M25/M40 family metallo-hydrolase	M20/M25/M40 family metallo-hydrolase [Mycobacterium tuberculosis]	1601153162	SMOE01P001171
TFB25837.1	176	YbhB/YbcL family Raf kinase inhibitor-like protein	YbhB/YbcL family Raf kinase inhibitor-like protein [Mycobacterium tuberculosis]	1601153163	SMOE01P001172
TFB25838.1	93	dihydroorotate dehydrogenase	dihydroorotate dehydrogenase [Mycobacterium tuberculosis]	1601153164	SMOE01P001173
TFB25839.1	358	hypothetical protein	hypothetical protein EZX46_06160 [Mycobacterium tuberculosis]	1601153165	SMOE01P001174
TFB25840.1	137	hypothetical protein	hypothetical protein EZX46_06165 [Mycobacterium tuberculosis]	1601153166	SMOE01P001175
TFB25841.1	236	MSMEG_4193 family putative phosphomutase	MSMEG_4193 family putative phosphomutase [Mycobacterium tuberculosis]	1601153167	SMOE01P001176
TFB25842.1	195	DUF3090 domain-containing protein	DUF3090 domain-containing protein [Mycobacterium tuberculosis]	1601153168	SMOE01P001177
TFB25843.1	76	ribbon-helix-helix protein	CopG family	ribbon-helix-helix protein	CopG family [Mycobacterium tuberculosis]	1601153169	SMOE01P001178
TFB25844.1	267	3'(2')	5'-bisphosphate nucleotidase CysQ	3'(2')	5'-bisphosphate nucleotidase CysQ [Mycobacterium tuberculosis]	1601153170	SMOE01P001179
TFB25845.1	414	L-cysteine:1D-myo-inositol 2-amino-2-deoxy-alpha-D-glucopyranoside ligase	L-cysteine:1D-myo-inositol 2-amino-2-deoxy-alpha-D-glucopyranoside ligase [Mycobacterium tuberculosis]	1601153171	SMOE01P001180
TFB25846.1	293	SDR family oxidoreductase	SDR family oxidoreductase [Mycobacterium tuberculosis]	1601153172	SMOE01P001181
TFB25847.1	67	hypothetical protein	hypothetical protein EZX46_06210 [Mycobacterium tuberculosis]	1601153173	SMOE01P001182
TFB25848.1	489	L-asparagine permease 1	L-asparagine permease 1 [Mycobacterium tuberculosis]	1601153174	SMOE01P001183
TFB25849.1	362	PE family protein	PE family protein [Mycobacterium tuberculosis]	1601153175	SMOE01P001184
TFB25850.1	292	PAC2 family protein	PAC2 family protein [Mycobacterium tuberculosis]	1601153176	SMOE01P001185
TFB25851.1	1192	methionine synthase	methionine synthase [Mycobacterium tuberculosis]	1601153177	SMOE01P001186
TFB25852.1	496	PPE domain-containing protein	PPE domain-containing protein [Mycobacterium tuberculosis]	1601153178	SMOE01P001187
TFB25853.1	93	phosphoribosyl-ATP diphosphatase	phosphoribosyl-ATP diphosphatase [Mycobacterium tuberculosis]	1601153179	SMOE01P001188
TFB25854.1	284	ATP phosphoribosyltransferase	ATP phosphoribosyltransferase [Mycobacterium tuberculosis]	1601153180	SMOE01P001189
TFB25855.1	160	glycine zipper 2TM domain-containing protein	glycine zipper 2TM domain-containing protein [Mycobacterium tuberculosis]	1601153181	SMOE01P001190
TFB25856.1	280	tRNA (adenine(58)-N(1))-methyltransferase TrmI	tRNA (adenine(58)-N(1))-methyltransferase TrmI [Mycobacterium tuberculosis]	1601153182	SMOE01P001191
TFB25857.1	97	DUF503 domain-containing protein	DUF503 domain-containing protein [Mycobacterium tuberculosis]	1601153183	SMOE01P001192
TFB25858.1	189	hypothetical protein	hypothetical protein EZX46_06270 [Mycobacterium tuberculosis]	1601153184	SMOE01P001193
TFB25859.1	609	proteasome ATPase	proteasome ATPase [Mycobacterium tuberculosis]	1601153185	SMOE01P001194
TFB25860.1	207	hypothetical protein	hypothetical protein EZX46_06280 [Mycobacterium tuberculosis]	1601153186	SMOE01P001195
TFB25861.1	397	integral membrane protein	integral membrane protein [Mycobacterium tuberculosis]	1601153187	SMOE01P001196
TFB25862.1	554	proteasome accessory factor PafA2	proteasome accessory factor PafA2 [Mycobacterium tuberculosis]	1601153188	SMOE01P001197
TFB25863.1	64	ubiquitin-like protein Pup	ubiquitin-like protein Pup [Mycobacterium tuberculosis]	1601153189	SMOE01P001198
TFB25864.1	291	proteasome subunit beta	proteasome subunit beta [Mycobacterium tuberculosis]	1601153190	SMOE01P001199
TFB25865.1	248	proteasome subunit alpha	proteasome subunit alpha [Mycobacterium tuberculosis]	1601153191	SMOE01P001200
TFB25866.1	243	PPE family protein	PPE family protein [Mycobacterium tuberculosis]	1601153192	SMOE01P001201
TFB25867.1	98	PE family protein	PE family protein [Mycobacterium tuberculosis]	1601153193	SMOE01P001202
TFB25868.1	63	hypothetical protein	hypothetical protein EZX46_06320 [Mycobacterium tuberculosis]	1601153194	SMOE01P001203
TFB25869.1	85	hypothetical protein	hypothetical protein EZX46_06325 [Mycobacterium tuberculosis]	1601153195	SMOE01P001204
TFB25870.1	84	antitoxin	antitoxin [Mycobacterium tuberculosis]	1601153196	SMOE01P001205
TFB25871.1	144	type II toxin-antitoxin system VapC family toxin	type II toxin-antitoxin system VapC family toxin [Mycobacterium tuberculosis]	1601153197	SMOE01P001206
TFB25872.1	277	hypothetical protein	hypothetical protein EZX46_06340 [Mycobacterium tuberculosis]	1601153198	SMOE01P001207
TFB25873.1	1013	DEAD/DEAH box helicase	DEAD/DEAH box helicase [Mycobacterium tuberculosis]	1601153199	SMOE01P001208
TFB25874.1	550	HNH endonuclease	HNH endonuclease [Mycobacterium tuberculosis]	1601153200	SMOE01P001209
TFB25875.1	452	Pup--protein ligase	Pup--protein ligase [Mycobacterium tuberculosis]	1601153201	SMOE01P001210
TFB25876.1	332	YafY family transcriptional regulator	YafY family transcriptional regulator [Mycobacterium tuberculosis]	1601153202	SMOE01P001211
TFB25877.1	316	protein pafC	protein pafC [Mycobacterium tuberculosis]	1601153203	SMOE01P001212
TFB25878.1	83	Sec-independent protein translocase subunit TatA	Sec-independent protein translocase subunit TatA [Mycobacterium tuberculosis]	1601153204	SMOE01P001213
TFB25879.1	906	RNA helicase	RNA helicase [Mycobacterium tuberculosis]	1601153205	SMOE01P001214
TFB25880.1	244	DUF4333 domain-containing protein	DUF4333 domain-containing protein [Mycobacterium tuberculosis]	1601153206	SMOE01P001215
TFB25881.1	374	flap endonuclease	flap endonuclease [Mycobacterium tuberculosis]	1601153207	SMOE01P001216
TFB25882.1	375	aminopeptidase P family protein	aminopeptidase P family protein [Mycobacterium tuberculosis]	1601153208	SMOE01P001217
TFB25883.1	589	serine/threonine protein kinase	serine/threonine protein kinase [Mycobacterium tuberculosis]	1601153209	SMOE01P001218
TFB25884.1	201	hypothetical protein	hypothetical protein EZX46_06410 [Mycobacterium tuberculosis]	1601153210	SMOE01P001219
TFB25885.1	314	hypothetical protein	hypothetical protein EZX46_06420 [Mycobacterium tuberculosis]	1601153211	SMOE01P001220
TFB25886.1	721	hypothetical protein	hypothetical protein EZX46_06425 [Mycobacterium tuberculosis]	1601153212	SMOE01P001221
TFB25887.1	63	hypothetical protein	hypothetical protein EZX46_06430 [Mycobacterium tuberculosis]	1601153213	SMOE01P001222
TFB25888.1	146	hypothetical protein	hypothetical protein EZX46_06435 [Mycobacterium tuberculosis]	1601153214	SMOE01P001223
TFB25889.1	187	hypothetical protein	hypothetical protein EZX46_06440 [Mycobacterium tuberculosis]	1601153215	SMOE01P001224
TFB25890.1	656	hypothetical protein	hypothetical protein EZX46_06445 [Mycobacterium tuberculosis]	1601153216	SMOE01P001225
TFB25891.1	104	DUF2563 family protein	DUF2563 family protein [Mycobacterium tuberculosis]	1601153217	SMOE01P001226
TFB25892.1	99	hypothetical protein	hypothetical protein EZX46_06455 [Mycobacterium tuberculosis]	1601153218	SMOE01P001227
TFB25893.1	323	hypothetical protein	hypothetical protein EZX46_06460 [Mycobacterium tuberculosis]	1601153219	SMOE01P001228
TFB25894.1	487	hypothetical protein	hypothetical protein EZX46_06470 [Mycobacterium tuberculosis]	1601153220	SMOE01P001229
TFB25895.1	137	F420-dependent biliverdin reductase	F420-dependent biliverdin reductase [Mycobacterium tuberculosis]	1601153221	SMOE01P001230
TFB25896.1	249	oxidoreductase	oxidoreductase [Mycobacterium tuberculosis]	1601153222	SMOE01P001231
TFB25897.1	390	bifunctional cobalt-precorrin-7 (C(5))-methyltransferase/cobalt-precorrin-6B (C(15))-methyltransferase	bifunctional cobalt-precorrin-7 (C(5))-methyltransferase/cobalt-precorrin-6B (C(15))-methyltransferase [Mycobacterium tuberculosis]	1601153223	SMOE01P001232
TFB25898.1	251	precorrin-4 C(11)-methyltransferase	precorrin-4 C(11)-methyltransferase [Mycobacterium tuberculosis]	1601153224	SMOE01P001233
TFB25899.1	244	cobalt-precorrin-6A reductase	cobalt-precorrin-6A reductase [Mycobacterium tuberculosis]	1601153225	SMOE01P001234
TFB25900.1	185	RNA polymerase sigma factor SigC	RNA polymerase sigma factor SigC [Mycobacterium tuberculosis]	1601153226	SMOE01P001235
TFB25901.1	307	class A beta-lactamase BlaA	class A beta-lactamase BlaA [Mycobacterium tuberculosis]	1601153227	SMOE01P001236
TFB25902.1	407	class I SAM-dependent methyltransferase	class I SAM-dependent methyltransferase [Mycobacterium tuberculosis]	1601153228	SMOE01P001237
TFB25903.1	508	precorrin-2 C(20)-methyltransferase	precorrin-2 C(20)-methyltransferase [Mycobacterium tuberculosis]	1601153229	SMOE01P001238
TFB25904.1	208	precorrin-8X methylmutase	precorrin-8X methylmutase [Mycobacterium tuberculosis]	1601153230	SMOE01P001239
TFB25905.1	363	precorrin-3B synthase	precorrin-3B synthase [Mycobacterium tuberculosis]	1601153231	SMOE01P001240
TFB25906.1	136	type II toxin-antitoxin system PemK/MazF family toxin	type II toxin-antitoxin system PemK/MazF family toxin [Mycobacterium tuberculosis]	1601153232	SMOE01P001241
TFB25907.1	77	type II toxin-antitoxin system antitoxin MazE7	type II toxin-antitoxin system antitoxin MazE7 [Mycobacterium tuberculosis]	1601153233	SMOE01P001242
TFB25908.1	1194	cobaltochelatase subunit CobN	cobaltochelatase subunit CobN [Mycobacterium tuberculosis]	1601153234	SMOE01P001243
TFB25909.1	134	PPOX class F420-dependent oxidoreductase	PPOX class F420-dependent oxidoreductase [Mycobacterium tuberculosis]	1601153235	SMOE01P001244
TFB25910.1	511	adhesion protein	adhesion protein [Mycobacterium tuberculosis]	1601153236	SMOE01P001245
TFB25911.1	78	50S ribosomal protein L28	50S ribosomal protein L28 [Mycobacterium tuberculosis]	1601153237	SMOE01P001246
TFB25912.1	54	50S ribosomal protein L33	50S ribosomal protein L33 [Mycobacterium tuberculosis]	1601153238	SMOE01P001247
TFB25913.1	101	30S ribosomal protein S14	30S ribosomal protein S14 [Mycobacterium tuberculosis]	1601153239	SMOE01P001248
TFB25914.1	88	30S ribosomal protein S18	30S ribosomal protein S18 [Mycobacterium tuberculosis]	1601153240	SMOE01P001249
TFB25915.1	237	dienelactone hydrolase family protein	dienelactone hydrolase family protein [Mycobacterium tuberculosis]	1601153241	SMOE01P001250
TFB25916.1	175	membrane protein FxsA	membrane protein FxsA [Mycobacterium tuberculosis]	1601153242	SMOE01P001251
TFB25917.1	534	amidohydrolase	amidohydrolase [Mycobacterium tuberculosis]	1601153243	SMOE01P001252
TFB25918.1	111	RNA polymerase-binding protein RbpA	RNA polymerase-binding protein RbpA [Mycobacterium tuberculosis]	1601153244	SMOE01P001253
TFB25919.1	292	polyketide synthase	polyketide synthase	partial [Mycobacterium tuberculosis]	1601153245	SMOE01P001254
TFB25920.1	396	16S rRNA (cytosine(1402)-N(4))-methyltransferase RsmH	16S rRNA (cytosine(1402)-N(4))-methyltransferase RsmH [Mycobacterium tuberculosis]	1601153246	SMOE01P001255
TFB25921.1	258	YggS family pyridoxal phosphate-dependent enzyme	YggS family pyridoxal phosphate-dependent enzyme [Mycobacterium tuberculosis]	1601153247	SMOE01P001256
TFB25922.1	357	quinone-dependent dihydroorotate dehydrogenase	quinone-dependent dihydroorotate dehydrogenase [Mycobacterium tuberculosis]	1601153248	SMOE01P001257
TFB25923.1	276	undecaprenyl-diphosphate phosphatase	undecaprenyl-diphosphate phosphatase [Mycobacterium tuberculosis]	1601153249	SMOE01P001258
TFB25924.1	262	SCO1664 family protein	SCO1664 family protein [Mycobacterium tuberculosis]	1601153250	SMOE01P001259
TFB25925.1	308	twin-arginine translocase subunit TatC	twin-arginine translocase subunit TatC [Mycobacterium tuberculosis]	1601153251	SMOE01P001260
TFB25926.1	378	hypothetical protein	hypothetical protein EZX46_06415 [Mycobacterium tuberculosis]	1601153252	SMOE01P001261
TFB25927.1	83	hypothetical protein	hypothetical protein EZX46_06465 [Mycobacterium tuberculosis]	1601153253	SMOE01P001262
TFB25928.1	874	apolipoprotein N-acyltransferase	apolipoprotein N-acyltransferase [Mycobacterium tuberculosis]	1601153254	SMOE01P001263
TFB25929.1	74	hypothetical protein	hypothetical protein EZX46_06600 [Mycobacterium tuberculosis]	1601153255	SMOE01P001264
TFB25360.1	337	hypothetical protein	hypothetical protein EZX46_06610	partial [Mycobacterium tuberculosis]	1601152682	SMOE01P001265
TFB25361.1	398	isocitrate lyase subunit B	isocitrate lyase subunit B [Mycobacterium tuberculosis]	1601152683	SMOE01P001266
TFB25362.1	367	isocitrate lyase family protein	isocitrate lyase family protein [Mycobacterium tuberculosis]	1601152684	SMOE01P001267
TFB25363.1	135	hypothetical protein	hypothetical protein EZX46_06625 [Mycobacterium tuberculosis]	1601152685	SMOE01P001268
TFB25364.1	250	MBL fold metallo-hydrolase	MBL fold metallo-hydrolase [Mycobacterium tuberculosis]	1601152686	SMOE01P001269
TFB25365.1	334	oxidoreductase FadB	oxidoreductase FadB [Mycobacterium tuberculosis]	1601152687	SMOE01P001270
TFB25366.1	201	YbhB/YbcL family Raf kinase inhibitor-like protein	YbhB/YbcL family Raf kinase inhibitor-like protein [Mycobacterium tuberculosis]	1601152688	SMOE01P001271
TFB25367.1	147	transcriptional repressor	transcriptional repressor [Mycobacterium tuberculosis]	1601152689	SMOE01P001272
TFB25368.1	740	catalase/peroxidase HPI	catalase/peroxidase HPI [Mycobacterium tuberculosis]	1601152690	SMOE01P001273
TFB25369.1	215	DUF4262 domain-containing protein	DUF4262 domain-containing protein [Mycobacterium tuberculosis]	1601152691	SMOE01P001274
TFB25370.1	156	hypothetical protein	hypothetical protein EZX46_06665 [Mycobacterium tuberculosis]	1601152692	SMOE01P001275
TFB25371.1	320	FAD-binding oxidoreductase	FAD-binding oxidoreductase [Mycobacterium tuberculosis]	1601152693	SMOE01P001276
TFB25372.1	143	STAS domain-containing protein	STAS domain-containing protein [Mycobacterium tuberculosis]	1601152694	SMOE01P001277
TFB25373.1	134	phage holin family protein	phage holin family protein [Mycobacterium tuberculosis]	1601152695	SMOE01P001278
TFB25374.1	422	MFS transporter	MFS transporter [Mycobacterium tuberculosis]	1601152696	SMOE01P001279
TFB25375.1	462	adenylate/guanylate cyclase domain-containing protein	adenylate/guanylate cyclase domain-containing protein [Mycobacterium tuberculosis]	1601152697	SMOE01P001280
TFB25376.1	102	MTH1187 family thiamine-binding protein	MTH1187 family thiamine-binding protein [Mycobacterium tuberculosis]	1601152698	SMOE01P001281
TFB25377.1	303	SAM-dependent methyltransferase	SAM-dependent methyltransferase [Mycobacterium tuberculosis]	1601152699	SMOE01P001282
TFB25378.1	101	integrase	integrase [Mycobacterium tuberculosis]	1601152700	SMOE01P001283
TFB25379.1	376	nitronate monooxygenase	nitronate monooxygenase [Mycobacterium tuberculosis]	1601152701	SMOE01P001284
TFB25380.1	72	hypothetical protein	hypothetical protein EZX46_06735 [Mycobacterium tuberculosis]	1601152702	SMOE01P001285
TFB25381.1	103	hypothetical protein	hypothetical protein EZX46_06740 [Mycobacterium tuberculosis]	1601152703	SMOE01P001286
TFB25382.1	135	hypothetical protein	hypothetical protein EZX46_06745 [Mycobacterium tuberculosis]	1601152704	SMOE01P001287
TFB25383.1	203	polyisoprenoid-binding protein	polyisoprenoid-binding protein [Mycobacterium tuberculosis]	1601152705	SMOE01P001288
TFB25384.1	118	SAM-dependent methyltransferase	SAM-dependent methyltransferase [Mycobacterium tuberculosis]	1601152706	SMOE01P001289
TFB25385.1	57	S-adenosyl-L-methionine-dependent methyltransferase (part2)	S-adenosyl-L-methionine-dependent methyltransferase (part2) [Mycobacterium tuberculosis]	1601152707	SMOE01P001290
TFB25386.1	59	hypothetical protein	hypothetical protein EZX46_06765 [Mycobacterium tuberculosis]	1601152708	SMOE01P001291
TFB25387.1	239	DUF4389 domain-containing protein	DUF4389 domain-containing protein [Mycobacterium tuberculosis]	1601152709	SMOE01P001292
TFB25388.1	380	hypothetical protein	hypothetical protein EZX46_06775 [Mycobacterium tuberculosis]	1601152710	SMOE01P001293
TFB25389.1	60	hypothetical protein	hypothetical protein EZX46_06780 [Mycobacterium tuberculosis]	1601152711	SMOE01P001294
TFB25390.1	325	esterase family protein	esterase family protein [Mycobacterium tuberculosis]	1601152712	SMOE01P001295
TFB25391.1	199	chorismate mutase	chorismate mutase [Mycobacterium tuberculosis]	1601152713	SMOE01P001296
TFB25392.1	176	Resuscitation-promoting factor RpfC	Resuscitation-promoting factor RpfC [Mycobacterium tuberculosis]	1601152714	SMOE01P001297
TFB25393.1	158	SRPBCC family protein	SRPBCC family protein [Mycobacterium tuberculosis]	1601152715	SMOE01P001298
TFB25394.1	277	SDR family oxidoreductase	SDR family oxidoreductase [Mycobacterium tuberculosis]	1601152716	SMOE01P001299
TFB25395.1	140	hypothetical protein	hypothetical protein EZX46_06810 [Mycobacterium tuberculosis]	1601152717	SMOE01P001300
TFB25396.1	438	cytochrome P450	cytochrome P450 [Mycobacterium tuberculosis]	1601152718	SMOE01P001301
TFB25397.1	378	amidohydrolase	amidohydrolase [Mycobacterium tuberculosis]	1601152719	SMOE01P001302
TFB25398.1	450	glutamine synthetase	glutamine synthetase [Mycobacterium tuberculosis]	1601152720	SMOE01P001303
TFB25399.1	687	MFS transporter	MFS transporter [Mycobacterium tuberculosis]	1601152721	SMOE01P001304
TFB25400.1	159	bacterioferritin BfrA	bacterioferritin BfrA [Mycobacterium tuberculosis]	1601152722	SMOE01P001305
TFB25401.1	63	hypothetical protein	hypothetical protein EZX46_06840 [Mycobacterium tuberculosis]	1601152723	SMOE01P001306
TFB25402.1	70	bacterioferritin-associated ferredoxin	bacterioferritin-associated ferredoxin [Mycobacterium tuberculosis]	1601152724	SMOE01P001307
TFB25403.1	147	PPOX class F420-dependent oxidoreductase	PPOX class F420-dependent oxidoreductase [Mycobacterium tuberculosis]	1601152725	SMOE01P001308
TFB25404.1	145	DUF1810 domain-containing protein	DUF1810 domain-containing protein [Mycobacterium tuberculosis]	1601152726	SMOE01P001309
TFB25405.1	414	quinone-dependent L-lactate dehydrogenase	quinone-dependent L-lactate dehydrogenase [Mycobacterium tuberculosis]	1601152727	SMOE01P001310
TFB25406.1	129	nitroreductase family deazaflavin-dependent oxidoreductase	nitroreductase family deazaflavin-dependent oxidoreductase [Mycobacterium tuberculosis]	1601152728	SMOE01P001311
TFB25407.1	211	endonuclease	endonuclease [Mycobacterium tuberculosis]	1601152729	SMOE01P001312
TFB25408.1	411	reductase	reductase [Mycobacterium tuberculosis]	1601152730	SMOE01P001313
TFB25409.1	699	hypothetical protein	hypothetical protein EZX46_06885 [Mycobacterium tuberculosis]	1601152731	SMOE01P001314
TFB25410.1	494	hypothetical protein	hypothetical protein EZX46_06890 [Mycobacterium tuberculosis]	1601152732	SMOE01P001315
TFB25411.1	68	hypothetical protein	hypothetical protein EZX46_06895 [Mycobacterium tuberculosis]	1601152733	SMOE01P001316
TFB25412.1	804	CoA transferase	CoA transferase [Mycobacterium tuberculosis]	1601152734	SMOE01P001317
TFB25413.1	286	SDR family oxidoreductase	SDR family oxidoreductase [Mycobacterium tuberculosis]	1601152735	SMOE01P001318
TFB25414.1	251	MOSC domain-containing protein	MOSC domain-containing protein [Mycobacterium tuberculosis]	1601152736	SMOE01P001319
TFB25415.1	256	CPBP family intramembrane metalloprotease	CPBP family intramembrane metalloprotease [Mycobacterium tuberculosis]	1601152737	SMOE01P001320
TFB25416.1	346	zinc-binding alcohol dehydrogenase family protein	zinc-binding alcohol dehydrogenase family protein [Mycobacterium tuberculosis]	1601152738	SMOE01P001321
TFB25417.1	101	GlsB/YeaQ/YmgE family stress response membrane protein	GlsB/YeaQ/YmgE family stress response membrane protein [Mycobacterium tuberculosis]	1601152739	SMOE01P001322
TFB25418.1	325	alanine and proline-rich secreted protein Apa	alanine and proline-rich secreted protein Apa [Mycobacterium tuberculosis]	1601152740	SMOE01P001323
TFB25419.1	369	sulfate/molybdate ABC transporter ATP-binding protein	sulfate/molybdate ABC transporter ATP-binding protein [Mycobacterium tuberculosis]	1601152741	SMOE01P001324
TFB25420.1	264	molybdenum ABC transporter permease	molybdenum ABC transporter permease [Mycobacterium tuberculosis]	1601152742	SMOE01P001325
TFB25421.1	261	molybdate-binding protein	molybdate-binding protein [Mycobacterium tuberculosis]	1601152743	SMOE01P001326
TFB25422.1	225	SDR family oxidoreductase	SDR family oxidoreductase [Mycobacterium tuberculosis]	1601152744	SMOE01P001327
TFB25423.1	307	LLM class F420-dependent oxidoreductase	LLM class F420-dependent oxidoreductase [Mycobacterium tuberculosis]	1601152745	SMOE01P001328
TFB25424.1	463	NAD(P)/FAD-dependent oxidoreductase	NAD(P)/FAD-dependent oxidoreductase [Mycobacterium tuberculosis]	1601152746	SMOE01P001329
TFB25425.1	224	urease accessory protein UreG	urease accessory protein UreG [Mycobacterium tuberculosis]	1601152747	SMOE01P001330
TFB25426.1	211	urease accessory protein UreF	urease accessory protein UreF [Mycobacterium tuberculosis]	1601152748	SMOE01P001331
TFB25427.1	577	urease subunit alpha	urease subunit alpha [Mycobacterium tuberculosis]	1601152749	SMOE01P001332
TFB25428.1	104	urease subunit beta	urease subunit beta [Mycobacterium tuberculosis]	1601152750	SMOE01P001333
TFB25429.1	100	urease subunit gamma	urease subunit gamma [Mycobacterium tuberculosis]	1601152751	SMOE01P001334
TFB25430.1	140	esterase	esterase [Mycobacterium tuberculosis]	1601152752	SMOE01P001335
TFB25431.1	138	transcriptional regulator BlaI	transcriptional regulator BlaI [Mycobacterium tuberculosis]	1601152753	SMOE01P001336
TFB25432.1	316	M56 family peptidase	M56 family peptidase [Mycobacterium tuberculosis]	1601152754	SMOE01P001337
TFB25433.1	483	NADP-dependent phosphogluconate dehydrogenase	NADP-dependent phosphogluconate dehydrogenase [Mycobacterium tuberculosis]	1601152755	SMOE01P001338
TFB25434.1	478	GuaB1 family IMP dehydrogenase-related protein	GuaB1 family IMP dehydrogenase-related protein [Mycobacterium tuberculosis]	1601152756	SMOE01P001339
TFB25435.1	455	HlyC/CorC family transporter	HlyC/CorC family transporter [Mycobacterium tuberculosis]	1601152757	SMOE01P001340
TFB25436.1	345	HlyC/CorC family transporter	HlyC/CorC family transporter [Mycobacterium tuberculosis]	1601152758	SMOE01P001341
TFB25437.1	515	PE family protein	PE family protein [Mycobacterium tuberculosis]	1601152759	SMOE01P001342
TFB25438.1	87	antitoxin	antitoxin [Mycobacterium tuberculosis]	1601152760	SMOE01P001343
TFB25439.1	131	PIN domain-containing protein	PIN domain-containing protein [Mycobacterium tuberculosis]	1601152761	SMOE01P001344
TFB25440.1	741	malate synthase G	malate synthase G [Mycobacterium tuberculosis]	1601152762	SMOE01P001345
TFB25441.1	66	hypothetical protein	hypothetical protein EZX46_07050 [Mycobacterium tuberculosis]	1601152763	SMOE01P001346
TFB25442.1	677	hypothetical protein	hypothetical protein EZX46_07055 [Mycobacterium tuberculosis]	1601152764	SMOE01P001347
TFB25443.1	628	serine esterase	serine esterase [Mycobacterium tuberculosis]	1601152765	SMOE01P001348
TFB25444.1	288	alpha/beta hydrolase	alpha/beta hydrolase [Mycobacterium tuberculosis]	1601152766	SMOE01P001349
TFB25445.1	286	haloalkane dehalogenase	haloalkane dehalogenase [Mycobacterium tuberculosis]	1601152767	SMOE01P001350
TFB25446.1	941	glycine dehydrogenase (aminomethyl-transferring)	glycine dehydrogenase (aminomethyl-transferring) [Mycobacterium tuberculosis]	1601152768	SMOE01P001351
TFB25447.1	225	MerR family transcriptional regulator	MerR family transcriptional regulator [Mycobacterium tuberculosis]	1601152769	SMOE01P001352
TFB25448.1	164	bifunctional nuclease family protein	bifunctional nuclease family protein [Mycobacterium tuberculosis]	1601152770	SMOE01P001353
TFB25449.1	247	MerR family transcriptional regulator	MerR family transcriptional regulator [Mycobacterium tuberculosis]	1601152771	SMOE01P001354
TFB25450.1	162	FHA domain-containing protein	FHA domain-containing protein [Mycobacterium tuberculosis]	1601152772	SMOE01P001355
TFB25451.1	134	glycine cleavage system protein GcvH	glycine cleavage system protein GcvH [Mycobacterium tuberculosis]	1601152773	SMOE01P001356
TFB25452.1	292	DUF881 domain-containing protein	DUF881 domain-containing protein [Mycobacterium tuberculosis]	1601152774	SMOE01P001357
TFB25453.1	307	DUF881 domain-containing protein	DUF881 domain-containing protein [Mycobacterium tuberculosis]	1601152775	SMOE01P001358
TFB25454.1	209	CDP-alcohol phosphatidyltransferase family protein	CDP-alcohol phosphatidyltransferase family protein [Mycobacterium tuberculosis]	1601152776	SMOE01P001359
TFB25455.1	808	accessory Sec system translocase SecA2	accessory Sec system translocase SecA2 [Mycobacterium tuberculosis]	1601152777	SMOE01P001360
TFB25456.1	547	acetolactate synthase	acetolactate synthase [Mycobacterium tuberculosis]	1601152778	SMOE01P001361
TFB25457.1	639	ABC transporter ATP-binding protein/permease	ABC transporter ATP-binding protein/permease [Mycobacterium tuberculosis]	1601152779	SMOE01P001362
TFB25458.1	498	PE family protein	PE family protein [Mycobacterium tuberculosis]	1601152780	SMOE01P001363
TFB25459.1	487	FAD-binding protein	FAD-binding protein [Mycobacterium tuberculosis]	1601152781	SMOE01P001364
TFB25460.1	234	TetR/AcrR family transcriptional regulator	TetR/AcrR family transcriptional regulator [Mycobacterium tuberculosis]	1601152782	SMOE01P001365
TFB25461.1	221	hypothetical protein	hypothetical protein EZX46_07160 [Mycobacterium tuberculosis]	1601152783	SMOE01P001366
TFB25462.1	143	DUF4189 domain-containing protein	DUF4189 domain-containing protein [Mycobacterium tuberculosis]	1601152784	SMOE01P001367
TFB25463.1	400	NAD(P)/FAD-dependent oxidoreductase	NAD(P)/FAD-dependent oxidoreductase [Mycobacterium tuberculosis]	1601152785	SMOE01P001368
TFB25464.1	234	MgtC/SapB family protein	MgtC/SapB family protein [Mycobacterium tuberculosis]	1601152786	SMOE01P001369
TFB25465.1	118	DUF732 domain-containing protein	DUF732 domain-containing protein [Mycobacterium tuberculosis]	1601152787	SMOE01P001370
TFB25466.1	468	PPE family protein PPE33	PPE family protein PPE33 [Mycobacterium tuberculosis]	1601152788	SMOE01P001371
TFB25467.1	399	PPE family protein	PPE family protein [Mycobacterium tuberculosis]	1601152789	SMOE01P001372
TFB25468.1	99	PE family protein	PE family protein [Mycobacterium tuberculosis]	1601152790	SMOE01P001373
TFB25469.1	115	hypothetical protein	hypothetical protein EZX46_07210 [Mycobacterium tuberculosis]	1601152791	SMOE01P001374
TFB25470.1	108	DUF732 domain-containing protein	DUF732 domain-containing protein [Mycobacterium tuberculosis]	1601152792	SMOE01P001375
TFB25471.1	463	PPE family protein	PPE family protein [Mycobacterium tuberculosis]	1601152793	SMOE01P001376
TFB25472.1	423	PPE family protein	PPE family protein [Mycobacterium tuberculosis]	1601152794	SMOE01P001377
TFB25473.1	128	hypothetical protein	hypothetical protein EZX46_07235 [Mycobacterium tuberculosis]	1601152795	SMOE01P001378
TFB25474.1	655	PPE family protein PPE28	PPE family protein PPE28 [Mycobacterium tuberculosis]	1601152796	SMOE01P001379
TFB25475.1	63	hypothetical protein	hypothetical protein EZX46_07245 [Mycobacterium tuberculosis]	1601152797	SMOE01P001380
TFB25476.1	610	type VII secretion system ESX-5 AAA family ATPase EccA5	type VII secretion system ESX-5 AAA family ATPase EccA5 [Mycobacterium tuberculosis]	1601152798	SMOE01P001381
TFB25477.1	406	type VII secretion system ESX-5 subunit EccE5	type VII secretion system ESX-5 subunit EccE5 [Mycobacterium tuberculosis]	1601152799	SMOE01P001382
TFB25478.1	585	type VII secretion system ESX-5 serine protease mycosin MycP5	type VII secretion system ESX-5 serine protease mycosin MycP5 [Mycobacterium tuberculosis]	1601152800	SMOE01P001383
TFB25479.1	503	type VII secretion system ESX-5 subunit EccD5	type VII secretion system ESX-5 subunit EccD5 [Mycobacterium tuberculosis]	1601152801	SMOE01P001384
TFB25480.1	300	ESX secretion-associated protein EspG	ESX secretion-associated protein EspG [Mycobacterium tuberculosis]	1601152802	SMOE01P001385
TFB25481.1	94	ESAT-6-like protein EsxN	ESAT-6-like protein EsxN [Mycobacterium tuberculosis]	1601152803	SMOE01P001386
TFB25482.1	99	type VII secretion system ESX-5 target PE19	type VII secretion system ESX-5 target PE19 [Mycobacterium tuberculosis]	1601152804	SMOE01P001387
TFB25483.1	193	type VII secretion system ESX-5 target PPE27	type VII secretion system ESX-5 target PPE27	partial [Mycobacterium tuberculosis]	1601152805	SMOE01P001388
TFB25484.1	197	YbhB/YbcL family Raf kinase inhibitor-like protein	YbhB/YbcL family Raf kinase inhibitor-like protein [Mycobacterium tuberculosis]	1601152806	SMOE01P001389
TFB25485.1	430	competence/damage-inducible protein A	competence/damage-inducible protein A [Mycobacterium tuberculosis]	1601152807	SMOE01P001390
TFB25486.1	358	hypothetical protein	hypothetical protein EZX46_06700 [Mycobacterium tuberculosis]	1601152808	SMOE01P001391
TFB25487.1	143	D-tyrosyl-tRNA(Tyr) deacylase	D-tyrosyl-tRNA(Tyr) deacylase [Mycobacterium tuberculosis]	1601152809	SMOE01P001392
TFB25488.1	228	hypothetical protein	hypothetical protein EZX46_06855 [Mycobacterium tuberculosis]	1601152810	SMOE01P001393
TFB25489.1	208	urease accessory protein	urease accessory protein [Mycobacterium tuberculosis]	1601152811	SMOE01P001394
TFB25490.1	110	DUF1290 domain-containing protein	DUF1290 domain-containing protein [Mycobacterium tuberculosis]	1601152812	SMOE01P001395
TFB25491.1	300	C-5 sterol desaturase	C-5 sterol desaturase [Mycobacterium tuberculosis]	1601152813	SMOE01P001396
TFB25492.1	409	PPE family protein PPE32	PPE family protein PPE32 [Mycobacterium tuberculosis]	1601152814	SMOE01P001397
TFB25493.1	639	PE family protein	PE family protein [Mycobacterium tuberculosis]	1601152815	SMOE01P001398
TFB25134.1	252	ATP-dependent Clp protease ATP-binding subunit	ATP-dependent Clp protease ATP-binding subunit [Mycobacterium tuberculosis]	1601152453	SMOE01P001399
TFB25135.1	173	hypothetical protein	hypothetical protein EZX46_07305 [Mycobacterium tuberculosis]	1601152454	SMOE01P001400
TFB25136.1	156	N-acetyltransferase	N-acetyltransferase [Mycobacterium tuberculosis]	1601152455	SMOE01P001401
TFB25137.1	369	cell division protein ZapE	cell division protein ZapE [Mycobacterium tuberculosis]	1601152456	SMOE01P001402
TFB25138.1	258	pyrimidine reductase family protein	pyrimidine reductase family protein [Mycobacterium tuberculosis]	1601152457	SMOE01P001403
TFB25139.1	528	alpha/beta fold hydrolase	alpha/beta fold hydrolase [Mycobacterium tuberculosis]	1601152458	SMOE01P001404
TFB25140.1	433	DUF2029 domain-containing protein	DUF2029 domain-containing protein [Mycobacterium tuberculosis]	1601152459	SMOE01P001405
TFB25141.1	136	peptide-methionine (R)-S-oxide reductase	peptide-methionine (R)-S-oxide reductase [Mycobacterium tuberculosis]	1601152460	SMOE01P001406
TFB25142.1	250	class I SAM-dependent methyltransferase	class I SAM-dependent methyltransferase [Mycobacterium tuberculosis]	1601152461	SMOE01P001407
TFB25143.1	231	hypothetical protein	hypothetical protein EZX46_07345 [Mycobacterium tuberculosis]	1601152462	SMOE01P001408
TFB25144.1	452	protoporphyrinogen oxidase	protoporphyrinogen oxidase [Mycobacterium tuberculosis]	1601152463	SMOE01P001409
TFB25145.1	357	uroporphyrinogen decarboxylase	uroporphyrinogen decarboxylase [Mycobacterium tuberculosis]	1601152464	SMOE01P001410
TFB25146.1	276	enoyl-CoA hydratase/isomerase family protein	enoyl-CoA hydratase/isomerase family protein [Mycobacterium tuberculosis]	1601152465	SMOE01P001411
TFB25147.1	438	ribonuclease D	ribonuclease D [Mycobacterium tuberculosis]	1601152466	SMOE01P001412
TFB25148.1	638	1-deoxy-D-xylulose-5-phosphate synthase	1-deoxy-D-xylulose-5-phosphate synthase [Mycobacterium tuberculosis]	1601152467	SMOE01P001413
TFB25149.1	165	CBS domain-containing protein	CBS domain-containing protein [Mycobacterium tuberculosis]	1601152468	SMOE01P001414
TFB25150.1	429	hypothetical protein	hypothetical protein EZX46_07390 [Mycobacterium tuberculosis]	1601152469	SMOE01P001415
TFB25151.1	428	hypothetical protein	hypothetical protein EZX46_07395 [Mycobacterium tuberculosis]	1601152470	SMOE01P001416
TFB25152.1	252	fluoroquinolones efflux ABC transporter permease	fluoroquinolones efflux ABC transporter permease [Mycobacterium tuberculosis]	1601152471	SMOE01P001417
TFB25153.1	237	fluoroquinolone transporter permease	fluoroquinolone transporter permease [Mycobacterium tuberculosis]	1601152472	SMOE01P001418
TFB25154.1	301	ABC transporter ATP-binding protein	ABC transporter ATP-binding protein [Mycobacterium tuberculosis]	1601152473	SMOE01P001419
TFB25155.1	405	class I SAM-dependent RNA methyltransferase	class I SAM-dependent RNA methyltransferase [Mycobacterium tuberculosis]	1601152474	SMOE01P001420
TFB25156.1	657	APC family permease	APC family permease [Mycobacterium tuberculosis]	1601152475	SMOE01P001421
TFB25157.1	227	TrkA family potassium uptake protein	TrkA family potassium uptake protein [Mycobacterium tuberculosis]	1601152476	SMOE01P001422
TFB25158.1	220	TrkA family potassium uptake protein	TrkA family potassium uptake protein [Mycobacterium tuberculosis]	1601152477	SMOE01P001423
TFB25159.1	223	DUF3159 domain-containing protein	DUF3159 domain-containing protein [Mycobacterium tuberculosis]	1601152478	SMOE01P001424
TFB25160.1	235	alpha/beta fold hydrolase	alpha/beta fold hydrolase [Mycobacterium tuberculosis]	1601152479	SMOE01P001425
TFB25161.1	259	DUF3710 domain-containing protein	DUF3710 domain-containing protein [Mycobacterium tuberculosis]	1601152480	SMOE01P001426
TFB25162.1	154	dUTP diphosphatase	dUTP diphosphatase [Mycobacterium tuberculosis]	1601152481	SMOE01P001427
TFB25163.1	161	DUF3093 domain-containing protein	DUF3093 domain-containing protein [Mycobacterium tuberculosis]	1601152482	SMOE01P001428
TFB25164.1	100	DUF4193 domain-containing protein	DUF4193 domain-containing protein [Mycobacterium tuberculosis]	1601152483	SMOE01P001429
TFB25165.1	216	LytR family transcriptional regulator	LytR family transcriptional regulator [Mycobacterium tuberculosis]	1601152484	SMOE01P001430
TFB25166.1	290	inositol monophosphatase	inositol monophosphatase [Mycobacterium tuberculosis]	1601152485	SMOE01P001431
TFB25167.1	265	ROK family protein	ROK family protein [Mycobacterium tuberculosis]	1601152486	SMOE01P001432
TFB25168.1	528	RNA polymerase sigma factor	RNA polymerase sigma factor [Mycobacterium tuberculosis]	1601152487	SMOE01P001433
TFB25169.1	142	RidA family protein	RidA family protein [Mycobacterium tuberculosis]	1601152488	SMOE01P001434
TFB25170.1	85	hypothetical protein	hypothetical protein EZX46_07500 [Mycobacterium tuberculosis]	1601152489	SMOE01P001435
TFB25171.1	324	YihY/virulence factor BrkB family protein	YihY/virulence factor BrkB family protein [Mycobacterium tuberculosis]	1601152490	SMOE01P001436
TFB25172.1	82	DUF3039 domain-containing protein	DUF3039 domain-containing protein [Mycobacterium tuberculosis]	1601152491	SMOE01P001437
TFB25173.1	148	DUF3099 domain-containing protein	DUF3099 domain-containing protein [Mycobacterium tuberculosis]	1601152492	SMOE01P001438
TFB25174.1	230	metal-dependent transcriptional regulator	metal-dependent transcriptional regulator [Mycobacterium tuberculosis]	1601152493	SMOE01P001439
TFB25175.1	352	DUF4192 domain-containing protein	DUF4192 domain-containing protein [Mycobacterium tuberculosis]	1601152494	SMOE01P001440
TFB25176.1	324	PAC2 family protein	PAC2 family protein [Mycobacterium tuberculosis]	1601152495	SMOE01P001441
TFB25177.1	331	alpha/beta hydrolase	alpha/beta hydrolase [Mycobacterium tuberculosis]	1601152496	SMOE01P001442
TFB25178.1	228	PhzF family phenazine biosynthesis protein	PhzF family phenazine biosynthesis protein [Mycobacterium tuberculosis]	1601152497	SMOE01P001443
TFB25179.1	154	transcriptional repressor NrdR	transcriptional repressor NrdR [Mycobacterium tuberculosis]	1601152498	SMOE01P001444
TFB25180.1	165	LysM peptidoglycan-binding domain-containing protein	LysM peptidoglycan-binding domain-containing protein [Mycobacterium tuberculosis]	1601152499	SMOE01P001445
TFB25181.1	236	repressor LexA	repressor LexA [Mycobacterium tuberculosis]	1601152500	SMOE01P001446
TFB25182.1	699	hypothetical protein	hypothetical protein EZX46_07575 [Mycobacterium tuberculosis]	1601152501	SMOE01P001447
TFB25183.1	82	hypothetical protein	hypothetical protein EZX46_07580 [Mycobacterium tuberculosis]	1601152502	SMOE01P001448
TFB25184.1	397	TerC/Alx family metal homeostasis membrane protein	TerC/Alx family metal homeostasis membrane protein [Mycobacterium tuberculosis]	1601152503	SMOE01P001449
TFB25185.1	386	acyl-CoA dehydrogenase FadE20	acyl-CoA dehydrogenase FadE20 [Mycobacterium tuberculosis]	1601152504	SMOE01P001450
TFB25186.1	495	GTPase HflX	GTPase HflX [Mycobacterium tuberculosis]	1601152505	SMOE01P001451
TFB25187.1	289	diaminopimelate epimerase	diaminopimelate epimerase [Mycobacterium tuberculosis]	1601152506	SMOE01P001452
TFB25188.1	314	tRNA (adenosine(37)-N6)-dimethylallyltransferase MiaA	tRNA (adenosine(37)-N6)-dimethylallyltransferase MiaA [Mycobacterium tuberculosis]	1601152507	SMOE01P001453
TFB25189.1	231	hypothetical protein	hypothetical protein EZX46_07610 [Mycobacterium tuberculosis]	1601152508	SMOE01P001454
TFB25190.1	301	hypothetical protein	hypothetical protein EZX46_07615 [Mycobacterium tuberculosis]	1601152509	SMOE01P001455
TFB25191.1	158	hypothetical protein	hypothetical protein EZX46_07620 [Mycobacterium tuberculosis]	1601152510	SMOE01P001456
TFB25192.1	450	DUF349 domain-containing protein	DUF349 domain-containing protein [Mycobacterium tuberculosis]	1601152511	SMOE01P001457
TFB25193.1	204	hypothetical protein	hypothetical protein EZX46_07630 [Mycobacterium tuberculosis]	1601152512	SMOE01P001458
TFB25194.1	91	hypothetical protein	hypothetical protein EZX46_07640 [Mycobacterium tuberculosis]	1601152513	SMOE01P001459
TFB25195.1	284	DUF5131 family protein	DUF5131 family protein [Mycobacterium tuberculosis]	1601152514	SMOE01P001460
TFB25196.1	330	three-Cys-motif partner protein TcmP	three-Cys-motif partner protein TcmP [Mycobacterium tuberculosis]	1601152515	SMOE01P001461
TFB25197.1	174	recombination regulator RecX	recombination regulator RecX [Mycobacterium tuberculosis]	1601152516	SMOE01P001462
TFB25198.1	790	intein-containing recombinase RecA	intein-containing recombinase RecA [Mycobacterium tuberculosis]	1601152517	SMOE01P001463
TFB25199.1	57	(2Fe-2S)-binding protein	(2Fe-2S)-binding protein [Mycobacterium tuberculosis]	1601152518	SMOE01P001464
TFB25200.1	68	DUF3046 domain-containing protein	DUF3046 domain-containing protein [Mycobacterium tuberculosis]	1601152519	SMOE01P001465
TFB25201.1	388	transferase	transferase [Mycobacterium tuberculosis]	1601152520	SMOE01P001466
TFB25202.1	149	epoxide hydrolase EphG	epoxide hydrolase EphG [Mycobacterium tuberculosis]	1601152521	SMOE01P001467
TFB25203.1	88	hypothetical protein	hypothetical protein EZX46_07685 [Mycobacterium tuberculosis]	1601152522	SMOE01P001468
TFB25204.1	525	PE family protein	PE family protein [Mycobacterium tuberculosis]	1601152523	SMOE01P001469
TFB25205.1	270	hypothetical protein	hypothetical protein EZX46_07700 [Mycobacterium tuberculosis]	1601152524	SMOE01P001470
TFB25206.1	270	PspA/IM30 family protein	PspA/IM30 family protein [Mycobacterium tuberculosis]	1601152525	SMOE01P001471
TFB25207.1	112	XRE family transcriptional regulator	XRE family transcriptional regulator [Mycobacterium tuberculosis]	1601152526	SMOE01P001472
TFB25208.1	209	CDP-diacylglycerol--glycerol-3-phosphate 3-phosphatidyltransferase	CDP-diacylglycerol--glycerol-3-phosphate 3-phosphatidyltransferase [Mycobacterium tuberculosis]	1601152527	SMOE01P001473
TFB25209.1	174	amino-acid N-acetyltransferase	amino-acid N-acetyltransferase [Mycobacterium tuberculosis]	1601152528	SMOE01P001474
TFB25210.1	883	DNA translocase FtsK	DNA translocase FtsK [Mycobacterium tuberculosis]	1601152529	SMOE01P001475
TFB25211.1	104	antibiotic biosynthesis monooxygenase	antibiotic biosynthesis monooxygenase [Mycobacterium tuberculosis]	1601152530	SMOE01P001476
TFB25212.1	272	NAD(P)-dependent oxidoreductase	NAD(P)-dependent oxidoreductase [Mycobacterium tuberculosis]	1601152531	SMOE01P001477
TFB25213.1	296	SAM-dependent methyltransferase	SAM-dependent methyltransferase [Mycobacterium tuberculosis]	1601152532	SMOE01P001478
TFB25214.1	558	ribonuclease J	ribonuclease J [Mycobacterium tuberculosis]	1601152533	SMOE01P001479
TFB25215.1	300	4-hydroxy-tetrahydrodipicolinate synthase	4-hydroxy-tetrahydrodipicolinate synthase [Mycobacterium tuberculosis]	1601152534	SMOE01P001480
TFB25216.1	250	FAD-dependent thymidylate synthase	FAD-dependent thymidylate synthase [Mycobacterium tuberculosis]	1601152535	SMOE01P001481
TFB25217.1	91	restriction endonuclease subunit S	restriction endonuclease subunit S [Mycobacterium tuberculosis]	1601152536	SMOE01P001482
TFB25218.1	540	type I restriction endonuclease subunit M	type I restriction endonuclease subunit M [Mycobacterium tuberculosis]	1601152537	SMOE01P001483
TFB25219.1	138	PIN domain nuclease	PIN domain nuclease [Mycobacterium tuberculosis]	1601152538	SMOE01P001484
TFB25220.1	88	type II toxin-antitoxin system VapB family antitoxin	type II toxin-antitoxin system VapB family antitoxin [Mycobacterium tuberculosis]	1601152539	SMOE01P001485
TFB25221.1	131	type II toxin-antitoxin system VapC family toxin	type II toxin-antitoxin system VapC family toxin [Mycobacterium tuberculosis]	1601152540	SMOE01P001486
TFB25222.1	89	antitoxin	antitoxin [Mycobacterium tuberculosis]	1601152541	SMOE01P001487
TFB25223.1	364	restriction endonuclease subunit S	restriction endonuclease subunit S [Mycobacterium tuberculosis]	1601152542	SMOE01P001488
TFB25224.1	139	winged helix-turn-helix domain-containing protein	winged helix-turn-helix domain-containing protein [Mycobacterium tuberculosis]	1601152543	SMOE01P001489
TFB25225.1	266	thymidylate synthase	thymidylate synthase [Mycobacterium tuberculosis]	1601152544	SMOE01P001490
TFB25226.1	245	dienelactone hydrolase family protein	dienelactone hydrolase family protein [Mycobacterium tuberculosis]	1601152545	SMOE01P001491
TFB25227.1	260	SDR family oxidoreductase	SDR family oxidoreductase [Mycobacterium tuberculosis]	1601152546	SMOE01P001492
TFB25228.1	117	hypothetical protein	hypothetical protein EZX46_07820 [Mycobacterium tuberculosis]	1601152547	SMOE01P001493
TFB25229.1	96	hypothetical protein	hypothetical protein EZX46_07825 [Mycobacterium tuberculosis]	1601152548	SMOE01P001494
TFB25230.1	394	PPE family protein	PPE family protein [Mycobacterium tuberculosis]	1601152549	SMOE01P001495
TFB25231.1	275	PE domain-containing protein	PE domain-containing protein [Mycobacterium tuberculosis]	1601152550	SMOE01P001496
TFB25232.1	382	PPE family protein PPE44	PPE family protein PPE44 [Mycobacterium tuberculosis]	1601152551	SMOE01P001497
TFB25233.1	150	flavodoxin family protein	flavodoxin family protein [Mycobacterium tuberculosis]	1601152552	SMOE01P001498
TFB25234.1	157	hypothetical protein	hypothetical protein EZX46_07850 [Mycobacterium tuberculosis]	1601152553	SMOE01P001499
TFB25235.1	245	4-hydroxy-tetrahydrodipicolinate reductase	4-hydroxy-tetrahydrodipicolinate reductase [Mycobacterium tuberculosis]	1601152554	SMOE01P001500
TFB25236.1	134	hypothetical protein	hypothetical protein EZX46_07860 [Mycobacterium tuberculosis]	1601152555	SMOE01P001501
TFB25237.1	356	metal-dependent hydrolase	metal-dependent hydrolase [Mycobacterium tuberculosis]	1601152556	SMOE01P001502
TFB25238.1	156	SRPBCC family protein	SRPBCC family protein [Mycobacterium tuberculosis]	1601152557	SMOE01P001503
TFB25239.1	371	alanine dehydrogenase	alanine dehydrogenase [Mycobacterium tuberculosis]	1601152558	SMOE01P001504
TFB25240.1	344	nitronate monooxygenase	nitronate monooxygenase [Mycobacterium tuberculosis]	1601152559	SMOE01P001505
TFB25241.1	438	insulinase family protein	insulinase family protein [Mycobacterium tuberculosis]	1601152560	SMOE01P001506
TFB25242.1	752	polyribonucleotide nucleotidyltransferase	polyribonucleotide nucleotidyltransferase [Mycobacterium tuberculosis]	1601152561	SMOE01P001507
TFB25243.1	171	hypothetical protein	hypothetical protein EZX46_07910 [Mycobacterium tuberculosis]	1601152562	SMOE01P001508
TFB25244.1	89	30S ribosomal protein S15	30S ribosomal protein S15 [Mycobacterium tuberculosis]	1601152563	SMOE01P001509
TFB25245.1	331	bifunctional riboflavin kinase/FAD synthetase	bifunctional riboflavin kinase/FAD synthetase [Mycobacterium tuberculosis]	1601152564	SMOE01P001510
TFB25246.1	587	hypothetical protein	hypothetical protein EZX46_07925 [Mycobacterium tuberculosis]	1601152565	SMOE01P001511
TFB25247.1	228	manganese-binding transcriptional regulator MntR	manganese-binding transcriptional regulator MntR [Mycobacterium tuberculosis]	1601152566	SMOE01P001512
TFB25248.1	410	acyl-CoA dehydrogenase	acyl-CoA dehydrogenase [Mycobacterium tuberculosis]	1601152567	SMOE01P001513
TFB25249.1	459	transposase	transposase [Mycobacterium tuberculosis]	1601152568	SMOE01P001514
TFB25250.1	193	IS607-like element IS1602 family transposase	IS607-like element IS1602 family transposase [Mycobacterium tuberculosis]	1601152569	SMOE01P001515
TFB25251.1	298	tRNA pseudouridine(55) synthase TruB	tRNA pseudouridine(55) synthase TruB [Mycobacterium tuberculosis]	1601152570	SMOE01P001516
TFB25252.1	227	4'-phosphopantetheinyl transferase superfamily protein	4'-phosphopantetheinyl transferase superfamily protein [Mycobacterium tuberculosis]	1601152571	SMOE01P001517
TFB25253.1	324	metallophosphoesterase	metallophosphoesterase [Mycobacterium tuberculosis]	1601152572	SMOE01P001518
TFB25254.1	187	hypothetical protein	hypothetical protein EZX46_07970 [Mycobacterium tuberculosis]	1601152573	SMOE01P001519
TFB25255.1	562	hypothetical protein	hypothetical protein EZX46_07975 [Mycobacterium tuberculosis]	1601152574	SMOE01P001520
TFB25256.1	108	hypothetical protein	hypothetical protein EZX46_07980 [Mycobacterium tuberculosis]	1601152575	SMOE01P001521
TFB25257.1	209	DUF3558 domain-containing protein	DUF3558 domain-containing protein [Mycobacterium tuberculosis]	1601152576	SMOE01P001522
TFB25258.1	549	CocE/NonD family hydrolase	CocE/NonD family hydrolase [Mycobacterium tuberculosis]	1601152577	SMOE01P001523
TFB25259.1	118	type II toxin-antitoxin system PemK/MazF family toxin	type II toxin-antitoxin system PemK/MazF family toxin [Mycobacterium tuberculosis]	1601152578	SMOE01P001524
TFB25260.1	76	antitoxin MazE	antitoxin MazE [Mycobacterium tuberculosis]	1601152579	SMOE01P001525
TFB25261.1	347	DUF2293 domain-containing protein	DUF2293 domain-containing protein [Mycobacterium tuberculosis]	1601152580	SMOE01P001526
TFB25262.1	121	histone acetyltransferase	histone acetyltransferase [Mycobacterium tuberculosis]	1601152581	SMOE01P001527
TFB25263.1	63	hypothetical protein	hypothetical protein EZX46_08025 [Mycobacterium tuberculosis]	1601152582	SMOE01P001528
TFB25264.1	384	transposase	transposase [Mycobacterium tuberculosis]	1601152583	SMOE01P001529
TFB25265.1	85	hypothetical protein	hypothetical protein EZX46_08035 [Mycobacterium tuberculosis]	1601152584	SMOE01P001530
TFB25266.1	103	hypothetical protein	hypothetical protein EZX46_08040 [Mycobacterium tuberculosis]	1601152585	SMOE01P001531
TFB25267.1	202	hypothetical protein	hypothetical protein EZX46_08050 [Mycobacterium tuberculosis]	1601152586	SMOE01P001532
TFB25268.1	469	transposase	transposase [Mycobacterium tuberculosis]	1601152587	SMOE01P001533
TFB25269.1	270	DUF2075 domain-containing protein	DUF2075 domain-containing protein [Mycobacterium tuberculosis]	1601152588	SMOE01P001534
TFB25270.1	210	DUF3000 domain-containing protein	DUF3000 domain-containing protein [Mycobacterium tuberculosis]	1601152589	SMOE01P001535
TFB25271.1	122	DNA-binding protein	DNA-binding protein [Mycobacterium tuberculosis]	1601152590	SMOE01P001536
TFB25272.1	129	DUF952 domain-containing protein	DUF952 domain-containing protein [Mycobacterium tuberculosis]	1601152591	SMOE01P001537
TFB25273.1	323	RNA polymerase sigma factor SigB	RNA polymerase sigma factor SigB [Mycobacterium tuberculosis]	1601152592	SMOE01P001538
TFB25274.1	468	Si-specific NAD(P)(+) transhydrogenase	Si-specific NAD(P)(+) transhydrogenase [Mycobacterium tuberculosis]	1601152593	SMOE01P001539
TFB25275.1	164	FABP family protein	FABP family protein [Mycobacterium tuberculosis]	1601152594	SMOE01P001540
TFB25276.1	512	tRNA (N6-isopentenyl adenosine(37)-C2)-methylthiotransferase MiaB	tRNA (N6-isopentenyl adenosine(37)-C2)-methylthiotransferase MiaB [Mycobacterium tuberculosis]	1601152595	SMOE01P001541
TFB25277.1	277	DUF3046 domain-containing protein	DUF3046 domain-containing protein [Mycobacterium tuberculosis]	1601152596	SMOE01P001542
TFB25278.1	159	dihydrofolate reductase	dihydrofolate reductase [Mycobacterium tuberculosis]	1601152597	SMOE01P001543
TFB25279.1	153	N-acetyltransferase	N-acetyltransferase [Mycobacterium tuberculosis]	1601152598	SMOE01P001544
TFB25280.1	309	oxidoreductase	oxidoreductase [Mycobacterium tuberculosis]	1601152599	SMOE01P001545
TFB25281.1	179	Lrp/AsnC family transcriptional regulator	Lrp/AsnC family transcriptional regulator [Mycobacterium tuberculosis]	1601152600	SMOE01P001546
TFB25282.1	401	lipid-transfer protein	lipid-transfer protein [Mycobacterium tuberculosis]	1601152601	SMOE01P001547
TFB25283.1	134	hypothetical protein	hypothetical protein EZX46_08020 [Mycobacterium tuberculosis]	1601152602	SMOE01P001548
TFB25284.1	91	DUF1778 domain-containing protein	DUF1778 domain-containing protein [Mycobacterium tuberculosis]	1601152603	SMOE01P001549
TFB24552.1	202	dTDP-4-dehydrorhamnose 3	5-epimerase	dTDP-4-dehydrorhamnose 3	5-epimerase [Mycobacterium tuberculosis]	1601151868	SMOE01P001550
TFB24553.1	331	dTDP-glucose 4	6-dehydratase	dTDP-glucose 4	6-dehydratase [Mycobacterium tuberculosis]	1601151869	SMOE01P001551
TFB24554.1	285	LLM class F420-dependent oxidoreductase	LLM class F420-dependent oxidoreductase [Mycobacterium tuberculosis]	1601151870	SMOE01P001552
TFB24555.1	73	translation initiation factor IF-1	translation initiation factor IF-1 [Mycobacterium tuberculosis]	1601151871	SMOE01P001553
TFB24556.1	37	50S ribosomal protein L36	50S ribosomal protein L36 [Mycobacterium tuberculosis]	1601151872	SMOE01P001554
TFB24557.1	124	30S ribosomal protein S13	30S ribosomal protein S13 [Mycobacterium tuberculosis]	1601151873	SMOE01P001555
TFB24558.1	139	30S ribosomal protein S11	30S ribosomal protein S11 [Mycobacterium tuberculosis]	1601151874	SMOE01P001556
TFB24559.1	201	30S ribosomal protein S4	30S ribosomal protein S4 [Mycobacterium tuberculosis]	1601151875	SMOE01P001557
TFB24560.1	347	DNA-directed RNA polymerase subunit alpha	DNA-directed RNA polymerase subunit alpha [Mycobacterium tuberculosis]	1601151876	SMOE01P001558
TFB24561.1	180	50S ribosomal protein L17	50S ribosomal protein L17 [Mycobacterium tuberculosis]	1601151877	SMOE01P001559
TFB24562.1	297	tRNA pseudouridine(38-40) synthase TruA	tRNA pseudouridine(38-40) synthase TruA [Mycobacterium tuberculosis]	1601151878	SMOE01P001560
TFB24563.1	443	allantoin permease	allantoin permease [Mycobacterium tuberculosis]	1601151879	SMOE01P001561
TFB24564.1	110	hypothetical protein	hypothetical protein EZX46_08125 [Mycobacterium tuberculosis]	1601151880	SMOE01P001562
TFB24565.1	66	hypothetical protein	hypothetical protein EZX46_08130 [Mycobacterium tuberculosis]	1601151881	SMOE01P001563
TFB24566.1	262	cutinase family protein	cutinase family protein [Mycobacterium tuberculosis]	1601151882	SMOE01P001564
TFB24567.1	470	type VII secretion system ESX-4 subunit EccB4	type VII secretion system ESX-4 subunit EccB4 [Mycobacterium tuberculosis]	1601151883	SMOE01P001565
TFB24568.1	455	type VII secretion system ESX-4 serine protease mycosin MycP4	type VII secretion system ESX-4 serine protease mycosin MycP4 [Mycobacterium tuberculosis]	1601151884	SMOE01P001566
TFB24569.1	467	type VII secretion system ESX-4 subunit EccD4	type VII secretion system ESX-4 subunit EccD4 [Mycobacterium tuberculosis]	1601151885	SMOE01P001567
TFB24570.1	1236	type VII secretion system ESX-4 FtsK/SpoIIIE family ATPase EccC4	type VII secretion system ESX-4 FtsK/SpoIIIE family ATPase EccC4 [Mycobacterium tuberculosis]	1601151886	SMOE01P001568
TFB24571.1	404	type VII secretion-associated protein	type VII secretion-associated protein [Mycobacterium tuberculosis]	1601151887	SMOE01P001569
TFB24572.1	105	type VII secretion protein EsxU	type VII secretion protein EsxU [Mycobacterium tuberculosis]	1601151888	SMOE01P001570
TFB24573.1	100	ESAT-6-like protein EsxT	ESAT-6-like protein EsxT [Mycobacterium tuberculosis]	1601151889	SMOE01P001571
TFB24574.1	151	30S ribosomal protein S9	30S ribosomal protein S9 [Mycobacterium tuberculosis]	1601151890	SMOE01P001572
TFB24575.1	448	phosphoglucosamine mutase	phosphoglucosamine mutase [Mycobacterium tuberculosis]	1601151891	SMOE01P001573
TFB24576.1	103	hypothetical protein	hypothetical protein EZX46_08195 [Mycobacterium tuberculosis]	1601151892	SMOE01P001574
TFB24577.1	467	hypothetical protein	hypothetical protein EZX46_08200 [Mycobacterium tuberculosis]	1601151893	SMOE01P001575
TFB24578.1	280	alpha/beta hydrolase	alpha/beta hydrolase [Mycobacterium tuberculosis]	1601151894	SMOE01P001576
TFB24579.1	158	DUF2510 domain-containing protein	DUF2510 domain-containing protein [Mycobacterium tuberculosis]	1601151895	SMOE01P001577
TFB24580.1	624	glutamine--fructose-6-phosphate transaminase (isomerizing)	glutamine--fructose-6-phosphate transaminase (isomerizing) [Mycobacterium tuberculosis]	1601151896	SMOE01P001578
TFB24581.1	284	DUF4436 domain-containing protein	DUF4436 domain-containing protein [Mycobacterium tuberculosis]	1601151897	SMOE01P001579
TFB24582.1	237	hypothetical protein	hypothetical protein EZX46_08225 [Mycobacterium tuberculosis]	1601151898	SMOE01P001580
TFB24583.1	473	NAD(P)H-hydrate dehydratase	NAD(P)H-hydrate dehydratase [Mycobacterium tuberculosis]	1601151899	SMOE01P001581
TFB24584.1	460	glutamate decarboxylase	glutamate decarboxylase [Mycobacterium tuberculosis]	1601151900	SMOE01P001582
TFB24585.1	51	hypothetical protein	hypothetical protein EZX46_08245 [Mycobacterium tuberculosis]	1601151901	SMOE01P001583
TFB24586.1	178	PPE family protein PPE59	PPE family protein PPE59 [Mycobacterium tuberculosis]	1601151902	SMOE01P001584
TFB24587.1	120	hypothetical protein	hypothetical protein EZX46_08260 [Mycobacterium tuberculosis]	1601151903	SMOE01P001585
TFB24588.1	131	hypothetical protein	hypothetical protein EZX46_08270 [Mycobacterium tuberculosis]	1601151904	SMOE01P001586
TFB24589.1	180	PPE family protein	PPE family protein [Mycobacterium tuberculosis]	1601151905	SMOE01P001587
TFB24590.1	99	PE family protein	PE family protein [Mycobacterium tuberculosis]	1601151906	SMOE01P001588
TFB24591.1	72	integrase	integrase [Mycobacterium tuberculosis]	1601151907	SMOE01P001589
TFB24592.1	724	IS21 family transposase	IS21 family transposase [Mycobacterium tuberculosis]	1601151908	SMOE01P001590
TFB24593.1	88	hypothetical protein	hypothetical protein EZX46_08300 [Mycobacterium tuberculosis]	1601151909	SMOE01P001591
TFB24594.1	176	PPE family protein	PPE family protein [Mycobacterium tuberculosis]	1601151910	SMOE01P001592
TFB24595.1	176	PPE family protein	PPE family protein [Mycobacterium tuberculosis]	1601151911	SMOE01P001593
TFB24596.1	120	hypothetical protein	hypothetical protein EZX46_08315 [Mycobacterium tuberculosis]	1601151912	SMOE01P001594
TFB24597.1	76	histone acetyltransferase	histone acetyltransferase [Mycobacterium tuberculosis]	1601151913	SMOE01P001595
TFB24598.1	408	alanine racemase	alanine racemase [Mycobacterium tuberculosis]	1601151914	SMOE01P001596
TFB24599.1	168	tRNA (adenosine(37)-N6)-threonylcarbamoyltransferase complex ATPase subunit type 1 TsaE	tRNA (adenosine(37)-N6)-threonylcarbamoyltransferase complex ATPase subunit type 1 TsaE [Mycobacterium tuberculosis]	1601151915	SMOE01P001597
TFB24600.1	211	tRNA (adenosine(37)-N6)-threonylcarbamoyltransferase complex dimerization subunit type 1 TsaB	tRNA (adenosine(37)-N6)-threonylcarbamoyltransferase complex dimerization subunit type 1 TsaB [Mycobacterium tuberculosis]	1601151916	SMOE01P001598
TFB24601.1	158	ribosomal-protein-alanine N-acetyltransferase	ribosomal-protein-alanine N-acetyltransferase [Mycobacterium tuberculosis]	1601151917	SMOE01P001599
TFB24602.1	344	tRNA (adenosine(37)-N6)-threonylcarbamoyltransferase complex transferase subunit TsaD	tRNA (adenosine(37)-N6)-threonylcarbamoyltransferase complex transferase subunit TsaD [Mycobacterium tuberculosis]	1601151918	SMOE01P001600
TFB24603.1	100	co-chaperone GroES	co-chaperone GroES [Mycobacterium tuberculosis]	1601151919	SMOE01P001601
TFB24604.1	539	chaperonin GroEL	chaperonin GroEL [Mycobacterium tuberculosis]	1601151920	SMOE01P001602
TFB24605.1	102	WhiB family transcriptional regulator	WhiB family transcriptional regulator [Mycobacterium tuberculosis]	1601151921	SMOE01P001603
TFB24606.1	275	hypothetical protein	hypothetical protein EZX46_08365 [Mycobacterium tuberculosis]	1601151922	SMOE01P001604
TFB24607.1	212	ECF RNA polymerase sigma factor SigD	ECF RNA polymerase sigma factor SigD [Mycobacterium tuberculosis]	1601151923	SMOE01P001605
TFB24608.1	136	hypothetical protein	hypothetical protein EZX46_08380 [Mycobacterium tuberculosis]	1601151924	SMOE01P001606
TFB24609.1	529	IMP dehydrogenase	IMP dehydrogenase [Mycobacterium tuberculosis]	1601151925	SMOE01P001607
TFB24610.1	375	GuaB3 family IMP dehydrogenase-related protein	GuaB3 family IMP dehydrogenase-related protein [Mycobacterium tuberculosis]	1601151926	SMOE01P001608
TFB24611.1	578	cholesterol oxidase	cholesterol oxidase [Mycobacterium tuberculosis]	1601151927	SMOE01P001609
TFB24612.1	136	PIN domain-containing protein	PIN domain-containing protein [Mycobacterium tuberculosis]	1601151928	SMOE01P001610
TFB24613.1	99	type II toxin-antitoxin system Phd/YefM family antitoxin	type II toxin-antitoxin system Phd/YefM family antitoxin [Mycobacterium tuberculosis]	1601151929	SMOE01P001611
TFB24614.1	295	TauD/TfdA family dioxygenase	TauD/TfdA family dioxygenase [Mycobacterium tuberculosis]	1601151930	SMOE01P001612
TFB24615.1	188	TetR/AcrR family transcriptional regulator	TetR/AcrR family transcriptional regulator [Mycobacterium tuberculosis]	1601151931	SMOE01P001613
TFB24616.1	234	dTDP-4-amino-4	6-dideoxyglucose formyltransferase	dTDP-4-amino-4	6-dideoxyglucose formyltransferase [Mycobacterium tuberculosis]	1601151932	SMOE01P001614
TFB24617.1	533	hypothetical protein	hypothetical protein EZX46_08425 [Mycobacterium tuberculosis]	1601151933	SMOE01P001615
TFB24618.1	412	hypothetical protein	hypothetical protein EZX46_08430 [Mycobacterium tuberculosis]	1601151934	SMOE01P001616
TFB24619.1	786	glycosyl hydrolase	glycosyl hydrolase [Mycobacterium tuberculosis]	1601151935	SMOE01P001617
TFB24620.1	262	beta-phosphoglucomutase family hydrolase	beta-phosphoglucomutase family hydrolase [Mycobacterium tuberculosis]	1601151936	SMOE01P001618
TFB24621.1	348	class I SAM-dependent methyltransferase	class I SAM-dependent methyltransferase [Mycobacterium tuberculosis]	1601151937	SMOE01P001619
TFB24622.1	359	polyprenyl synthetase family protein	polyprenyl synthetase family protein [Mycobacterium tuberculosis]	1601151938	SMOE01P001620
TFB24623.1	302	phytoene synthase	phytoene synthase [Mycobacterium tuberculosis]	1601151939	SMOE01P001621
TFB24624.1	525	glutamine-hydrolyzing GMP synthase	glutamine-hydrolyzing GMP synthase [Mycobacterium tuberculosis]	1601151940	SMOE01P001622
TFB24625.1	208	hypothetical protein	hypothetical protein EZX46_08475 [Mycobacterium tuberculosis]	1601151941	SMOE01P001623
TFB24626.1	204	hypothetical protein	hypothetical protein EZX46_08480 [Mycobacterium tuberculosis]	1601151942	SMOE01P001624
TFB24627.1	527	DNA polymerase Y family protein	DNA polymerase Y family protein [Mycobacterium tuberculosis]	1601151943	SMOE01P001625
TFB24628.1	308	nucleoside hydrolase	nucleoside hydrolase [Mycobacterium tuberculosis]	1601151944	SMOE01P001626
TFB24629.1	287	class I SAM-dependent methyltransferase	class I SAM-dependent methyltransferase [Mycobacterium tuberculosis]	1601151945	SMOE01P001627
TFB24630.1	650	SDR family oxidoreductase	SDR family oxidoreductase [Mycobacterium tuberculosis]	1601151946	SMOE01P001628
TFB24631.1	290	3-hydroxyacyl-thioester dehydratase HtdY	3-hydroxyacyl-thioester dehydratase HtdY [Mycobacterium tuberculosis]	1601151947	SMOE01P001629
TFB24632.1	731	PE family protein	PE family protein [Mycobacterium tuberculosis]	1601151948	SMOE01P001630
TFB24633.1	102	type II toxin-antitoxin system Phd/YefM family antitoxin	type II toxin-antitoxin system Phd/YefM family antitoxin [Mycobacterium tuberculosis]	1601151949	SMOE01P001631
TFB24634.1	130	PIN domain-containing protein	PIN domain-containing protein [Mycobacterium tuberculosis]	1601151950	SMOE01P001632
TFB24635.1	350	polyprenyl synthetase family protein	polyprenyl synthetase family protein [Mycobacterium tuberculosis]	1601151951	SMOE01P001633
TFB24636.1	329	4-hydroxy-3-methylbut-2-enyl diphosphate reductase	4-hydroxy-3-methylbut-2-enyl diphosphate reductase [Mycobacterium tuberculosis]	1601151952	SMOE01P001634
TFB24637.1	93	1-deoxy-D-xylulose-5-phosphate synthase	1-deoxy-D-xylulose-5-phosphate synthase [Mycobacterium tuberculosis]	1601151953	SMOE01P001635
TFB24638.1	536	1-deoxy-D-xylulose-5-phosphate synthase	1-deoxy-D-xylulose-5-phosphate synthase [Mycobacterium tuberculosis]	1601151954	SMOE01P001636
TFB24639.1	296	diterpene synthase	diterpene synthase [Mycobacterium tuberculosis]	1601151955	SMOE01P001637
TFB24640.1	217	HAD family phosphatase	HAD family phosphatase [Mycobacterium tuberculosis]	1601151956	SMOE01P001638
TFB24641.1	475	amidase	amidase [Mycobacterium tuberculosis]	1601151957	SMOE01P001639
TFB24642.1	82	enoyl-CoA hydratase	enoyl-CoA hydratase [Mycobacterium tuberculosis]	1601151958	SMOE01P001640
TFB24643.1	213	enoyl-CoA hydratase/isomerase family protein	enoyl-CoA hydratase/isomerase family protein [Mycobacterium tuberculosis]	1601151959	SMOE01P001641
TFB24644.1	34	PE family protein	PE family protein [Mycobacterium tuberculosis]	1601151960	SMOE01P001642
TFB24645.1	391	trehalose-phosphatase	trehalose-phosphatase [Mycobacterium tuberculosis]	1601151961	SMOE01P001643
TFB24646.1	446	wax ester/triacylglycerol synthase family O-acyltransferase	wax ester/triacylglycerol synthase family O-acyltransferase [Mycobacterium tuberculosis]	1601151962	SMOE01P001644
TFB24647.1	144	TIGR03667 family PPOX class F420-dependent oxidoreductase	TIGR03667 family PPOX class F420-dependent oxidoreductase [Mycobacterium tuberculosis]	1601151963	SMOE01P001645
TFB24648.1	214	nitroreductase family protein	nitroreductase family protein [Mycobacterium tuberculosis]	1601151964	SMOE01P001646
TFB24649.1	591	PE family protein	PE family protein [Mycobacterium tuberculosis]	1601151965	SMOE01P001647
TFB24650.1	134	hypothetical protein	hypothetical protein EZX46_08620 [Mycobacterium tuberculosis]	1601151966	SMOE01P001648
TFB24651.1	154	tRNA (cytidine(34)-2'-O)-methyltransferase	tRNA (cytidine(34)-2'-O)-methyltransferase [Mycobacterium tuberculosis]	1601151967	SMOE01P001649
TFB24652.1	876	sensor histidine kinase	sensor histidine kinase [Mycobacterium tuberculosis]	1601151968	SMOE01P001650
TFB24653.1	130	roadblock/LC7 domain-containing protein	roadblock/LC7 domain-containing protein [Mycobacterium tuberculosis]	1601151969	SMOE01P001651
TFB24654.1	122	DUF742 domain-containing protein	DUF742 domain-containing protein [Mycobacterium tuberculosis]	1601151970	SMOE01P001652
TFB24655.1	193	ATP/GTP-binding protein	ATP/GTP-binding protein [Mycobacterium tuberculosis]	1601151971	SMOE01P001653
TFB24656.1	183	pentapeptide repeat protein MfpA	pentapeptide repeat protein MfpA [Mycobacterium tuberculosis]	1601151972	SMOE01P001654
TFB24657.1	122	FHA domain-containing protein	FHA domain-containing protein [Mycobacterium tuberculosis]	1601151973	SMOE01P001655
TFB24658.1	396	NADH:flavin oxidoreductase	NADH:flavin oxidoreductase [Mycobacterium tuberculosis]	1601151974	SMOE01P001656
TFB24659.1	85	Txe/YoeB family addiction module toxin	Txe/YoeB family addiction module toxin [Mycobacterium tuberculosis]	1601151975	SMOE01P001657
TFB24660.1	91	type II toxin-antitoxin system Phd/YefM family antitoxin	type II toxin-antitoxin system Phd/YefM family antitoxin [Mycobacterium tuberculosis]	1601151976	SMOE01P001658
TFB24661.1	97	DUF3017 domain-containing protein	DUF3017 domain-containing protein [Mycobacterium tuberculosis]	1601151977	SMOE01P001659
TFB24662.1	1536	PE family protein	PE family protein [Mycobacterium tuberculosis]	1601151978	SMOE01P001660
TFB24663.1	338	hypothetical protein	hypothetical protein EZX46_08690 [Mycobacterium tuberculosis]	1601151979	SMOE01P001661
TFB24664.1	762	PPE family protein	PPE family protein [Mycobacterium tuberculosis]	1601151980	SMOE01P001662
TFB24665.1	243	methyltransferase	methyltransferase [Mycobacterium tuberculosis]	1601151981	SMOE01P001663
TFB24666.1	379	homoserine O-acetyltransferase	homoserine O-acetyltransferase [Mycobacterium tuberculosis]	1601151982	SMOE01P001664
TFB24667.1	449	bifunctional o-acetylhomoserine/o-acetylserine sulfhydrylase	bifunctional o-acetylhomoserine/o-acetylserine sulfhydrylase [Mycobacterium tuberculosis]	1601151983	SMOE01P001665
TFB24668.1	409	NADP-dependent isocitrate dehydrogenase	NADP-dependent isocitrate dehydrogenase [Mycobacterium tuberculosis]	1601151984	SMOE01P001666
TFB24669.1	210	alpha/beta fold hydrolase	alpha/beta fold hydrolase [Mycobacterium tuberculosis]	1601151985	SMOE01P001667
TFB24670.1	336	tryptophan--tRNA ligase	tryptophan--tRNA ligase [Mycobacterium tuberculosis]	1601151986	SMOE01P001668
TFB24671.1	289	inner membrane protein YhjD	inner membrane protein YhjD [Mycobacterium tuberculosis]	1601151987	SMOE01P001669
TFB24672.1	146	heavy metal-responsive transcriptional regulator	heavy metal-responsive transcriptional regulator [Mycobacterium tuberculosis]	1601151988	SMOE01P001670
TFB24673.1	159	hypothetical protein	hypothetical protein EZX46_08740 [Mycobacterium tuberculosis]	1601151989	SMOE01P001671
TFB24674.1	281	DUF732 domain-containing protein	DUF732 domain-containing protein [Mycobacterium tuberculosis]	1601151990	SMOE01P001672
TFB24675.1	383	N-acetylglucosamine-6-phosphate deacetylase	N-acetylglucosamine-6-phosphate deacetylase [Mycobacterium tuberculosis]	1601151991	SMOE01P001673
TFB24676.1	502	MFS transporter	MFS transporter [Mycobacterium tuberculosis]	1601151992	SMOE01P001674
TFB24677.1	405	D-alanyl-D-alanine carboxypeptidase	D-alanyl-D-alanine carboxypeptidase [Mycobacterium tuberculosis]	1601151993	SMOE01P001675
TFB24678.1	455	aspartate aminotransferase family protein	aspartate aminotransferase family protein [Mycobacterium tuberculosis]	1601151994	SMOE01P001676
TFB24679.1	226	cutinase family protein	cutinase family protein [Mycobacterium tuberculosis]	1601151995	SMOE01P001677
TFB24680.1	147	50S ribosomal protein L13	50S ribosomal protein L13 [Mycobacterium tuberculosis]	1601151996	SMOE01P001678
TFB24681.1	88	transposase	transposase [Mycobacterium tuberculosis]	1601151997	SMOE01P001679
TFB24682.1	299	anti-sigma-D factor RsdA	anti-sigma-D factor RsdA [Mycobacterium tuberculosis]	1601151998	SMOE01P001680
TFB24683.1	236	histidine phosphatase family protein	histidine phosphatase family protein [Mycobacterium tuberculosis]	1601151999	SMOE01P001681
TFB24684.1	501	type B diterpene cyclase	type B diterpene cyclase [Mycobacterium tuberculosis]	1601152000	SMOE01P001682
TFB24685.1	1079	error-prone DNA polymerase	error-prone DNA polymerase [Mycobacterium tuberculosis]	1601152001	SMOE01P001683
TFB24686.1	281	bifunctional methylenetetrahydrofolate dehydrogenase/methenyltetrahydrofolate cyclohydrolase	bifunctional methylenetetrahydrofolate dehydrogenase/methenyltetrahydrofolate cyclohydrolase [Mycobacterium tuberculosis]	1601152002	SMOE01P001684
TFB24687.1	312	sigma-70 family RNA polymerase sigma factor	sigma-70 family RNA polymerase sigma factor [Mycobacterium tuberculosis]	1601152003	SMOE01P001685
TFB24688.1	201	carboxymuconolactone decarboxylase family protein	carboxymuconolactone decarboxylase family protein [Mycobacterium tuberculosis]	1601152004	SMOE01P001686
TFB24106.1	68	hypothetical protein	hypothetical protein EZX46_08785 [Mycobacterium tuberculosis]	1601151418	SMOE01P001687
TFB24107.1	169	hypothetical protein	hypothetical protein EZX46_08790 [Mycobacterium tuberculosis]	1601151419	SMOE01P001688
TFB24108.1	226	ATP-dependent dethiobiotin synthetase BioD	ATP-dependent dethiobiotin synthetase BioD [Mycobacterium tuberculosis]	1601151420	SMOE01P001689
TFB24109.1	386	8-amino-7-oxononanoate synthase	8-amino-7-oxononanoate synthase [Mycobacterium tuberculosis]	1601151421	SMOE01P001690
TFB24110.1	437	adenosylmethionine--8-amino-7-oxononanoate transaminase	adenosylmethionine--8-amino-7-oxononanoate transaminase [Mycobacterium tuberculosis]	1601151422	SMOE01P001691
TFB24111.1	230	NlpC/P60 family peptidoglycan-binding protein RipD	NlpC/P60 family peptidoglycan-binding protein RipD [Mycobacterium tuberculosis]	1601151423	SMOE01P001692
TFB24112.1	729	acyltransferase	acyltransferase [Mycobacterium tuberculosis]	1601151424	SMOE01P001693
TFB24113.1	721	glycogen debranching enzyme GlgX	glycogen debranching enzyme GlgX [Mycobacterium tuberculosis]	1601151425	SMOE01P001694
TFB24114.1	765	malto-oligosyltrehalose synthase	malto-oligosyltrehalose synthase [Mycobacterium tuberculosis]	1601151426	SMOE01P001695
TFB24115.1	580	malto-oligosyltrehalose trehalohydrolase	malto-oligosyltrehalose trehalohydrolase [Mycobacterium tuberculosis]	1601151427	SMOE01P001696
TFB24116.1	134	PIN domain nuclease	PIN domain nuclease [Mycobacterium tuberculosis]	1601151428	SMOE01P001697
TFB24117.1	72	type II toxin-antitoxin system VapB family antitoxin	type II toxin-antitoxin system VapB family antitoxin [Mycobacterium tuberculosis]	1601151429	SMOE01P001698
TFB24118.1	429	L-threonine dehydratase biosynthetic IlvA	L-threonine dehydratase biosynthetic IlvA [Mycobacterium tuberculosis]	1601151430	SMOE01P001699
TFB24119.1	148	nitroreductase family deazaflavin-dependent oxidoreductase	nitroreductase family deazaflavin-dependent oxidoreductase [Mycobacterium tuberculosis]	1601151431	SMOE01P001700
TFB24120.1	397	transporter MmpL6	transporter MmpL6 [Mycobacterium tuberculosis]	1601151432	SMOE01P001701
TFB24121.1	202	TetR/AcrR family transcriptional regulator	TetR/AcrR family transcriptional regulator [Mycobacterium tuberculosis]	1601151433	SMOE01P001702
TFB24122.1	125	fumarate reductase subunit FrdD	fumarate reductase subunit FrdD [Mycobacterium tuberculosis]	1601151434	SMOE01P001703
TFB24123.1	126	fumarate reductase subunit C	fumarate reductase subunit C [Mycobacterium tuberculosis]	1601151435	SMOE01P001704
TFB24124.1	247	succinate dehydrogenase iron-sulfur subunit	succinate dehydrogenase iron-sulfur subunit [Mycobacterium tuberculosis]	1601151436	SMOE01P001705
TFB24125.1	583	fumarate reductase (quinol) flavoprotein subunit	fumarate reductase (quinol) flavoprotein subunit [Mycobacterium tuberculosis]	1601151437	SMOE01P001706
TFB24126.1	621	lysophospholipid acyltransferase	lysophospholipid acyltransferase [Mycobacterium tuberculosis]	1601151438	SMOE01P001707
TFB24127.1	462	long-chain fatty acid--CoA ligase	long-chain fatty acid--CoA ligase [Mycobacterium tuberculosis]	1601151439	SMOE01P001708
TFB24128.1	182	hypothetical protein	hypothetical protein EZX46_08905 [Mycobacterium tuberculosis]	1601151440	SMOE01P001709
TFB24129.1	678	PPE family protein	PPE family protein [Mycobacterium tuberculosis]	1601151441	SMOE01P001710
TFB24130.1	1184	DNA polymerase III subunit alpha	DNA polymerase III subunit alpha [Mycobacterium tuberculosis]	1601151442	SMOE01P001711
TFB24131.1	143	SRPBCC family protein	SRPBCC family protein [Mycobacterium tuberculosis]	1601151443	SMOE01P001712
TFB24132.1	75	hypothetical protein	hypothetical protein EZX46_08925 [Mycobacterium tuberculosis]	1601151444	SMOE01P001713
TFB24133.1	267	SDR family oxidoreductase	SDR family oxidoreductase [Mycobacterium tuberculosis]	1601151445	SMOE01P001714
TFB24134.1	341	oxidoreductase	oxidoreductase [Mycobacterium tuberculosis]	1601151446	SMOE01P001715
TFB24135.1	136	group 1 truncated hemoglobin	group 1 truncated hemoglobin [Mycobacterium tuberculosis]	1601151447	SMOE01P001716
TFB24136.1	197	DUF1311 domain-containing protein	DUF1311 domain-containing protein [Mycobacterium tuberculosis]	1601151448	SMOE01P001717
TFB24137.1	308	RNA pseudouridine synthase	RNA pseudouridine synthase [Mycobacterium tuberculosis]	1601151449	SMOE01P001718
TFB24138.1	202	lipoprotein signal peptidase	lipoprotein signal peptidase [Mycobacterium tuberculosis]	1601151450	SMOE01P001719
TFB24139.1	326	asparaginase	asparaginase [Mycobacterium tuberculosis]	1601151451	SMOE01P001720
TFB24140.1	1041	isoleucine--tRNA ligase	isoleucine--tRNA ligase [Mycobacterium tuberculosis]	1601151452	SMOE01P001721
TFB24141.1	78	hypothetical protein	hypothetical protein EZX46_08975 [Mycobacterium tuberculosis]	1601151453	SMOE01P001722
TFB24142.1	225	TetR/AcrR family transcriptional regulator	TetR/AcrR family transcriptional regulator [Mycobacterium tuberculosis]	1601151454	SMOE01P001723
TFB24143.1	375	monooxygenase	monooxygenase [Mycobacterium tuberculosis]	1601151455	SMOE01P001724
TFB24144.1	144	PaaI family thioesterase	PaaI family thioesterase [Mycobacterium tuberculosis]	1601151456	SMOE01P001725
TFB24145.1	188	carboxymuconolactone decarboxylase family protein	carboxymuconolactone decarboxylase family protein [Mycobacterium tuberculosis]	1601151457	SMOE01P001726
TFB24146.1	367	alcohol dehydrogenase	alcohol dehydrogenase [Mycobacterium tuberculosis]	1601151458	SMOE01P001727
TFB24147.1	584	acyl-CoA synthetase	acyl-CoA synthetase [Mycobacterium tuberculosis]	1601151459	SMOE01P001728
TFB24148.1	165	polyketide synthase	polyketide synthase [Mycobacterium tuberculosis]	1601151460	SMOE01P001729
TFB24149.1	2108	SDR family NAD(P)-dependent oxidoreductase	SDR family NAD(P)-dependent oxidoreductase [Mycobacterium tuberculosis]	1601151461	SMOE01P001730
TFB24150.1	426	glycosyl transferase	glycosyl transferase [Mycobacterium tuberculosis]	1601151462	SMOE01P001731
TFB24151.1	261	glycosyltransferase family 2 protein	glycosyltransferase family 2 protein [Mycobacterium tuberculosis]	1601151463	SMOE01P001732
TFB24152.1	414	glycosyl transferase	glycosyl transferase [Mycobacterium tuberculosis]	1601151464	SMOE01P001733
TFB24153.1	347	class I SAM-dependent methyltransferase	class I SAM-dependent methyltransferase [Mycobacterium tuberculosis]	1601151465	SMOE01P001734
TFB24154.1	1146	RND transporter MmpL12	RND transporter MmpL12 [Mycobacterium tuberculosis]	1601151466	SMOE01P001735
TFB24155.1	583	acyl-CoA synthetase	acyl-CoA synthetase [Mycobacterium tuberculosis]	1601151467	SMOE01P001736
TFB24156.1	66	hypothetical protein	hypothetical protein EZX46_09050 [Mycobacterium tuberculosis]	1601151468	SMOE01P001737
TFB24157.1	346	glycosyltransferase	glycosyltransferase [Mycobacterium tuberculosis]	1601151469	SMOE01P001738
TFB24158.1	89	hypothetical protein	hypothetical protein EZX46_09060 [Mycobacterium tuberculosis]	1601151470	SMOE01P001739
TFB24159.1	319	glycosyltransferase	glycosyltransferase [Mycobacterium tuberculosis]	1601151471	SMOE01P001740
TFB24160.1	254	GAP family protein	GAP family protein [Mycobacterium tuberculosis]	1601151472	SMOE01P001741
TFB24161.1	336	glycosyltransferase	glycosyltransferase [Mycobacterium tuberculosis]	1601151473	SMOE01P001742
TFB24162.1	298	methyltransferase domain-containing protein	methyltransferase domain-containing protein [Mycobacterium tuberculosis]	1601151474	SMOE01P001743
TFB24163.1	262	glycosyltransferase	glycosyltransferase [Mycobacterium tuberculosis]	1601151475	SMOE01P001744
TFB24164.1	243	FkbM family methyltransferase	FkbM family methyltransferase [Mycobacterium tuberculosis]	1601151476	SMOE01P001745
TFB24165.1	322	GDP-L-fucose synthase	GDP-L-fucose synthase [Mycobacterium tuberculosis]	1601151477	SMOE01P001746
TFB24166.1	432	hypothetical protein	hypothetical protein EZX46_09110 [Mycobacterium tuberculosis]	1601151478	SMOE01P001747
TFB24167.1	293	methyltransferase domain-containing protein	methyltransferase domain-containing protein [Mycobacterium tuberculosis]	1601151479	SMOE01P001748
TFB24168.1	120	hypothetical protein	hypothetical protein EZX46_09120 [Mycobacterium tuberculosis]	1601151480	SMOE01P001749
TFB24169.1	599	DUF2029 domain-containing protein	DUF2029 domain-containing protein [Mycobacterium tuberculosis]	1601151481	SMOE01P001750
TFB24170.1	167	hypothetical protein	hypothetical protein EZX46_09130 [Mycobacterium tuberculosis]	1601151482	SMOE01P001751
TFB24171.1	231	hypothetical protein	hypothetical protein EZX46_09135 [Mycobacterium tuberculosis]	1601151483	SMOE01P001752
TFB24172.1	221	acetyltransferase	acetyltransferase [Mycobacterium tuberculosis]	1601151484	SMOE01P001753
TFB24173.1	199	aminotransferase class I/II-fold pyridoxal phosphate-dependent enzyme	aminotransferase class I/II-fold pyridoxal phosphate-dependent enzyme [Mycobacterium tuberculosis]	1601151485	SMOE01P001754
TFB24174.1	180	TDP-4-oxo-6-deoxy-D-glucose aminotransferase	TDP-4-oxo-6-deoxy-D-glucose aminotransferase [Mycobacterium tuberculosis]	1601151486	SMOE01P001755
TFB24175.1	299	hypothetical protein	hypothetical protein EZX46_09160 [Mycobacterium tuberculosis]	1601151487	SMOE01P001756
TFB24176.1	273	hypothetical protein	hypothetical protein EZX46_09165 [Mycobacterium tuberculosis]	1601151488	SMOE01P001757
TFB24177.1	342	glycosyltransferase	glycosyltransferase [Mycobacterium tuberculosis]	1601151489	SMOE01P001758
TFB24178.1	132	glycosyltransferase (part1)	glycosyltransferase (part1) [Mycobacterium tuberculosis]	1601151490	SMOE01P001759
TFB24179.1	70	dodecin family protein	dodecin family protein [Mycobacterium tuberculosis]	1601151491	SMOE01P001760
TFB24180.1	257	class I SAM-dependent methyltransferase	class I SAM-dependent methyltransferase [Mycobacterium tuberculosis]	1601151492	SMOE01P001761
TFB24181.1	429	class A beta-lactamase-related serine hydrolase	class A beta-lactamase-related serine hydrolase [Mycobacterium tuberculosis]	1601151493	SMOE01P001762
TFB24182.1	334	methylmalonyl Co-A mutase-associated GTPase MeaB	methylmalonyl Co-A mutase-associated GTPase MeaB [Mycobacterium tuberculosis]	1601151494	SMOE01P001763
TFB24183.1	105	type II toxin-antitoxin system PemK/MazF family toxin	type II toxin-antitoxin system PemK/MazF family toxin [Mycobacterium tuberculosis]	1601151495	SMOE01P001764
TFB24184.1	100	antitoxin	antitoxin [Mycobacterium tuberculosis]	1601151496	SMOE01P001765
TFB24185.1	750	methylmalonyl-CoA mutase	methylmalonyl-CoA mutase [Mycobacterium tuberculosis]	1601151497	SMOE01P001766
TFB24186.1	615	methylmalonyl-CoA mutase small subunit	methylmalonyl-CoA mutase small subunit [Mycobacterium tuberculosis]	1601151498	SMOE01P001767
TFB24187.1	252	TVP38/TMEM64 family protein	TVP38/TMEM64 family protein [Mycobacterium tuberculosis]	1601151499	SMOE01P001768
TFB24188.1	87	hypothetical protein	hypothetical protein EZX46_09225 [Mycobacterium tuberculosis]	1601151500	SMOE01P001769
TFB24189.1	435	hypothetical protein	hypothetical protein EZX46_09230 [Mycobacterium tuberculosis]	1601151501	SMOE01P001770
TFB24190.1	76	methylmalonyl-CoA mutase	methylmalonyl-CoA mutase [Mycobacterium tuberculosis]	1601151502	SMOE01P001771
TFB24191.1	118	hypothetical protein	hypothetical protein EZX46_09240 [Mycobacterium tuberculosis]	1601151503	SMOE01P001772
TFB24192.1	381	SPFH/Band 7/PHB domain protein	SPFH/Band 7/PHB domain protein [Mycobacterium tuberculosis]	1601151504	SMOE01P001773
TFB24193.1	144	NfeD family protein	NfeD family protein [Mycobacterium tuberculosis]	1601151505	SMOE01P001774
TFB24194.1	288	hypothetical protein	hypothetical protein EZX46_09255 [Mycobacterium tuberculosis]	1601151506	SMOE01P001775
TFB24195.1	344	ferrochelatase	ferrochelatase [Mycobacterium tuberculosis]	1601151507	SMOE01P001776
TFB24196.1	269	enoyl-[acyl-carrier-protein] reductase FabI	enoyl-[acyl-carrier-protein] reductase FabI [Mycobacterium tuberculosis]	1601151508	SMOE01P001777
TFB24197.1	247	beta-ketoacyl-ACP reductase	beta-ketoacyl-ACP reductase [Mycobacterium tuberculosis]	1601151509	SMOE01P001778
TFB24198.1	280	hypothetical protein	hypothetical protein EZX46_09275 [Mycobacterium tuberculosis]	1601151510	SMOE01P001779
TFB24199.1	335	VWA domain-containing protein	VWA domain-containing protein [Mycobacterium tuberculosis]	1601151511	SMOE01P001780
TFB24200.1	317	DUF58 domain-containing protein	DUF58 domain-containing protein [Mycobacterium tuberculosis]	1601151512	SMOE01P001781
TFB24201.1	377	MoxR family ATPase	MoxR family ATPase [Mycobacterium tuberculosis]	1601151513	SMOE01P001782
TFB24202.1	241	NlpC/P60 family peptidoglycan endopeptidase RipB	NlpC/P60 family peptidoglycan endopeptidase RipB [Mycobacterium tuberculosis]	1601151514	SMOE01P001783
TFB24203.1	472	NlpC/P60 family peptidoglycan endopeptidase RipA	NlpC/P60 family peptidoglycan endopeptidase RipA [Mycobacterium tuberculosis]	1601151515	SMOE01P001784
TFB24204.1	186	hypothetical protein	hypothetical protein EZX46_09305 [Mycobacterium tuberculosis]	1601151516	SMOE01P001785
TFB24205.1	943	iron-regulated aconitate hydratase Acn	iron-regulated aconitate hydratase Acn [Mycobacterium tuberculosis]	1601151517	SMOE01P001786
TFB24206.1	187	TetR/AcrR family transcriptional regulator	TetR/AcrR family transcriptional regulator [Mycobacterium tuberculosis]	1601151518	SMOE01P001787
TFB24207.1	63	transcriptional regulator	transcriptional regulator [Mycobacterium tuberculosis]	1601151519	SMOE01P001788
TFB24208.1	542	ABC-F family ATP-binding cassette domain-containing protein	ABC-F family ATP-binding cassette domain-containing protein [Mycobacterium tuberculosis]	1601151520	SMOE01P001789
TFB24209.1	285	enoyl-CoA hydratase	enoyl-CoA hydratase [Mycobacterium tuberculosis]	1601151521	SMOE01P001790
TFB24210.1	123	thioredoxin	thioredoxin [Mycobacterium tuberculosis]	1601151522	SMOE01P001791
TFB24211.1	124	thioredoxin	thioredoxin [Mycobacterium tuberculosis]	1601151523	SMOE01P001792
TFB24212.1	657	cadmium-translocating P-type ATPase	cadmium-translocating P-type ATPase [Mycobacterium tuberculosis]	1601151524	SMOE01P001793
TFB24213.1	370	PE family protein	PE family protein [Mycobacterium tuberculosis]	1601151525	SMOE01P001794
TFB24214.1	609	acyl-CoA dehydrogenase	acyl-CoA dehydrogenase [Mycobacterium tuberculosis]	1601151526	SMOE01P001795
TFB24215.1	115	metal-sulfur cluster assembly factor	metal-sulfur cluster assembly factor [Mycobacterium tuberculosis]	1601151527	SMOE01P001796
TFB24216.1	162	SUF system NifU family Fe-S cluster assembly protein	SUF system NifU family Fe-S cluster assembly protein [Mycobacterium tuberculosis]	1601151528	SMOE01P001797
TFB24217.1	417	cysteine desulfurase	cysteine desulfurase [Mycobacterium tuberculosis]	1601151529	SMOE01P001798
TFB24218.1	266	Fe-S cluster assembly ATPase SufC	Fe-S cluster assembly ATPase SufC [Mycobacterium tuberculosis]	1601151530	SMOE01P001799
TFB24219.1	397	Fe-S cluster assembly protein SufD	Fe-S cluster assembly protein SufD [Mycobacterium tuberculosis]	1601151531	SMOE01P001800
TFB24220.1	846	Fe-S cluster assembly protein SufB	Fe-S cluster assembly protein SufB [Mycobacterium tuberculosis]	1601151532	SMOE01P001801
TFB24221.1	268	transcriptional regulator	transcriptional regulator [Mycobacterium tuberculosis]	1601151533	SMOE01P001802
TFB24222.1	591	alpha-(1-6)-mannopyranosyltransferase	alpha-(1-6)-mannopyranosyltransferase [Mycobacterium tuberculosis]	1601151534	SMOE01P001803
TFB24223.1	313	ABC transporter ATP-binding protein	ABC transporter ATP-binding protein [Mycobacterium tuberculosis]	1601151535	SMOE01P001804
TFB24224.1	261	multidrug ABC transporter permease	multidrug ABC transporter permease [Mycobacterium tuberculosis]	1601151536	SMOE01P001805
TFB24225.1	310	heme A synthase	heme A synthase [Mycobacterium tuberculosis]	1601151537	SMOE01P001806
TFB24226.1	287	hypothetical protein	hypothetical protein EZX46_09415 [Mycobacterium tuberculosis]	1601151538	SMOE01P001807
TFB24227.1	328	quinone oxidoreductase	quinone oxidoreductase [Mycobacterium tuberculosis]	1601151539	SMOE01P001808
TFB24228.1	421	PucR family transcriptional regulator	PucR family transcriptional regulator [Mycobacterium tuberculosis]	1601151540	SMOE01P001809
TFB24229.1	42	PE family protein	PE family protein	partial [Mycobacterium tuberculosis]	1601151541	SMOE01P001810
TFB24230.1	94	hypothetical protein	hypothetical protein EZX46_08810 [Mycobacterium tuberculosis]	1601151542	SMOE01P001811
TFB24231.1	60	hypothetical protein	hypothetical protein EZX46_08890 [Mycobacterium tuberculosis]	1601151543	SMOE01P001812
TFB24232.1	463	DNA polymerase IV	DNA polymerase IV [Mycobacterium tuberculosis]	1601151544	SMOE01P001813
TFB24233.1	340	GDP-mannose 4	6-dehydratase	GDP-mannose 4	6-dehydratase [Mycobacterium tuberculosis]	1601151545	SMOE01P001814
TFB24234.1	166	class I SAM-dependent methyltransferase	class I SAM-dependent methyltransferase [Mycobacterium tuberculosis]	1601151546	SMOE01P001815
TFB23355.1	120	ESAT-6-like protein EsxQ	ESAT-6-like protein EsxQ [Mycobacterium tuberculosis]	1601150664	SMOE01P001816
TFB23356.1	209	sensor domain-containing protein	sensor domain-containing protein [Mycobacterium tuberculosis]	1601150665	SMOE01P001817
TFB23357.1	337	methionine synthase	methionine synthase [Mycobacterium tuberculosis]	1601150666	SMOE01P001818
TFB23358.1	691	NAD-dependent DNA ligase LigA	NAD-dependent DNA ligase LigA [Mycobacterium tuberculosis]	1601150667	SMOE01P001819
TFB23359.1	218	amino acid-binding protein	amino acid-binding protein [Mycobacterium tuberculosis]	1601150668	SMOE01P001820
TFB23360.1	99	Asp-tRNA(Asn)/Glu-tRNA(Gln) amidotransferase subunit GatC	Asp-tRNA(Asn)/Glu-tRNA(Gln) amidotransferase subunit GatC [Mycobacterium tuberculosis]	1601150669	SMOE01P001821
TFB23361.1	494	Asp-tRNA(Asn)/Glu-tRNA(Gln) amidotransferase subunit GatA	Asp-tRNA(Asn)/Glu-tRNA(Gln) amidotransferase subunit GatA [Mycobacterium tuberculosis]	1601150670	SMOE01P001822
TFB23362.1	343	ATP-dependent 6-phosphofructokinase	ATP-dependent 6-phosphofructokinase [Mycobacterium tuberculosis]	1601150671	SMOE01P001823
TFB23363.1	509	Asp-tRNA(Asn)/Glu-tRNA(Gln) amidotransferase subunit GatB	Asp-tRNA(Asn)/Glu-tRNA(Gln) amidotransferase subunit GatB [Mycobacterium tuberculosis]	1601150672	SMOE01P001824
TFB23364.1	207	MgtC/SapB family protein	MgtC/SapB family protein [Mycobacterium tuberculosis]	1601150673	SMOE01P001825
TFB23365.1	204	flavin reductase family protein	flavin reductase family protein [Mycobacterium tuberculosis]	1601150674	SMOE01P001826
TFB23366.1	373	sorbosone dehydrogenase family protein	sorbosone dehydrogenase family protein [Mycobacterium tuberculosis]	1601150675	SMOE01P001827
TFB23367.1	279	DoxX family protein	DoxX family protein [Mycobacterium tuberculosis]	1601150676	SMOE01P001828
TFB23368.1	618	acetolactate synthase large subunit	acetolactate synthase large subunit [Mycobacterium tuberculosis]	1601150677	SMOE01P001829
TFB23369.1	168	acetolactate synthase small subunit	acetolactate synthase small subunit [Mycobacterium tuberculosis]	1601150678	SMOE01P001830
TFB23370.1	219	ABC transporter permease	ABC transporter permease [Mycobacterium tuberculosis]	1601150679	SMOE01P001831
TFB23371.1	66	DUF433 domain-containing protein	DUF433 domain-containing protein [Mycobacterium tuberculosis]	1601150680	SMOE01P001832
TFB23372.1	480	NAD(P)/FAD-dependent oxidoreductase	NAD(P)/FAD-dependent oxidoreductase [Mycobacterium tuberculosis]	1601150681	SMOE01P001833
TFB23373.1	528	D-3-phosphoglycerate dehydrogenase	D-3-phosphoglycerate dehydrogenase [Mycobacterium tuberculosis]	1601150682	SMOE01P001834
TFB23374.1	265	FAA hydrolase family protein	FAA hydrolase family protein [Mycobacterium tuberculosis]	1601150683	SMOE01P001835
TFB23375.1	490	glutamate--tRNA ligase	glutamate--tRNA ligase [Mycobacterium tuberculosis]	1601150684	SMOE01P001836
TFB23376.1	163	PPOX class F420-dependent oxidoreductase	PPOX class F420-dependent oxidoreductase [Mycobacterium tuberculosis]	1601150685	SMOE01P001837
TFB23377.1	286	class I SAM-dependent methyltransferase	class I SAM-dependent methyltransferase [Mycobacterium tuberculosis]	1601150686	SMOE01P001838
TFB23378.1	233	IclR family transcriptional regulator	IclR family transcriptional regulator [Mycobacterium tuberculosis]	1601150687	SMOE01P001839
TFB23379.1	473	3-isopropylmalate dehydratase large subunit	3-isopropylmalate dehydratase large subunit [Mycobacterium tuberculosis]	1601150688	SMOE01P001840
TFB23380.1	198	3-isopropylmalate dehydratase small subunit	3-isopropylmalate dehydratase small subunit [Mycobacterium tuberculosis]	1601150689	SMOE01P001841
TFB23381.1	214	HU family DNA-binding protein	HU family DNA-binding protein [Mycobacterium tuberculosis]	1601150690	SMOE01P001842
TFB23382.1	317	NUDIX hydrolase	NUDIX hydrolase [Mycobacterium tuberculosis]	1601150691	SMOE01P001843
TFB23383.1	742	RNA degradosome polyphosphate kinase	RNA degradosome polyphosphate kinase [Mycobacterium tuberculosis]	1601150692	SMOE01P001844
TFB23384.1	214	2-phospho-L-lactate guanylyltransferase	2-phospho-L-lactate guanylyltransferase [Mycobacterium tuberculosis]	1601150693	SMOE01P001845
TFB23385.1	334	NAD(P)-dependent glycerol-3-phosphate dehydrogenase	NAD(P)-dependent glycerol-3-phosphate dehydrogenase [Mycobacterium tuberculosis]	1601150694	SMOE01P001846
TFB23386.1	373	D-alanine--D-alanine ligase	D-alanine--D-alanine ligase [Mycobacterium tuberculosis]	1601150695	SMOE01P001847
TFB23387.1	194	IS607 family transposase	IS607 family transposase [Mycobacterium tuberculosis]	1601150696	SMOE01P001848
TFB23388.1	459	resolvase	resolvase [Mycobacterium tuberculosis]	1601150697	SMOE01P001849
TFB23389.1	333	thiamine-phosphate kinase	thiamine-phosphate kinase [Mycobacterium tuberculosis]	1601150698	SMOE01P001850
TFB23390.1	227	uracil-DNA glycosylase	uracil-DNA glycosylase [Mycobacterium tuberculosis]	1601150699	SMOE01P001851
TFB23391.1	64	50S ribosomal protein L28	50S ribosomal protein L28 [Mycobacterium tuberculosis]	1601150700	SMOE01P001852
TFB23392.1	84	hypothetical protein	hypothetical protein EZX46_09670 [Mycobacterium tuberculosis]	1601150701	SMOE01P001853
TFB23393.1	470	DAK2 domain-containing protein	DAK2 domain-containing protein [Mycobacterium tuberculosis]	1601150702	SMOE01P001854
TFB23394.1	737	ATP-dependent DNA helicase RecG	ATP-dependent DNA helicase RecG [Mycobacterium tuberculosis]	1601150703	SMOE01P001855
TFB23395.1	237	HNH endonuclease	HNH endonuclease [Mycobacterium tuberculosis]	1601150704	SMOE01P001856
TFB23396.1	282	oxidoreductase	oxidoreductase [Mycobacterium tuberculosis]	1601150705	SMOE01P001857
TFB23397.1	376	alpha/beta hydrolase	alpha/beta hydrolase [Mycobacterium tuberculosis]	1601150706	SMOE01P001858
TFB23398.1	255	DsbA family protein	DsbA family protein [Mycobacterium tuberculosis]	1601150707	SMOE01P001859
TFB23399.1	210	vitamin K epoxide reductase family protein	vitamin K epoxide reductase family protein [Mycobacterium tuberculosis]	1601150708	SMOE01P001860
TFB23400.1	1127	pyruvate carboxylase	pyruvate carboxylase [Mycobacterium tuberculosis]	1601150709	SMOE01P001861
TFB23401.1	188	16S rRNA (guanine(966)-N(2))-methyltransferase RsmD	16S rRNA (guanine(966)-N(2))-methyltransferase RsmD [Mycobacterium tuberculosis]	1601150710	SMOE01P001862
TFB23402.1	161	pantetheine-phosphate adenylyltransferase	pantetheine-phosphate adenylyltransferase [Mycobacterium tuberculosis]	1601150711	SMOE01P001863
TFB23403.1	61	hypothetical protein	hypothetical protein EZX46_09730 [Mycobacterium tuberculosis]	1601150712	SMOE01P001864
TFB23404.1	310	formyltetrahydrofolate deformylase	formyltetrahydrofolate deformylase [Mycobacterium tuberculosis]	1601150713	SMOE01P001865
TFB23405.1	406	permease	permease [Mycobacterium tuberculosis]	1601150714	SMOE01P001866
TFB23406.1	449	PGL/p-HBAD biosynthesis rhamnosyltransferase	PGL/p-HBAD biosynthesis rhamnosyltransferase [Mycobacterium tuberculosis]	1601150715	SMOE01P001867
TFB23407.1	428	PGL/p-HBAD biosynthesis glycosyltransferase	PGL/p-HBAD biosynthesis glycosyltransferase [Mycobacterium tuberculosis]	1601150716	SMOE01P001868
TFB23408.1	68	hypothetical protein	hypothetical protein EZX46_09775 [Mycobacterium tuberculosis]	1601150717	SMOE01P001869
TFB23409.1	275	glycosyltransferase	glycosyltransferase [Mycobacterium tuberculosis]	1601150718	SMOE01P001870
TFB23410.1	243	[alpha-L-fucopyranosyl-(1->3)-alpha-L-rhamnopyranosyl-(1->3)-2-O-methyl-alpha-L-rhamnopyranosyl] dimycocerosyl phenol-phthiocerol 2'''-O-methyltransferase	[alpha-L-fucopyranosyl-(1->3)-alpha-L-rhamnopyranosyl-(1->3)-2-O-methyl-alpha-L-rhamnopyranosyl] dimycocerosyl phenol-phthiocerol 2'''-O-methyltransferase [Mycobacterium tuberculosis]	1601150719	SMOE01P001871
TFB23411.1	321	[2-O-methyl-alpha-L-fucopyranosyl-(1->3)-alpha-L-rhamnopyranosyl-(1->3)-2-O-methyl-alpha-L-rhamnopyranosyl] dimycocerosyl phenol-phthiocerol 4'''-O-methyltransferase	[2-O-methyl-alpha-L-fucopyranosyl-(1->3)-alpha-L-rhamnopyranosyl-(1->3)-2-O-methyl-alpha-L-rhamnopyranosyl] dimycocerosyl phenol-phthiocerol 4'''-O-methyltransferase [Mycobacterium tuberculosis]	1601150720	SMOE01P001872
TFB23412.1	241	[2	4-di-O-methyl-alpha-L-fucopyranosyl-(1->3)-alpha-L-rhamnopyranosyl-(1->3)-2-O-methyl-alpha-L-rhamnopyranosyl] dimycocerosyl phenol-phthiocerol 3'''-O-methyltransferase	[2	4-di-O-methyl-alpha-L-fucopyranosyl-(1->3)-alpha-L-rhamnopyranosyl-(1->3)-2-O-methyl-alpha-L-rhamnopyranosyl] dimycocerosyl phenol-phthiocerol 3'''-O-methyltransferase [Mycobacterium tuberculosis]	1601150721	SMOE01P001873
TFB23413.1	418	trans-acting enoyl reductase	trans-acting enoyl reductase [Mycobacterium tuberculosis]	1601150722	SMOE01P001874
TFB23414.1	270	class I SAM-dependent methyltransferase	class I SAM-dependent methyltransferase [Mycobacterium tuberculosis]	1601150723	SMOE01P001875
TFB23415.1	381	LLM class flavin-dependent oxidoreductase	LLM class flavin-dependent oxidoreductase [Mycobacterium tuberculosis]	1601150724	SMOE01P001876
TFB23416.1	105	hypothetical protein	hypothetical protein EZX46_09815 [Mycobacterium tuberculosis]	1601150725	SMOE01P001877
TFB23417.1	619	long-chain-fatty-acid--AMP ligase FadD29	long-chain-fatty-acid--AMP ligase FadD29 [Mycobacterium tuberculosis]	1601150726	SMOE01P001878
TFB23418.1	705	p-hydroxybenzoic acid--AMP ligase FadD22	p-hydroxybenzoic acid--AMP ligase FadD22 [Mycobacterium tuberculosis]	1601150727	SMOE01P001879
TFB23419.1	496	polyketide synthase	polyketide synthase [Mycobacterium tuberculosis]	1601150728	SMOE01P001880
TFB23420.1	1616	SDR family NAD(P)-dependent oxidoreductase	SDR family NAD(P)-dependent oxidoreductase [Mycobacterium tuberculosis]	1601150729	SMOE01P001881
TFB23421.1	233	LppX_LprAFG lipoprotein	LppX_LprAFG lipoprotein [Mycobacterium tuberculosis]	1601150730	SMOE01P001882
TFB23422.1	413	IS21-like element ISMbo1 family transposase	IS21-like element ISMbo1 family transposase [Mycobacterium tuberculosis]	1601150731	SMOE01P001883
TFB23423.1	71	hypothetical protein	hypothetical protein EZX46_09865 [Mycobacterium tuberculosis]	1601150732	SMOE01P001884
TFB23424.1	920	phthiocerol dimycocerosate RND transporter MmpL7	phthiocerol dimycocerosate RND transporter MmpL7 [Mycobacterium tuberculosis]	1601150733	SMOE01P001885
TFB23425.1	580	long-chain-fatty-acid--AMP ligase FadD28	long-chain-fatty-acid--AMP ligase FadD28 [Mycobacterium tuberculosis]	1601150734	SMOE01P001886
TFB23426.1	2111	type I polyketide synthase	type I polyketide synthase [Mycobacterium tuberculosis]	1601150735	SMOE01P001887
TFB23427.1	422	phthiocerol/phthiodiolone dimycocerosyl transferase	phthiocerol/phthiodiolone dimycocerosyl transferase [Mycobacterium tuberculosis]	1601150736	SMOE01P001888
TFB23428.1	276	doxorubicin resistance ABC transporter permease DrrC	doxorubicin resistance ABC transporter permease DrrC [Mycobacterium tuberculosis]	1601150737	SMOE01P001889
TFB23429.1	289	doxorubicin resistance ABC transporter permease DrrB	doxorubicin resistance ABC transporter permease DrrB [Mycobacterium tuberculosis]	1601150738	SMOE01P001890
TFB23430.1	331	daunorubicin resistance protein DrrA family ABC transporter ATP-binding protein	daunorubicin resistance protein DrrA family ABC transporter ATP-binding protein [Mycobacterium tuberculosis]	1601150739	SMOE01P001891
TFB23431.1	1488	phthiocerol type I polyketide synthase PpsE	phthiocerol type I polyketide synthase PpsE [Mycobacterium tuberculosis]	1601150740	SMOE01P001892
TFB23432.1	1827	phthiocerol type I polyketide synthase PpsD	phthiocerol type I polyketide synthase PpsD [Mycobacterium tuberculosis]	1601150741	SMOE01P001893
TFB23433.1	2188	phthiocerol type I polyketide synthase PpsC	phthiocerol type I polyketide synthase PpsC [Mycobacterium tuberculosis]	1601150742	SMOE01P001894
TFB23434.1	1538	phthiocerol type I polyketide synthase PpsB	phthiocerol type I polyketide synthase PpsB [Mycobacterium tuberculosis]	1601150743	SMOE01P001895
TFB23435.1	1876	phthiocerol type I polyketide synthase PpsA	phthiocerol type I polyketide synthase PpsA [Mycobacterium tuberculosis]	1601150744	SMOE01P001896
TFB23436.1	583	long-chain-fatty-acid--AMP ligase FadD26	long-chain-fatty-acid--AMP ligase FadD26 [Mycobacterium tuberculosis]	1601150745	SMOE01P001897
TFB23437.1	103	hypothetical protein	hypothetical protein EZX46_09935 [Mycobacterium tuberculosis]	1601150746	SMOE01P001898
TFB23438.1	261	thioesterase	thioesterase [Mycobacterium tuberculosis]	1601150747	SMOE01P001899
TFB23439.1	245	DivIVA domain-containing protein	DivIVA domain-containing protein [Mycobacterium tuberculosis]	1601150748	SMOE01P001900
TFB23440.1	207	DUF177 domain-containing protein	DUF177 domain-containing protein [Mycobacterium tuberculosis]	1601150749	SMOE01P001901
TFB23441.1	240	ribonuclease III	ribonuclease III [Mycobacterium tuberculosis]	1601150750	SMOE01P001902
TFB23442.1	289	DNA-formamidopyrimidine glycosylase	DNA-formamidopyrimidine glycosylase [Mycobacterium tuberculosis]	1601150751	SMOE01P001903
TFB23443.1	137	OsmC family peroxiredoxin	OsmC family peroxiredoxin [Mycobacterium tuberculosis]	1601150752	SMOE01P001904
TFB23444.1	93	acylphosphatase	acylphosphatase [Mycobacterium tuberculosis]	1601150753	SMOE01P001905
TFB23445.1	1205	chromosome segregation protein SMC	chromosome segregation protein SMC [Mycobacterium tuberculosis]	1601150754	SMOE01P001906
TFB23446.1	422	signal recognition particle-docking protein FtsY	signal recognition particle-docking protein FtsY [Mycobacterium tuberculosis]	1601150755	SMOE01P001907
TFB23447.1	112	Low molecular weight protein antigen 6	Low molecular weight protein antigen 6 [Mycobacterium tuberculosis]	1601150756	SMOE01P001908
TFB23448.1	333	ketol-acid reductoisomerase	ketol-acid reductoisomerase [Mycobacterium tuberculosis]	1601150757	SMOE01P001909
TFB23449.1	336	3-isopropylmalate dehydrogenase	3-isopropylmalate dehydrogenase [Mycobacterium tuberculosis]	1601150758	SMOE01P001910
TFB23450.1	181	DUF3515 domain-containing protein	DUF3515 domain-containing protein [Mycobacterium tuberculosis]	1601150759	SMOE01P001911
TFB23451.1	68	hypothetical protein	hypothetical protein EZX46_09665 [Mycobacterium tuberculosis]	1601150760	SMOE01P001912
TFB23452.1	82	hypothetical protein	hypothetical protein EZX46_09760 [Mycobacterium tuberculosis]	1601150761	SMOE01P001913
TFB23453.1	199	chorismate--pyruvate lyase	chorismate--pyruvate lyase [Mycobacterium tuberculosis]	1601150762	SMOE01P001914
TFB22955.1	349	HAMP domain-containing protein	HAMP domain-containing protein	partial [Mycobacterium tuberculosis]	1601150261	SMOE01P001915
TFB22956.1	567	adenylate/guanylate cyclase domain-containing protein	adenylate/guanylate cyclase domain-containing protein [Mycobacterium tuberculosis]	1601150262	SMOE01P001916
TFB22957.1	223	endonuclease NucS	endonuclease NucS [Mycobacterium tuberculosis]	1601150263	SMOE01P001917
TFB22958.1	98	hypothetical protein	hypothetical protein EZX46_10010 [Mycobacterium tuberculosis]	1601150264	SMOE01P001918
TFB22959.1	152	methylmalonyl-CoA epimerase	methylmalonyl-CoA epimerase [Mycobacterium tuberculosis]	1601150265	SMOE01P001919
TFB22960.1	393	acetyl-CoA C-acetyltransferase	acetyl-CoA C-acetyltransferase [Mycobacterium tuberculosis]	1601150266	SMOE01P001920
TFB22961.1	304	co-chaperone YbbN	co-chaperone YbbN [Mycobacterium tuberculosis]	1601150267	SMOE01P001921
TFB22962.1	603	PE family protein	PE family protein [Mycobacterium tuberculosis]	1601150268	SMOE01P001922
TFB22963.1	731	1	4-alpha-glucan branching protein GlgB	1	4-alpha-glucan branching protein GlgB [Mycobacterium tuberculosis]	1601150269	SMOE01P001923
TFB22964.1	701	alpha-1	4-glucan--maltose-1-phosphate maltosyltransferase	alpha-1	4-glucan--maltose-1-phosphate maltosyltransferase [Mycobacterium tuberculosis]	1601150270	SMOE01P001924
TFB22965.1	863	glycosyltransferase family 1 protein	glycosyltransferase family 1 protein [Mycobacterium tuberculosis]	1601150271	SMOE01P001925
TFB22966.1	664	ATP-dependent DNA helicase	ATP-dependent DNA helicase [Mycobacterium tuberculosis]	1601150272	SMOE01P001926
TFB22967.1	101	ATP-dependent Clp protease adapter ClpS	ATP-dependent Clp protease adapter ClpS [Mycobacterium tuberculosis]	1601150273	SMOE01P001927
TFB22968.1	218	DUF2017 domain-containing protein	DUF2017 domain-containing protein [Mycobacterium tuberculosis]	1601150274	SMOE01P001928
TFB22969.1	344	S58 family peptidase	S58 family peptidase [Mycobacterium tuberculosis]	1601150275	SMOE01P001929
TFB22970.1	146	M67 family peptidase	M67 family peptidase [Mycobacterium tuberculosis]	1601150276	SMOE01P001930
TFB22971.1	93	MoaD/ThiS family protein	MoaD/ThiS family protein [Mycobacterium tuberculosis]	1601150277	SMOE01P001931
TFB22972.1	240	rhomboid family intramembrane serine protease	rhomboid family intramembrane serine protease [Mycobacterium tuberculosis]	1601150278	SMOE01P001932
TFB22973.1	271	glutamate racemase	glutamate racemase [Mycobacterium tuberculosis]	1601150279	SMOE01P001933
TFB22974.1	273	MBL fold metallo-hydrolase	MBL fold metallo-hydrolase [Mycobacterium tuberculosis]	1601150280	SMOE01P001934
TFB22975.1	259	ribonuclease PH	ribonuclease PH [Mycobacterium tuberculosis]	1601150281	SMOE01P001935
TFB22976.1	204	RdgB/HAM1 family non-canonical purine NTP pyrophosphatase	RdgB/HAM1 family non-canonical purine NTP pyrophosphatase [Mycobacterium tuberculosis]	1601150282	SMOE01P001936
TFB22977.1	120	DUF3817 domain-containing protein	DUF3817 domain-containing protein [Mycobacterium tuberculosis]	1601150283	SMOE01P001937
TFB22978.1	126	hypothetical protein	hypothetical protein EZX46_10120 [Mycobacterium tuberculosis]	1601150284	SMOE01P001938
TFB22979.1	106	acyl carrier protein	acyl carrier protein [Mycobacterium tuberculosis]	1601150285	SMOE01P001939
TFB22980.1	521	long-chain-fatty acid--ACP ligase MbtM	long-chain-fatty acid--ACP ligase MbtM [Mycobacterium tuberculosis]	1601150286	SMOE01P001940
TFB22981.1	386	acyl-CoA dehydrogenase	acyl-CoA dehydrogenase [Mycobacterium tuberculosis]	1601150287	SMOE01P001941
TFB22982.1	210	N-acetyltransferase	N-acetyltransferase [Mycobacterium tuberculosis]	1601150288	SMOE01P001942
TFB22983.1	859	iron import ATP-binding/permease IrtA	iron import ATP-binding/permease IrtA [Mycobacterium tuberculosis]	1601150289	SMOE01P001943
TFB22984.1	579	iron import ATP-binding/permease IrtB	iron import ATP-binding/permease IrtB [Mycobacterium tuberculosis]	1601150290	SMOE01P001944
TFB22985.1	247	3-oxoacyl-ACP reductase FabG	3-oxoacyl-ACP reductase FabG [Mycobacterium tuberculosis]	1601150291	SMOE01P001945
TFB22986.1	109	hypothetical protein	hypothetical protein EZX46_10170 [Mycobacterium tuberculosis]	1601150292	SMOE01P001946
TFB22987.1	90	hypothetical protein	hypothetical protein EZX46_10175 [Mycobacterium tuberculosis]	1601150293	SMOE01P001947
TFB22988.1	123	hypothetical protein	hypothetical protein EZX46_10180 [Mycobacterium tuberculosis]	1601150294	SMOE01P001948
TFB22989.1	261	TetR family transcriptional regulator	TetR family transcriptional regulator [Mycobacterium tuberculosis]	1601150295	SMOE01P001949
TFB22990.1	623	bifunctional diguanylate cyclase/phosphodiesterase	bifunctional diguanylate cyclase/phosphodiesterase [Mycobacterium tuberculosis]	1601150296	SMOE01P001950
TFB22991.1	715	Rv1355c family protein	Rv1355c family protein [Mycobacterium tuberculosis]	1601150297	SMOE01P001951
TFB22992.1	263	hypothetical protein	hypothetical protein EZX46_10200 [Mycobacterium tuberculosis]	1601150298	SMOE01P001952
TFB22993.1	307	EAL domain-containing protein	EAL domain-containing protein [Mycobacterium tuberculosis]	1601150299	SMOE01P001953
TFB22994.1	250	adenylate/guanylate cyclase domain-containing protein	adenylate/guanylate cyclase domain-containing protein [Mycobacterium tuberculosis]	1601150300	SMOE01P001954
TFB22995.1	78	hypothetical protein	hypothetical protein EZX46_10220 [Mycobacterium tuberculosis]	1601150301	SMOE01P001955
TFB22996.1	340	LLM class F420-dependent oxidoreductase	LLM class F420-dependent oxidoreductase [Mycobacterium tuberculosis]	1601150302	SMOE01P001956
TFB22997.1	396	PPE family protein PPE19	PPE family protein PPE19 [Mycobacterium tuberculosis]	1601150303	SMOE01P001957
TFB22998.1	220	hypothetical protein	hypothetical protein EZX46_10235 [Mycobacterium tuberculosis]	1601150304	SMOE01P001958
TFB22999.1	261	hypothetical protein	hypothetical protein EZX46_10240 [Mycobacterium tuberculosis]	1601150305	SMOE01P001959
TFB23000.1	653	STAS domain-containing protein	STAS domain-containing protein [Mycobacterium tuberculosis]	1601150306	SMOE01P001960
TFB23001.1	128	STAS domain-containing protein	STAS domain-containing protein [Mycobacterium tuberculosis]	1601150307	SMOE01P001961
TFB23002.1	273	GTP pyrophosphokinase family protein	GTP pyrophosphokinase family protein [Mycobacterium tuberculosis]	1601150308	SMOE01P001962
TFB23003.1	86	hypothetical protein	hypothetical protein EZX46_10260 [Mycobacterium tuberculosis]	1601150309	SMOE01P001963
TFB23004.1	401	class A beta-lactamase-related serine hydrolase	class A beta-lactamase-related serine hydrolase [Mycobacterium tuberculosis]	1601150310	SMOE01P001964
TFB23005.1	261	LppX_LprAFG lipoprotein	LppX_LprAFG lipoprotein [Mycobacterium tuberculosis]	1601150311	SMOE01P001965
TFB23006.1	489	hypothetical protein	hypothetical protein EZX46_10275 [Mycobacterium tuberculosis]	1601150312	SMOE01P001966
TFB23007.1	393	type III polyketide synthase	type III polyketide synthase [Mycobacterium tuberculosis]	1601150313	SMOE01P001967
TFB23008.1	326	glycolipid sulfotransferase	glycolipid sulfotransferase [Mycobacterium tuberculosis]	1601150314	SMOE01P001968
TFB23009.1	152	hypothetical protein	hypothetical protein EZX46_10290 [Mycobacterium tuberculosis]	1601150315	SMOE01P001969
TFB23010.1	439	hypothetical protein	hypothetical protein EZX46_10295 [Mycobacterium tuberculosis]	1601150316	SMOE01P001970
TFB23011.1	497	TfuA-like protein	TfuA-like protein [Mycobacterium tuberculosis]	1601150317	SMOE01P001971
TFB23012.1	212	class I SAM-dependent methyltransferase	class I SAM-dependent methyltransferase [Mycobacterium tuberculosis]	1601150318	SMOE01P001972
TFB23013.1	475	HNH endonuclease	HNH endonuclease [Mycobacterium tuberculosis]	1601150319	SMOE01P001973
TFB23014.1	193	bifunctional pyr operon transcriptional regulator/uracil phosphoribosyltransferase PyrR	bifunctional pyr operon transcriptional regulator/uracil phosphoribosyltransferase PyrR [Mycobacterium tuberculosis]	1601150320	SMOE01P001974
TFB23015.1	319	aspartate carbamoyltransferase	aspartate carbamoyltransferase [Mycobacterium tuberculosis]	1601150321	SMOE01P001975
TFB23016.1	430	dihydroorotase	dihydroorotase [Mycobacterium tuberculosis]	1601150322	SMOE01P001976
TFB23017.1	165	transporter	transporter [Mycobacterium tuberculosis]	1601150323	SMOE01P001977
TFB23018.1	376	carbamoyl-phosphate synthase small subunit	carbamoyl-phosphate synthase small subunit [Mycobacterium tuberculosis]	1601150324	SMOE01P001978
TFB23019.1	1115	carbamoyl-phosphate synthase large subunit	carbamoyl-phosphate synthase large subunit [Mycobacterium tuberculosis]	1601150325	SMOE01P001979
TFB23020.1	274	orotidine-5'-phosphate decarboxylase	orotidine-5'-phosphate decarboxylase [Mycobacterium tuberculosis]	1601150326	SMOE01P001980
TFB23021.1	102	PE family protein	PE family protein [Mycobacterium tuberculosis]	1601150327	SMOE01P001981
TFB23022.1	539	PPE family protein PPE20	PPE family protein PPE20 [Mycobacterium tuberculosis]	1601150328	SMOE01P001982
TFB23023.1	73	hypothetical protein	hypothetical protein EZX46_10360 [Mycobacterium tuberculosis]	1601150329	SMOE01P001983
TFB23024.1	105	integration host factor	integration host factor [Mycobacterium tuberculosis]	1601150330	SMOE01P001984
TFB23025.1	208	guanylate kinase	guanylate kinase [Mycobacterium tuberculosis]	1601150331	SMOE01P001985
TFB23026.1	110	DNA-directed RNA polymerase subunit omega	DNA-directed RNA polymerase subunit omega [Mycobacterium tuberculosis]	1601150332	SMOE01P001986
TFB23027.1	418	bifunctional phosphopantothenoylcysteine decarboxylase/phosphopantothenate--cysteine ligase CoaBC	bifunctional phosphopantothenoylcysteine decarboxylase/phosphopantothenate--cysteine ligase CoaBC [Mycobacterium tuberculosis]	1601150333	SMOE01P001987
TFB23028.1	403	methionine adenosyltransferase	methionine adenosyltransferase [Mycobacterium tuberculosis]	1601150334	SMOE01P001988
TFB23029.1	492	NAD(P)/FAD-dependent oxidoreductase	NAD(P)/FAD-dependent oxidoreductase [Mycobacterium tuberculosis]	1601150335	SMOE01P001989
TFB23030.1	461	cytochrome P450	cytochrome P450 [Mycobacterium tuberculosis]	1601150336	SMOE01P001990
TFB23031.1	344	AraC family transcriptional regulator	AraC family transcriptional regulator [Mycobacterium tuberculosis]	1601150337	SMOE01P001991
TFB23032.1	576	PE family protein	PE family protein [Mycobacterium tuberculosis]	1601150338	SMOE01P001992
TFB23033.1	133	type II toxin-antitoxin system VapC family toxin	type II toxin-antitoxin system VapC family toxin [Mycobacterium tuberculosis]	1601150339	SMOE01P001993
TFB23034.1	85	CopG family transcriptional regulator	CopG family transcriptional regulator [Mycobacterium tuberculosis]	1601150340	SMOE01P001994
TFB23035.1	319	alpha/beta hydrolase	alpha/beta hydrolase [Mycobacterium tuberculosis]	1601150341	SMOE01P001995
TFB23036.1	320	alpha/beta hydrolase	alpha/beta hydrolase [Mycobacterium tuberculosis]	1601150342	SMOE01P001996
TFB23037.1	274	class I SAM-dependent methyltransferase	class I SAM-dependent methyltransferase [Mycobacterium tuberculosis]	1601150343	SMOE01P001997
TFB23038.1	274	class I SAM-dependent methyltransferase	class I SAM-dependent methyltransferase [Mycobacterium tuberculosis]	1601150344	SMOE01P001998
[truncated: 2,149 more rows]
[truncated: 2 more columns]
