# Supplementary material for: Whole genome sequencing data and analysis of a rifampicin-resistant Mycobacterium tuberculosis strain SBH162 from Sabah, Malaysia
Source: Data Brief. 2019 Aug 28;26:104445. doi: 10.1016/j.dib.2019.104445 (PMC6743026; doi:10.1016/j.dib.2019.104445)
Supplement: Multimedia component 2 [file mmc2.zip]

Archive with 1 entries (1 files):
- dib_104445_Supplementary data 2.gbk
