# Supplementary material for: Whole genome sequencing data and analysis of a rifampicin-resistant Mycobacterium tuberculosis strain SBH162 from Sabah, Malaysia
Source: Data Brief. 2019 Aug 28;26:104445. doi: 10.1016/j.dib.2019.104445 (PMC6743026; doi:10.1016/j.dib.2019.104445)
Supplement: Multimedia component 2 [file mmc2.zip › dib_104445_Supplementary data 2.gbk]

Supplementary data 2: Genbank of the annoatated file

LOCUS       SMOE01000001             211 bp    DNA     linear   BCT 26-MAR-2019
DEFINITION  Mycobacterium tuberculosis strain SBH162 Contig1, whole genome
            shotgun sequence.
ACCESSION   SMOE01000001 SMOE01000000
VERSION     SMOE01000001.1
DBLINK      BioProject: PRJNA524470
            BioSample: SAMN11026786
KEYWORDS    WGS.
SOURCE      Mycobacterium tuberculosis
  ORGANISM  Mycobacterium tuberculosis
            Bacteria; Actinobacteria; Corynebacteriales; Mycobacteriaceae;
            Mycobacterium; Mycobacterium tuberculosis complex.
REFERENCE   1  (bases 1 to 211)
  AUTHORS   Jani,J., Mustapha,Z.A., Jamal,N., Stanis,C.S., Chin,K.L., Avoi,R.,
            Naing,O.T., Rick Ong,T.H., Gantul,V. and Ahmed,K.
  TITLE     Whole Genome Sequencing Of Rifampicin Resistance of Mycobacterium
            tuberculosis strain SBH162 in Sabah, Malaysia
  JOURNAL   Unpublished
REFERENCE   2  (bases 1 to 211)
  AUTHORS   Jani,J., Mustapha,Z.A., Jamal,N., Stanis,C.S., Chin,K.L., Avoi,R.,
            Naing,O.T., Rick Ong,T.H., Gantul,V. and Ahmed,K.
  TITLE     Direct Submission
  JOURNAL   Submitted (08-MAR-2019) Tuberculosis, Borneo Medical and Health
            Research Centre, Jalan UMS, Kota Kinabalu, Sabah 88400, Malaysia
COMMENT     Bacteria and source DNA available from SBH162.
            Annotation was added by the NCBI Prokaryotic Genome Annotation
            Pipeline (released 2013). Information about the Pipeline can be
            found here: https://www.ncbi.nlm.nih.gov/genome/annotation_prok/
            
            ##Genome-Assembly-Data-START##
            Assembly Method        :: SPAdes v. FEB-2019
            Genome Representation  :: Full
            Expected Final Version :: Yes
            Genome Coverage        :: 332.0x
            Sequencing Technology  :: Illumina HiSeq
            ##Genome-Assembly-Data-END##
            
            ##Genome-Annotation-Data-START##
            Annotation Provider               :: NCBI
            Annotation Date                   :: 03/11/2019 20:54:20
            Annotation Pipeline               :: NCBI Prokaryotic Genome
                                                 Annotation Pipeline
            Annotation Method                 :: Best-placed reference protein
                                                 set; GeneMarkS-2+
            Annotation Software revision      :: 4.8
            Features Annotated                :: Gene; CDS; rRNA; tRNA; ncRNA;
                                                 repeat_region
            Genes (total)                     :: 4,306
            CDSs (total)                      :: 4,254
            Genes (coding)                    :: 4,147
            CDSs (with protein)               :: 4,147
            Genes (RNA)                       :: 52
            rRNAs                             :: 1, 1, 2 (5S, 16S, 23S)
            complete rRNAs                    :: 1, 1, 1 (5S, 16S, 23S)
            partial rRNAs                     :: 1 (23S)
            tRNAs                             :: 45
            ncRNAs                            :: 3
            Pseudo Genes (total)              :: 107
            CDSs (without protein)            :: 107
            Pseudo Genes (ambiguous residues) :: 0 of 107
            Pseudo Genes (frameshifted)       :: 49 of 107
            Pseudo Genes (incomplete)         :: 65 of 107
            Pseudo Genes (internal stop)      :: 19 of 107
            Pseudo Genes (multiple problems)  :: 21 of 107
            CRISPR Arrays                     :: 2
            ##Genome-Annotation-Data-END##
FEATURES             Location/Qualifiers
     source          1..211
                     /organism="Mycobacterium tuberculosis"
                     /mol_type="genomic DNA"
                     /submitter_seqid="Contig1"
                     /strain="SBH162"
                     /isolation_source="sputum"
                     /host="Homo sapiens"
                     /db_xref="taxon:1773"
                     /country="Malaysia: Sabah"
                     /lat_lon="5.980 N 116.07 E"
                     /collection_date="2018"
                     /collected_by="Jaeyres"
                     /note="genotype: Lineage 4"
     gene            complement(<1..125)
                     /locus_tag="EZX46_00005"
     CDS             complement(<1..125)
                     /locus_tag="EZX46_00005"
                     /inference="COORDINATES: similar to AA
                     sequence:RefSeq:YP_177812.1"
                     /note="Derived by automated computational analysis using
                     gene prediction method: Protein Homology."
                     /codon_start=1
                     /transl_table=11
                     /product="PE family protein"
                     /protein_id="TFB35164.1"
                     /translation="MSLVIVAPETVAAAALDVARIGSSIGAANAAAAGSTTSVLAA"
ORIGIN      
        1 gcggccagca cgctggtggt cgaccccgcc gccgccgcat tggccgcgcc gatcgatgac
       61 ccgatgcgcg ccacatctaa ggctgcggcc gccaccgtct ccggggccac gatcaccaac
      121 gacatcacag acctcccgcc acgcccctgc cccttcggca ggtcacactc ctgccagata
      181 agggtcgcgc cgccaccttg tccgattcca g
//
LOCUS       SMOE01000002             217 bp    DNA     linear   BCT 26-MAR-2019
DEFINITION  Mycobacterium tuberculosis strain SBH162 Contig2, whole genome
            shotgun sequence.
ACCESSION   SMOE01000002 SMOE01000000
VERSION     SMOE01000002.1
DBLINK      BioProject: PRJNA524470
            BioSample: SAMN11026786
KEYWORDS    WGS.
SOURCE      Mycobacterium tuberculosis
  ORGANISM  Mycobacterium tuberculosis
            Bacteria; Actinobacteria; Corynebacteriales; Mycobacteriaceae;
            Mycobacterium; Mycobacterium tuberculosis complex.
REFERENCE   1  (bases 1 to 217)
  AUTHORS   Jani,J., Mustapha,Z.A., Jamal,N., Stanis,C.S., Chin,K.L., Avoi,R.,
            Naing,O.T., Rick Ong,T.H., Gantul,V. and Ahmed,K.
  TITLE     Whole Genome Sequencing Of Rifampicin Resistance of Mycobacterium
            tuberculosis strain SBH162 in Sabah, Malaysia
  JOURNAL   Unpublished
REFERENCE   2  (bases 1 to 217)
  AUTHORS   Jani,J., Mustapha,Z.A., Jamal,N., Stanis,C.S., Chin,K.L., Avoi,R.,
            Naing,O.T., Rick Ong,T.H., Gantul,V. and Ahmed,K.
  TITLE     Direct Submission
  JOURNAL   Submitted (08-MAR-2019) Tuberculosis, Borneo Medical and Health
            Research Centre, Jalan UMS, Kota Kinabalu, Sabah 88400, Malaysia
COMMENT     Bacteria and source DNA available from SBH162.
            Annotation was added by the NCBI Prokaryotic Genome Annotation
            Pipeline (released 2013). Information about the Pipeline can be
            found here: https://www.ncbi.nlm.nih.gov/genome/annotation_prok/
            
            ##Genome-Assembly-Data-START##
            Assembly Method        :: SPAdes v. FEB-2019
            Genome Representation  :: Full
            Expected Final Version :: Yes
            Genome Coverage        :: 332.0x
            Sequencing Technology  :: Illumina HiSeq
            ##Genome-Assembly-Data-END##
            
            ##Genome-Annotation-Data-START##
            Annotation Provider               :: NCBI
            Annotation Date                   :: 03/11/2019 20:54:20
            Annotation Pipeline               :: NCBI Prokaryotic Genome
                                                 Annotation Pipeline
            Annotation Method                 :: Best-placed reference protein
                                                 set; GeneMarkS-2+
            Annotation Software revision      :: 4.8
            Features Annotated                :: Gene; CDS; rRNA; tRNA; ncRNA;
                                                 repeat_region
            Genes (total)                     :: 4,306
            CDSs (total)                      :: 4,254
            Genes (coding)                    :: 4,147
            CDSs (with protein)               :: 4,147
            Genes (RNA)                       :: 52
            rRNAs                             :: 1, 1, 2 (5S, 16S, 23S)
            complete rRNAs                    :: 1, 1, 1 (5S, 16S, 23S)
            partial rRNAs                     :: 1 (23S)
            tRNAs                             :: 45
            ncRNAs                            :: 3
            Pseudo Genes (total)              :: 107
            CDSs (without protein)            :: 107
            Pseudo Genes (ambiguous residues) :: 0 of 107
            Pseudo Genes (frameshifted)       :: 49 of 107
            Pseudo Genes (incomplete)         :: 65 of 107
            Pseudo Genes (internal stop)      :: 19 of 107
            Pseudo Genes (multiple problems)  :: 21 of 107
            CRISPR Arrays                     :: 2
            ##Genome-Annotation-Data-END##
FEATURES             Location/Qualifiers
     source          1..217
                     /organism="Mycobacterium tuberculosis"
                     /mol_type="genomic DNA"
                     /submitter_seqid="Contig2"
                     /strain="SBH162"
                     /isolation_source="sputum"
                     /host="Homo sapiens"
                     /db_xref="taxon:1773"
                     /country="Malaysia: Sabah"
                     /lat_lon="5.980 N 116.07 E"
                     /collection_date="2018"
                     /collected_by="Jaeyres"
                     /note="genotype: Lineage 4"
     gene            <1..>217
                     /locus_tag="EZX46_00010"
     CDS             <1..>217
                     /locus_tag="EZX46_00010"
                     /inference="COORDINATES: similar to AA
                     sequence:RefSeq:NP_217344.1"
                     /note="Derived by automated computational analysis using
                     gene prediction method: Protein Homology."
                     /codon_start=1
                     /transl_table=11
                     /product="DUF1802 family protein"
                     /protein_id="TFB35163.1"
                     /translation="LDAIEDLHIWTAESVRADRLDFRPKHRLAVLVVSAIPLAEPVRL
                     ARTPEYGGCTSWVQLPVTPTLAAPVHDE"
ORIGIN      
        1 ctggacgcca tcgaggatct gcacatctgg accgccgagt cggtgcgcgc cgaccggctc
       61 gactttcggc ccaagcatcg gctggccgtg ctggtggtct cggcgatccc gctggccgag
      121 ccggtccggc tggcgcgtac gcccgagtac ggcggttgca ccagctgggt gcagctgccg
      181 gtgacgccga cgttggcggc gccggtgcac gacgagg
//
LOCUS       SMOE01000003             219 bp    DNA     linear   BCT 26-MAR-2019
DEFINITION  Mycobacterium tuberculosis strain SBH162 Contig3, whole genome
            shotgun sequence.
ACCESSION   SMOE01000003 SMOE01000000
VERSION     SMOE01000003.1
DBLINK      BioProject: PRJNA524470
            BioSample: SAMN11026786
KEYWORDS    WGS.
SOURCE      Mycobacterium tuberculosis
  ORGANISM  Mycobacterium tuberculosis
            Bacteria; Actinobacteria; Corynebacteriales; Mycobacteriaceae;
            Mycobacterium; Mycobacterium tuberculosis complex.
REFERENCE   1  (bases 1 to 219)
  AUTHORS   Jani,J., Mustapha,Z.A., Jamal,N., Stanis,C.S., Chin,K.L., Avoi,R.,
            Naing,O.T., Rick Ong,T.H., Gantul,V. and Ahmed,K.
  TITLE     Whole Genome Sequencing Of Rifampicin Resistance of Mycobacterium
            tuberculosis strain SBH162 in Sabah, Malaysia
  JOURNAL   Unpublished
REFERENCE   2  (bases 1 to 219)
  AUTHORS   Jani,J., Mustapha,Z.A., Jamal,N., Stanis,C.S., Chin,K.L., Avoi,R.,
            Naing,O.T., Rick Ong,T.H., Gantul,V. and Ahmed,K.
  TITLE     Direct Submission
  JOURNAL   Submitted (08-MAR-2019) Tuberculosis, Borneo Medical and Health
            Research Centre, Jalan UMS, Kota Kinabalu, Sabah 88400, Malaysia
COMMENT     Bacteria and source DNA available from SBH162.
            Annotation was added by the NCBI Prokaryotic Genome Annotation
            Pipeline (released 2013). Information about the Pipeline can be
            found here: https://www.ncbi.nlm.nih.gov/genome/annotation_prok/
            
            ##Genome-Assembly-Data-START##
            Assembly Method        :: SPAdes v. FEB-2019
            Genome Representation  :: Full
            Expected Final Version :: Yes
            Genome Coverage        :: 332.0x
            Sequencing Technology  :: Illumina HiSeq
            ##Genome-Assembly-Data-END##
            
            ##Genome-Annotation-Data-START##
            Annotation Provider               :: NCBI
            Annotation Date                   :: 03/11/2019 20:54:20
            Annotation Pipeline               :: NCBI Prokaryotic Genome
                                                 Annotation Pipeline
            Annotation Method                 :: Best-placed reference protein
                                                 set; GeneMarkS-2+
            Annotation Software revision      :: 4.8
            Features Annotated                :: Gene; CDS; rRNA; tRNA; ncRNA;
                                                 repeat_region
            Genes (total)                     :: 4,306
            CDSs (total)                      :: 4,254
            Genes (coding)                    :: 4,147
            CDSs (with protein)               :: 4,147
            Genes (RNA)                       :: 52
            rRNAs                             :: 1, 1, 2 (5S, 16S, 23S)
            complete rRNAs                    :: 1, 1, 1 (5S, 16S, 23S)
            partial rRNAs                     :: 1 (23S)
            tRNAs                             :: 45
            ncRNAs                            :: 3
            Pseudo Genes (total)              :: 107
            CDSs (without protein)            :: 107
            Pseudo Genes (ambiguous residues) :: 0 of 107
            Pseudo Genes (frameshifted)       :: 49 of 107
            Pseudo Genes (incomplete)         :: 65 of 107
            Pseudo Genes (internal stop)      :: 19 of 107
            Pseudo Genes (multiple problems)  :: 21 of 107
            CRISPR Arrays                     :: 2
            ##Genome-Annotation-Data-END##
FEATURES             Location/Qualifiers
     source          1..219
                     /organism="Mycobacterium tuberculosis"
                     /mol_type="genomic DNA"
                     /submitter_seqid="Contig3"
                     /strain="SBH162"
                     /isolation_source="sputum"
                     /host="Homo sapiens"
                     /db_xref="taxon:1773"
                     /country="Malaysia: Sabah"
                     /lat_lon="5.980 N 116.07 E"
                     /collection_date="2018"
                     /collected_by="Jaeyres"
                     /note="genotype: Lineage 4"
     gene            <1..>219
                     /locus_tag="EZX46_00015"
     CDS             <1..>219
                     /locus_tag="EZX46_00015"
                     /inference="COORDINATES: similar to AA
                     sequence:RefSeq:YP_009357429.1"
                     /note="Derived by automated computational analysis using
                     gene prediction method: Protein Homology."
                     /codon_start=2
                     /transl_table=11
                     /product="DUF222 domain-containing protein"
                     /protein_id="TFB35162.1"
                     /translation="SEEELGGTLCCALANRLRITKPDAARRIADAADLGPRRALTGEP
                     LAPQLTATATAQRQGLIGEAHVKVIRAL"
ORIGIN      
        1 cagcgaggaa gaactgggcg gcacgctgtg ctgcgcgctg gccaaccggt tacgcatcac
       61 caagcccgac gccgcccggc gcatcgccga cgccgccgat ctcggacctc gtcgagcact
      121 caccggtgaa ccgctagccc cacagttgac cgccaccgcc accgcccaac gccagggcct
      181 gatcggcgag gcgcacgtca aagtgattcg cgccctttt
//
LOCUS       SMOE01000004             220 bp    DNA     linear   BCT 26-MAR-2019
DEFINITION  Mycobacterium tuberculosis strain SBH162 Contig4, whole genome
            shotgun sequence.
ACCESSION   SMOE01000004 SMOE01000000
VERSION     SMOE01000004.1
DBLINK      BioProject: PRJNA524470
            BioSample: SAMN11026786
KEYWORDS    WGS.
SOURCE      Mycobacterium tuberculosis
  ORGANISM  Mycobacterium tuberculosis
            Bacteria; Actinobacteria; Corynebacteriales; Mycobacteriaceae;
            Mycobacterium; Mycobacterium tuberculosis complex.
REFERENCE   1  (bases 1 to 220)
  AUTHORS   Jani,J., Mustapha,Z.A., Jamal,N., Stanis,C.S., Chin,K.L., Avoi,R.,
            Naing,O.T., Rick Ong,T.H., Gantul,V. and Ahmed,K.
  TITLE     Whole Genome Sequencing Of Rifampicin Resistance of Mycobacterium
            tuberculosis strain SBH162 in Sabah, Malaysia
  JOURNAL   Unpublished
REFERENCE   2  (bases 1 to 220)
  AUTHORS   Jani,J., Mustapha,Z.A., Jamal,N., Stanis,C.S., Chin,K.L., Avoi,R.,
            Naing,O.T., Rick Ong,T.H., Gantul,V. and Ahmed,K.
  TITLE     Direct Submission
  JOURNAL   Submitted (08-MAR-2019) Tuberculosis, Borneo Medical and Health
            Research Centre, Jalan UMS, Kota Kinabalu, Sabah 88400, Malaysia
COMMENT     Bacteria and source DNA available from SBH162.
            Annotation was added by the NCBI Prokaryotic Genome Annotation
            Pipeline (released 2013). Information about the Pipeline can be
            found here: https://www.ncbi.nlm.nih.gov/genome/annotation_prok/
            
            ##Genome-Assembly-Data-START##
            Assembly Method        :: SPAdes v. FEB-2019
            Genome Representation  :: Full
            Expected Final Version :: Yes
            Genome Coverage        :: 332.0x
            Sequencing Technology  :: Illumina HiSeq
            ##Genome-Assembly-Data-END##
            
            ##Genome-Annotation-Data-START##
            Annotation Provider               :: NCBI
            Annotation Date                   :: 03/11/2019 20:54:20
            Annotation Pipeline               :: NCBI Prokaryotic Genome
                                                 Annotation Pipeline
            Annotation Method                 :: Best-placed reference protein
                                                 set; GeneMarkS-2+
            Annotation Software revision      :: 4.8
            Features Annotated                :: Gene; CDS; rRNA; tRNA; ncRNA;
                                                 repeat_region
            Genes (total)                     :: 4,306
            CDSs (total)                      :: 4,254
            Genes (coding)                    :: 4,147
            CDSs (with protein)               :: 4,147
            Genes (RNA)                       :: 52
            rRNAs                             :: 1, 1, 2 (5S, 16S, 23S)
            complete rRNAs                    :: 1, 1, 1 (5S, 16S, 23S)
            partial rRNAs                     :: 1 (23S)
            tRNAs                             :: 45
            ncRNAs                            :: 3
            Pseudo Genes (total)              :: 107
            CDSs (without protein)            :: 107
            Pseudo Genes (ambiguous residues) :: 0 of 107
            Pseudo Genes (frameshifted)       :: 49 of 107
            Pseudo Genes (incomplete)         :: 65 of 107
            Pseudo Genes (internal stop)      :: 19 of 107
            Pseudo Genes (multiple problems)  :: 21 of 107
            CRISPR Arrays                     :: 2
            ##Genome-Annotation-Data-END##
FEATURES             Location/Qualifiers
     source          1..220
                     /organism="Mycobacterium tuberculosis"
                     /mol_type="genomic DNA"
                     /submitter_seqid="Contig4"
                     /strain="SBH162"
                     /isolation_source="sputum"
                     /host="Homo sapiens"
                     /db_xref="taxon:1773"
                     /country="Malaysia: Sabah"
                     /lat_lon="5.980 N 116.07 E"
                     /collection_date="2018"
                     /collected_by="Jaeyres"
                     /note="genotype: Lineage 4"
     gene            complement(<1..>220)
                     /locus_tag="EZX46_00020"
     CDS             complement(<1..>220)
                     /locus_tag="EZX46_00020"
                     /inference="COORDINATES: similar to AA
                     sequence:RefSeq:YP_177833.1"
                     /note="Derived by automated computational analysis using
                     gene prediction method: Protein Homology."
                     /codon_start=2
                     /transl_table=11
                     /product="PPE family protein"
                     /protein_id="TFB35161.1"
                     /translation="SASASRLIPFAAPPKTTNSAGVVAQVAAVAAMPGLLQRLSSAAS
                     VSWSNPNDWWLVRLLGSITPTERTTIVRL"
ORIGIN      
        1 caaacgaacg atcgtcgtcc tttccgtggg ggtaatcgag cccagcaacc gcacgagcca
       61 ccaatcattg ggattcgacc agctgaccga tgcagccgac gaaagtcgtt gcagcagtcc
      121 aggcatcgcc gcgaccgcag ccacctgtgc gaccacccca gcggagttgg tggtcttcgg
      181 cggcgccgcg aacggaatca accgcgacgc gctcgccgac
//
LOCUS       SMOE01000005             223 bp    DNA     linear   BCT 26-MAR-2019
DEFINITION  Mycobacterium tuberculosis strain SBH162 Contig5, whole genome
            shotgun sequence.
ACCESSION   SMOE01000005 SMOE01000000
VERSION     SMOE01000005.1
DBLINK      BioProject: PRJNA524470
            BioSample: SAMN11026786
KEYWORDS    WGS.
SOURCE      Mycobacterium tuberculosis
  ORGANISM  Mycobacterium tuberculosis
            Bacteria; Actinobacteria; Corynebacteriales; Mycobacteriaceae;
            Mycobacterium; Mycobacterium tuberculosis complex.
REFERENCE   1  (bases 1 to 223)
  AUTHORS   Jani,J., Mustapha,Z.A., Jamal,N., Stanis,C.S., Chin,K.L., Avoi,R.,
            Naing,O.T., Rick Ong,T.H., Gantul,V. and Ahmed,K.
  TITLE     Whole Genome Sequencing Of Rifampicin Resistance of Mycobacterium
            tuberculosis strain SBH162 in Sabah, Malaysia
  JOURNAL   Unpublished
REFERENCE   2  (bases 1 to 223)
  AUTHORS   Jani,J., Mustapha,Z.A., Jamal,N., Stanis,C.S., Chin,K.L., Avoi,R.,
            Naing,O.T., Rick Ong,T.H., Gantul,V. and Ahmed,K.
  TITLE     Direct Submission
  JOURNAL   Submitted (08-MAR-2019) Tuberculosis, Borneo Medical and Health
            Research Centre, Jalan UMS, Kota Kinabalu, Sabah 88400, Malaysia
COMMENT     Bacteria and source DNA available from SBH162.
            Annotation was added by the NCBI Prokaryotic Genome Annotation
            Pipeline (released 2013). Information about the Pipeline can be
            found here: https://www.ncbi.nlm.nih.gov/genome/annotation_prok/
            
            ##Genome-Assembly-Data-START##
            Assembly Method        :: SPAdes v. FEB-2019
            Genome Representation  :: Full
            Expected Final Version :: Yes
            Genome Coverage        :: 332.0x
            Sequencing Technology  :: Illumina HiSeq
            ##Genome-Assembly-Data-END##
            
            ##Genome-Annotation-Data-START##
            Annotation Provider               :: NCBI
            Annotation Date                   :: 03/11/2019 20:54:20
            Annotation Pipeline               :: NCBI Prokaryotic Genome
                                                 Annotation Pipeline
            Annotation Method                 :: Best-placed reference protein
                                                 set; GeneMarkS-2+
            Annotation Software revision      :: 4.8
            Features Annotated                :: Gene; CDS; rRNA; tRNA; ncRNA;
                                                 repeat_region
            Genes (total)                     :: 4,306
            CDSs (total)                      :: 4,254
            Genes (coding)                    :: 4,147
            CDSs (with protein)               :: 4,147
            Genes (RNA)                       :: 52
            rRNAs                             :: 1, 1, 2 (5S, 16S, 23S)
            complete rRNAs                    :: 1, 1, 1 (5S, 16S, 23S)
            partial rRNAs                     :: 1 (23S)
            tRNAs                             :: 45
            ncRNAs                            :: 3
            Pseudo Genes (total)              :: 107
            CDSs (without protein)            :: 107
            Pseudo Genes (ambiguous residues) :: 0 of 107
            Pseudo Genes (frameshifted)       :: 49 of 107
            Pseudo Genes (incomplete)         :: 65 of 107
            Pseudo Genes (internal stop)      :: 19 of 107
            Pseudo Genes (multiple problems)  :: 21 of 107
            CRISPR Arrays                     :: 2
            ##Genome-Annotation-Data-END##
FEATURES             Location/Qualifiers
     source          1..223
                     /organism="Mycobacterium tuberculosis"
                     /mol_type="genomic DNA"
                     /submitter_seqid="Contig5"
                     /strain="SBH162"
                     /isolation_source="sputum"
                     /host="Homo sapiens"
                     /db_xref="taxon:1773"
                     /country="Malaysia: Sabah"
                     /lat_lon="5.980 N 116.07 E"
                     /collection_date="2018"
                     /collected_by="Jaeyres"
                     /note="genotype: Lineage 4"
     gene            <1..>223
                     /locus_tag="EZX46_00025"
     CDS             <1..>223
                     /locus_tag="EZX46_00025"
                     /inference="COORDINATES: similar to AA
                     sequence:RefSeq:NP_216564.2"
                     /note="Derived by automated computational analysis using
                     gene prediction method: Protein Homology."
                     /codon_start=3
                     /transl_table=11
                     /product="hypothetical protein"
                     /protein_id="TFB35132.1"
                     /translation="SWEALERAGIDPTGLRGSATGVFAGVMTQGYGMFAAEPVEGFRL
                     TGQLSSVASGRVAYVLGLEGPAVSVDTACS"
ORIGIN      
        1 tgtcctggga ggcgttggag cgggccggta tcgatccgac cggattgcgc ggcagcgcca
       61 ccggggtatt cgccggggta atgacgcaag gctacggcat gttcgccgcc gagccggtag
      121 aaggcttccg gctgaccggc caattgtcca gcgtcgcctc gggtcgggtg gcctatgtgc
      181 tggggttgga gggtccggcg gtgtcggtgg atacggcgtg ttc
//
LOCUS       SMOE01000006             235 bp    DNA     linear   BCT 26-MAR-2019
DEFINITION  Mycobacterium tuberculosis strain SBH162 Contig6, whole genome
            shotgun sequence.
ACCESSION   SMOE01000006 SMOE01000000
VERSION     SMOE01000006.1
DBLINK      BioProject: PRJNA524470
            BioSample: SAMN11026786
KEYWORDS    WGS.
SOURCE      Mycobacterium tuberculosis
  ORGANISM  Mycobacterium tuberculosis
            Bacteria; Actinobacteria; Corynebacteriales; Mycobacteriaceae;
            Mycobacterium; Mycobacterium tuberculosis complex.
REFERENCE   1  (bases 1 to 235)
  AUTHORS   Jani,J., Mustapha,Z.A., Jamal,N., Stanis,C.S., Chin,K.L., Avoi,R.,
            Naing,O.T., Rick Ong,T.H., Gantul,V. and Ahmed,K.
  TITLE     Whole Genome Sequencing Of Rifampicin Resistance of Mycobacterium
            tuberculosis strain SBH162 in Sabah, Malaysia
  JOURNAL   Unpublished
REFERENCE   2  (bases 1 to 235)
  AUTHORS   Jani,J., Mustapha,Z.A., Jamal,N., Stanis,C.S., Chin,K.L., Avoi,R.,
            Naing,O.T., Rick Ong,T.H., Gantul,V. and Ahmed,K.
  TITLE     Direct Submission
  JOURNAL   Submitted (08-MAR-2019) Tuberculosis, Borneo Medical and Health
            Research Centre, Jalan UMS, Kota Kinabalu, Sabah 88400, Malaysia
COMMENT     Bacteria and source DNA available from SBH162.
            Annotation was added by the NCBI Prokaryotic Genome Annotation
            Pipeline (released 2013). Information about the Pipeline can be
            found here: https://www.ncbi.nlm.nih.gov/genome/annotation_prok/
            
            ##Genome-Assembly-Data-START##
            Assembly Method        :: SPAdes v. FEB-2019
            Genome Representation  :: Full
            Expected Final Version :: Yes
            Genome Coverage        :: 332.0x
            Sequencing Technology  :: Illumina HiSeq
            ##Genome-Assembly-Data-END##
            
            ##Genome-Annotation-Data-START##
            Annotation Provider               :: NCBI
            Annotation Date                   :: 03/11/2019 20:54:20
            Annotation Pipeline               :: NCBI Prokaryotic Genome
                                                 Annotation Pipeline
            Annotation Method                 :: Best-placed reference protein
                                                 set; GeneMarkS-2+
            Annotation Software revision      :: 4.8
            Features Annotated                :: Gene; CDS; rRNA; tRNA; ncRNA;
                                                 repeat_region
            Genes (total)                     :: 4,306
            CDSs (total)                      :: 4,254
            Genes (coding)                    :: 4,147
            CDSs (with protein)               :: 4,147
            Genes (RNA)                       :: 52
            rRNAs                             :: 1, 1, 2 (5S, 16S, 23S)
            complete rRNAs                    :: 1, 1, 1 (5S, 16S, 23S)
            partial rRNAs                     :: 1 (23S)
            tRNAs                             :: 45
            ncRNAs                            :: 3
            Pseudo Genes (total)              :: 107
            CDSs (without protein)            :: 107
            Pseudo Genes (ambiguous residues) :: 0 of 107
            Pseudo Genes (frameshifted)       :: 49 of 107
            Pseudo Genes (incomplete)         :: 65 of 107
            Pseudo Genes (internal stop)      :: 19 of 107
            Pseudo Genes (multiple problems)  :: 21 of 107
            CRISPR Arrays                     :: 2
            ##Genome-Annotation-Data-END##
FEATURES             Location/Qualifiers
     source          1..235
                     /organism="Mycobacterium tuberculosis"
                     /mol_type="genomic DNA"
                     /submitter_seqid="Contig6"
                     /strain="SBH162"
                     /isolation_source="sputum"
                     /host="Homo sapiens"
                     /db_xref="taxon:1773"
                     /country="Malaysia: Sabah"
                     /lat_lon="5.980 N 116.07 E"
                     /collection_date="2018"
                     /collected_by="Jaeyres"
                     /note="genotype: Lineage 4"
     gene            61..>235
                     /locus_tag="EZX46_00030"
     CDS             61..>235
                     /locus_tag="EZX46_00030"
                     /inference="COORDINATES: similar to AA
                     sequence:RefSeq:NP_215714.1"
                     /note="Derived by automated computational analysis using
                     gene prediction method: Protein Homology."
                     /codon_start=1
                     /transl_table=11
                     /product="type VII secretion protein EsxI"
                     /protein_id="TFB34975.1"
                     /translation="MTINYQFGDVDAHGAMIRAQAGLLEAEHQAIIRDVLTASDFWGG
                     AGSAACQGFITQLG"
ORIGIN      
        1 cagcagctaa cgtcagccgc tgcagcacaa tacttttaca agcgaaggag aacaggttcg
       61 atgaccatca actatcaatt cggggatgtc gacgctcacg gcgccatgat ccgcgctcag
      121 gccgggttgc tggaggccga gcatcaggcc atcattcgtg atgtgttgac cgcgagtgac
      181 ttttggggcg gcgccggttc ggcggcctgc caggggttca ttacccagtt gggcc
//
LOCUS       SMOE01000007             251 bp    DNA     linear   BCT 26-MAR-2019
DEFINITION  Mycobacterium tuberculosis strain SBH162 Contig7, whole genome
            shotgun sequence.
ACCESSION   SMOE01000007 SMOE01000000
VERSION     SMOE01000007.1
DBLINK      BioProject: PRJNA524470
            BioSample: SAMN11026786
KEYWORDS    WGS.
SOURCE      Mycobacterium tuberculosis
  ORGANISM  Mycobacterium tuberculosis
            Bacteria; Actinobacteria; Corynebacteriales; Mycobacteriaceae;
            Mycobacterium; Mycobacterium tuberculosis complex.
REFERENCE   1  (bases 1 to 251)
  AUTHORS   Jani,J., Mustapha,Z.A., Jamal,N., Stanis,C.S., Chin,K.L., Avoi,R.,
            Naing,O.T., Rick Ong,T.H., Gantul,V. and Ahmed,K.
  TITLE     Whole Genome Sequencing Of Rifampicin Resistance of Mycobacterium
            tuberculosis strain SBH162 in Sabah, Malaysia
  JOURNAL   Unpublished
REFERENCE   2  (bases 1 to 251)
  AUTHORS   Jani,J., Mustapha,Z.A., Jamal,N., Stanis,C.S., Chin,K.L., Avoi,R.,
            Naing,O.T., Rick Ong,T.H., Gantul,V. and Ahmed,K.
  TITLE     Direct Submission
  JOURNAL   Submitted (08-MAR-2019) Tuberculosis, Borneo Medical and Health
            Research Centre, Jalan UMS, Kota Kinabalu, Sabah 88400, Malaysia
COMMENT     Bacteria and source DNA available from SBH162.
            Annotation was added by the NCBI Prokaryotic Genome Annotation
            Pipeline (released 2013). Information about the Pipeline can be
            found here: https://www.ncbi.nlm.nih.gov/genome/annotation_prok/
            
            ##Genome-Assembly-Data-START##
            Assembly Method        :: SPAdes v. FEB-2019
            Genome Representation  :: Full
            Expected Final Version :: Yes
            Genome Coverage        :: 332.0x
            Sequencing Technology  :: Illumina HiSeq
            ##Genome-Assembly-Data-END##
            
            ##Genome-Annotation-Data-START##
            Annotation Provider               :: NCBI
            Annotation Date                   :: 03/11/2019 20:54:20
            Annotation Pipeline               :: NCBI Prokaryotic Genome
                                                 Annotation Pipeline
            Annotation Method                 :: Best-placed reference protein
                                                 set; GeneMarkS-2+
            Annotation Software revision      :: 4.8
            Features Annotated                :: Gene; CDS; rRNA; tRNA; ncRNA;
                                                 repeat_region
            Genes (total)                     :: 4,306
            CDSs (total)                      :: 4,254
            Genes (coding)                    :: 4,147
            CDSs (with protein)               :: 4,147
            Genes (RNA)                       :: 52
            rRNAs                             :: 1, 1, 2 (5S, 16S, 23S)
            complete rRNAs                    :: 1, 1, 1 (5S, 16S, 23S)
            partial rRNAs                     :: 1 (23S)
            tRNAs                             :: 45
            ncRNAs                            :: 3
            Pseudo Genes (total)              :: 107
            CDSs (without protein)            :: 107
            Pseudo Genes (ambiguous residues) :: 0 of 107
            Pseudo Genes (frameshifted)       :: 49 of 107
            Pseudo Genes (incomplete)         :: 65 of 107
            Pseudo Genes (internal stop)      :: 19 of 107
            Pseudo Genes (multiple problems)  :: 21 of 107
            CRISPR Arrays                     :: 2
            ##Genome-Annotation-Data-END##
FEATURES             Location/Qualifiers
     source          1..251
                     /organism="Mycobacterium tuberculosis"
                     /mol_type="genomic DNA"
                     /submitter_seqid="Contig7"
                     /strain="SBH162"
                     /isolation_source="sputum"
                     /host="Homo sapiens"
                     /db_xref="taxon:1773"
                     /country="Malaysia: Sabah"
                     /lat_lon="5.980 N 116.07 E"
                     /collection_date="2018"
                     /collected_by="Jaeyres"
                     /note="genotype: Lineage 4"
     gene            complement(<1..>251)
                     /locus_tag="EZX46_00035"
     CDS             complement(<1..>251)
                     /locus_tag="EZX46_00035"
                     /inference="COORDINATES: similar to AA
                     sequence:RefSeq:YP_009357429.1"
                     /note="Derived by automated computational analysis using
                     gene prediction method: Protein Homology."
                     /codon_start=3
                     /transl_table=11
                     /product="DUF222 domain-containing protein"
                     /protein_id="TFB34974.1"
                     /translation="REELVEVFDALDAELDRLDEVSFEVLTTPERLRSLERLECLVRR
                     LPAVGHTLINQLDTQASEEELGGTLCCALANRLRITKPD"
ORIGIN      
        1 gtcgggcttg gtgatgcgta accggttggc cagcgcgcag cacagcgtgc cgcccagttc
       61 ttcctcgctg gcttgggtgt cgagttggtt gatcaacgtg tgcccgaccg ccggtagccg
      121 gcgcaccaag cattccagac gttccagaga ccgcagccgt tccggggtgg tcaacacctc
      181 aaaagacacc tcgtccaagc ggtccagctc ggcatccagc gcatcaaaga cctcgacaag
      241 ctcctcccgg c
//
LOCUS       SMOE01000008             267 bp    DNA     linear   BCT 26-MAR-2019
DEFINITION  Mycobacterium tuberculosis strain SBH162 Contig8, whole genome
            shotgun sequence.
ACCESSION   SMOE01000008 SMOE01000000
VERSION     SMOE01000008.1
DBLINK      BioProject: PRJNA524470
            BioSample: SAMN11026786
KEYWORDS    WGS.
SOURCE      Mycobacterium tuberculosis
  ORGANISM  Mycobacterium tuberculosis
            Bacteria; Actinobacteria; Corynebacteriales; Mycobacteriaceae;
            Mycobacterium; Mycobacterium tuberculosis complex.
REFERENCE   1  (bases 1 to 267)
  AUTHORS   Jani,J., Mustapha,Z.A., Jamal,N., Stanis,C.S., Chin,K.L., Avoi,R.,
            Naing,O.T., Rick Ong,T.H., Gantul,V. and Ahmed,K.
  TITLE     Whole Genome Sequencing Of Rifampicin Resistance of Mycobacterium
            tuberculosis strain SBH162 in Sabah, Malaysia
  JOURNAL   Unpublished
REFERENCE   2  (bases 1 to 267)
  AUTHORS   Jani,J., Mustapha,Z.A., Jamal,N., Stanis,C.S., Chin,K.L., Avoi,R.,
            Naing,O.T., Rick Ong,T.H., Gantul,V. and Ahmed,K.
  TITLE     Direct Submission
  JOURNAL   Submitted (08-MAR-2019) Tuberculosis, Borneo Medical and Health
            Research Centre, Jalan UMS, Kota Kinabalu, Sabah 88400, Malaysia
COMMENT     Bacteria and source DNA available from SBH162.
            Annotation was added by the NCBI Prokaryotic Genome Annotation
            Pipeline (released 2013). Information about the Pipeline can be
            found here: https://www.ncbi.nlm.nih.gov/genome/annotation_prok/
            
            ##Genome-Assembly-Data-START##
            Assembly Method        :: SPAdes v. FEB-2019
            Genome Representation  :: Full
            Expected Final Version :: Yes
            Genome Coverage        :: 332.0x
            Sequencing Technology  :: Illumina HiSeq
            ##Genome-Assembly-Data-END##
            
            ##Genome-Annotation-Data-START##
            Annotation Provider               :: NCBI
            Annotation Date                   :: 03/11/2019 20:54:20
            Annotation Pipeline               :: NCBI Prokaryotic Genome
                                                 Annotation Pipeline
            Annotation Method                 :: Best-placed reference protein
                                                 set; GeneMarkS-2+
            Annotation Software revision      :: 4.8
            Features Annotated                :: Gene; CDS; rRNA; tRNA; ncRNA;
                                                 repeat_region
            Genes (total)                     :: 4,306
            CDSs (total)                      :: 4,254
            Genes (coding)                    :: 4,147
            CDSs (with protein)               :: 4,147
            Genes (RNA)                       :: 52
            rRNAs                             :: 1, 1, 2 (5S, 16S, 23S)
            complete rRNAs                    :: 1, 1, 1 (5S, 16S, 23S)
            partial rRNAs                     :: 1 (23S)
            tRNAs                             :: 45
            ncRNAs                            :: 3
            Pseudo Genes (total)              :: 107
            CDSs (without protein)            :: 107
            Pseudo Genes (ambiguous residues) :: 0 of 107
            Pseudo Genes (frameshifted)       :: 49 of 107
            Pseudo Genes (incomplete)         :: 65 of 107
            Pseudo Genes (internal stop)      :: 19 of 107
            Pseudo Genes (multiple problems)  :: 21 of 107
            CRISPR Arrays                     :: 2
            ##Genome-Annotation-Data-END##
FEATURES             Location/Qualifiers
     source          1..267
                     /organism="Mycobacterium tuberculosis"
                     /mol_type="genomic DNA"
                     /submitter_seqid="Contig8"
                     /strain="SBH162"
                     /isolation_source="sputum"
                     /host="Homo sapiens"
                     /db_xref="taxon:1773"
                     /country="Malaysia: Sabah"
                     /lat_lon="5.980 N 116.07 E"
                     /collection_date="2018"
                     /collected_by="Jaeyres"
                     /note="genotype: Lineage 4"
ORIGIN      
        1 tccgaaatca cacccactcg cgtcaccggc caatcctcgc tggccagtaa cctaaaaatt
       61 tgggagacac gccctagtac tgcagccgtg gatagggatt gctgacgctg gcgtgtctgc
      121 gtgcacgcgg catttggtgg cggcagtcgc tatggcgcgg ctgttttcgc tgtgagcgaa
      181 acgttctgcc tcactgatca ttccgagcct atgacggccc ggttcttgtc agtggtgctt
      241 cgtagaatcc gaggcatgag gtcggac
//
LOCUS       SMOE01000009             272 bp    DNA     linear   BCT 26-MAR-2019
DEFINITION  Mycobacterium tuberculosis strain SBH162 Contig9, whole genome
            shotgun sequence.
ACCESSION   SMOE01000009 SMOE01000000
VERSION     SMOE01000009.1
DBLINK      BioProject: PRJNA524470
            BioSample: SAMN11026786
KEYWORDS    WGS.
SOURCE      Mycobacterium tuberculosis
  ORGANISM  Mycobacterium tuberculosis
            Bacteria; Actinobacteria; Corynebacteriales; Mycobacteriaceae;
            Mycobacterium; Mycobacterium tuberculosis complex.
REFERENCE   1  (bases 1 to 272)
  AUTHORS   Jani,J., Mustapha,Z.A., Jamal,N., Stanis,C.S., Chin,K.L., Avoi,R.,
            Naing,O.T., Rick Ong,T.H., Gantul,V. and Ahmed,K.
  TITLE     Whole Genome Sequencing Of Rifampicin Resistance of Mycobacterium
            tuberculosis strain SBH162 in Sabah, Malaysia
  JOURNAL   Unpublished
REFERENCE   2  (bases 1 to 272)
  AUTHORS   Jani,J., Mustapha,Z.A., Jamal,N., Stanis,C.S., Chin,K.L., Avoi,R.,
            Naing,O.T., Rick Ong,T.H., Gantul,V. and Ahmed,K.
  TITLE     Direct Submission
  JOURNAL   Submitted (08-MAR-2019) Tuberculosis, Borneo Medical and Health
            Research Centre, Jalan UMS, Kota Kinabalu, Sabah 88400, Malaysia
COMMENT     Bacteria and source DNA available from SBH162.
            Annotation was added by the NCBI Prokaryotic Genome Annotation
            Pipeline (released 2013). Information about the Pipeline can be
            found here: https://www.ncbi.nlm.nih.gov/genome/annotation_prok/
            
            ##Genome-Assembly-Data-START##
            Assembly Method        :: SPAdes v. FEB-2019
            Genome Representation  :: Full
            Expected Final Version :: Yes
            Genome Coverage        :: 332.0x
            Sequencing Technology  :: Illumina HiSeq
            ##Genome-Assembly-Data-END##
            
            ##Genome-Annotation-Data-START##
            Annotation Provider               :: NCBI
            Annotation Date                   :: 03/11/2019 20:54:20
            Annotation Pipeline               :: NCBI Prokaryotic Genome
                                                 Annotation Pipeline
            Annotation Method                 :: Best-placed reference protein
                                                 set; GeneMarkS-2+
            Annotation Software revision      :: 4.8
            Features Annotated                :: Gene; CDS; rRNA; tRNA; ncRNA;
                                                 repeat_region
            Genes (total)                     :: 4,306
            CDSs (total)                      :: 4,254
            Genes (coding)                    :: 4,147
            CDSs (with protein)               :: 4,147
            Genes (RNA)                       :: 52
            rRNAs                             :: 1, 1, 2 (5S, 16S, 23S)
            complete rRNAs                    :: 1, 1, 1 (5S, 16S, 23S)
            partial rRNAs                     :: 1 (23S)
            tRNAs                             :: 45
            ncRNAs                            :: 3
            Pseudo Genes (total)              :: 107
            CDSs (without protein)            :: 107
            Pseudo Genes (ambiguous residues) :: 0 of 107
            Pseudo Genes (frameshifted)       :: 49 of 107
            Pseudo Genes (incomplete)         :: 65 of 107
            Pseudo Genes (internal stop)      :: 19 of 107
            Pseudo Genes (multiple problems)  :: 21 of 107
            CRISPR Arrays                     :: 2
            ##Genome-Annotation-Data-END##
FEATURES             Location/Qualifiers
     source          1..272
                     /organism="Mycobacterium tuberculosis"
                     /mol_type="genomic DNA"
                     /submitter_seqid="Contig9"
                     /strain="SBH162"
                     /isolation_source="sputum"
                     /host="Homo sapiens"
                     /db_xref="taxon:1773"
                     /country="Malaysia: Sabah"
                     /lat_lon="5.980 N 116.07 E"
                     /collection_date="2018"
                     /collected_by="Jaeyres"
                     /note="genotype: Lineage 4"
     gene            <1..>272
                     /locus_tag="EZX46_00040"
     CDS             <1..>272
                     /locus_tag="EZX46_00040"
                     /inference="COORDINATES: similar to AA
                     sequence:RefSeq:NP_216564.2"
                     /note="Derived by automated computational analysis using
                     gene prediction method: Protein Homology."
                     /codon_start=1
                     /transl_table=11
                     /product="hypothetical protein"
                     /protein_id="TFB34732.1"
                     /translation="ACSSSLVALHMAVGSLRSGECDLALAGGVTVNATPDIFVEFSRW
                     RGLSPDGRCKAFAAAADGTGFSEGGGMLVLQRLSDARRLGHPVLAVV"
ORIGIN      
        1 gcgtgttcgt cgtcgttggt ggcgttgcat atggcggtgg gatcgctgcg gtcgggggag
       61 tgcgatctgg cgctggccgg cggcgtcacc gtcaacgcca cacccgacat cttcgtggaa
      121 ttcagccgct ggcgcggatt atccccggac gggcgctgca aggcattcgc cgcggcggcc
      181 gacggcaccg gattctccga gggcggtggg atgttggtgc tgcagcggct ttcggatgcg
      241 cggcggttgg gtcatccggt gttggcggtg gt
//
LOCUS       SMOE01000010             273 bp    DNA     linear   BCT 26-MAR-2019
DEFINITION  Mycobacterium tuberculosis strain SBH162 Contig10, whole genome
            shotgun sequence.
ACCESSION   SMOE01000010 SMOE01000000
VERSION     SMOE01000010.1
DBLINK      BioProject: PRJNA524470
            BioSample: SAMN11026786
KEYWORDS    WGS.
SOURCE      Mycobacterium tuberculosis
  ORGANISM  Mycobacterium tuberculosis
            Bacteria; Actinobacteria; Corynebacteriales; Mycobacteriaceae;
            Mycobacterium; Mycobacterium tuberculosis complex.
REFERENCE   1  (bases 1 to 273)
  AUTHORS   Jani,J., Mustapha,Z.A., Jamal,N., Stanis,C.S., Chin,K.L., Avoi,R.,
            Naing,O.T., Rick Ong,T.H., Gantul,V. and Ahmed,K.
  TITLE     Whole Genome Sequencing Of Rifampicin Resistance of Mycobacterium
            tuberculosis strain SBH162 in Sabah, Malaysia
  JOURNAL   Unpublished
REFERENCE   2  (bases 1 to 273)
  AUTHORS   Jani,J., Mustapha,Z.A., Jamal,N., Stanis,C.S., Chin,K.L., Avoi,R.,
            Naing,O.T., Rick Ong,T.H., Gantul,V. and Ahmed,K.
  TITLE     Direct Submission
  JOURNAL   Submitted (08-MAR-2019) Tuberculosis, Borneo Medical and Health
            Research Centre, Jalan UMS, Kota Kinabalu, Sabah 88400, Malaysia
COMMENT     Bacteria and source DNA available from SBH162.
            Annotation was added by the NCBI Prokaryotic Genome Annotation
            Pipeline (released 2013). Information about the Pipeline can be
            found here: https://www.ncbi.nlm.nih.gov/genome/annotation_prok/
            
            ##Genome-Assembly-Data-START##
            Assembly Method        :: SPAdes v. FEB-2019
            Genome Representation  :: Full
            Expected Final Version :: Yes
            Genome Coverage        :: 332.0x
            Sequencing Technology  :: Illumina HiSeq
            ##Genome-Assembly-Data-END##
            
            ##Genome-Annotation-Data-START##
            Annotation Provider               :: NCBI
            Annotation Date                   :: 03/11/2019 20:54:20
            Annotation Pipeline               :: NCBI Prokaryotic Genome
                                                 Annotation Pipeline
            Annotation Method                 :: Best-placed reference protein
                                                 set; GeneMarkS-2+
            Annotation Software revision      :: 4.8
            Features Annotated                :: Gene; CDS; rRNA; tRNA; ncRNA;
                                                 repeat_region
            Genes (total)                     :: 4,306
            CDSs (total)                      :: 4,254
            Genes (coding)                    :: 4,147
            CDSs (with protein)               :: 4,147
            Genes (RNA)                       :: 52
            rRNAs                             :: 1, 1, 2 (5S, 16S, 23S)
            complete rRNAs                    :: 1, 1, 1 (5S, 16S, 23S)
            partial rRNAs                     :: 1 (23S)
            tRNAs                             :: 45
            ncRNAs                            :: 3
            Pseudo Genes (total)              :: 107
            CDSs (without protein)            :: 107
            Pseudo Genes (ambiguous residues) :: 0 of 107
            Pseudo Genes (frameshifted)       :: 49 of 107
            Pseudo Genes (incomplete)         :: 65 of 107
            Pseudo Genes (internal stop)      :: 19 of 107
            Pseudo Genes (multiple problems)  :: 21 of 107
            CRISPR Arrays                     :: 2
            ##Genome-Annotation-Data-END##
FEATURES             Location/Qualifiers
     source          1..273
                     /organism="Mycobacterium tuberculosis"
                     /mol_type="genomic DNA"
                     /submitter_seqid="Contig10"
                     /strain="SBH162"
                     /isolation_source="sputum"
                     /host="Homo sapiens"
                     /db_xref="taxon:1773"
                     /country="Malaysia: Sabah"
                     /lat_lon="5.980 N 116.07 E"
                     /collection_date="2018"
                     /collected_by="Jaeyres"
                     /note="genotype: Lineage 4"
ORIGIN      
        1 gagtttggcg acgaggcgac gtcgttcttt gtcgggatcc atgcgggtgg tgaagtagtc
       61 ggcgccgaga tcctggtaag gccggccggt ggccagcacg tgccaaatga tgacgatcag
      121 cttgtgggcg acggcgatga tcgccttctt gttggcagcg ggactgcgga agccaccgaa
      181 cttgcggacc tggcggcggt agtactcgcg caggtagcca tcggtgcgca cggcggccca
      241 cgcgcactcg accaggaccg gctgcaggtg ctg
//
LOCUS       SMOE01000011             274 bp    DNA     linear   BCT 26-MAR-2019
DEFINITION  Mycobacterium tuberculosis strain SBH162 Contig11, whole genome
            shotgun sequence.
ACCESSION   SMOE01000011 SMOE01000000
VERSION     SMOE01000011.1
DBLINK      BioProject: PRJNA524470
            BioSample: SAMN11026786
KEYWORDS    WGS.
SOURCE      Mycobacterium tuberculosis
  ORGANISM  Mycobacterium tuberculosis
            Bacteria; Actinobacteria; Corynebacteriales; Mycobacteriaceae;
            Mycobacterium; Mycobacterium tuberculosis complex.
REFERENCE   1  (bases 1 to 274)
  AUTHORS   Jani,J., Mustapha,Z.A., Jamal,N., Stanis,C.S., Chin,K.L., Avoi,R.,
            Naing,O.T., Rick Ong,T.H., Gantul,V. and Ahmed,K.
  TITLE     Whole Genome Sequencing Of Rifampicin Resistance of Mycobacterium
            tuberculosis strain SBH162 in Sabah, Malaysia
  JOURNAL   Unpublished
REFERENCE   2  (bases 1 to 274)
  AUTHORS   Jani,J., Mustapha,Z.A., Jamal,N., Stanis,C.S., Chin,K.L., Avoi,R.,
            Naing,O.T., Rick Ong,T.H., Gantul,V. and Ahmed,K.
  TITLE     Direct Submission
  JOURNAL   Submitted (08-MAR-2019) Tuberculosis, Borneo Medical and Health
            Research Centre, Jalan UMS, Kota Kinabalu, Sabah 88400, Malaysia
COMMENT     Bacteria and source DNA available from SBH162.
            Annotation was added by the NCBI Prokaryotic Genome Annotation
            Pipeline (released 2013). Information about the Pipeline can be
            found here: https://www.ncbi.nlm.nih.gov/genome/annotation_prok/
            
            ##Genome-Assembly-Data-START##
            Assembly Method        :: SPAdes v. FEB-2019
            Genome Representation  :: Full
            Expected Final Version :: Yes
            Genome Coverage        :: 332.0x
            Sequencing Technology  :: Illumina HiSeq
            ##Genome-Assembly-Data-END##
            
            ##Genome-Annotation-Data-START##
            Annotation Provider               :: NCBI
            Annotation Date                   :: 03/11/2019 20:54:20
            Annotation Pipeline               :: NCBI Prokaryotic Genome
                                                 Annotation Pipeline
            Annotation Method                 :: Best-placed reference protein
                                                 set; GeneMarkS-2+
            Annotation Software revision      :: 4.8
            Features Annotated                :: Gene; CDS; rRNA; tRNA; ncRNA;
                                                 repeat_region
            Genes (total)                     :: 4,306
            CDSs (total)                      :: 4,254
            Genes (coding)                    :: 4,147
            CDSs (with protein)               :: 4,147
            Genes (RNA)                       :: 52
            rRNAs                             :: 1, 1, 2 (5S, 16S, 23S)
            complete rRNAs                    :: 1, 1, 1 (5S, 16S, 23S)
            partial rRNAs                     :: 1 (23S)
            tRNAs                             :: 45
            ncRNAs                            :: 3
            Pseudo Genes (total)              :: 107
            CDSs (without protein)            :: 107
            Pseudo Genes (ambiguous residues) :: 0 of 107
            Pseudo Genes (frameshifted)       :: 49 of 107
            Pseudo Genes (incomplete)         :: 65 of 107
            Pseudo Genes (internal stop)      :: 19 of 107
            Pseudo Genes (multiple problems)  :: 21 of 107
            CRISPR Arrays                     :: 2
            ##Genome-Annotation-Data-END##
FEATURES             Location/Qualifiers
     source          1..274
                     /organism="Mycobacterium tuberculosis"
                     /mol_type="genomic DNA"
                     /submitter_seqid="Contig11"
                     /strain="SBH162"
                     /isolation_source="sputum"
                     /host="Homo sapiens"
                     /db_xref="taxon:1773"
                     /country="Malaysia: Sabah"
                     /lat_lon="5.980 N 116.07 E"
                     /collection_date="2018"
                     /collected_by="Jaeyres"
                     /note="genotype: Lineage 4"
     gene            complement(<1..>274)
                     /locus_tag="EZX46_00045"
     CDS             complement(<1..>274)
                     /locus_tag="EZX46_00045"
                     /inference="COORDINATES: similar to AA
                     sequence:RefSeq:YP_009357429.1"
                     /note="Derived by automated computational analysis using
                     gene prediction method: Protein Homology."
                     /codon_start=2
                     /transl_table=11
                     /product="DUF222 domain-containing protein"
                     /protein_id="TFB34663.1"
                     /translation="SEEELGGTLCCALANRLRITKPDAALRIADAADLGPRRALTGEP
                     LAPQLTATATAQRQGLIGEAHIKVIRALFRPPARRGGCVHPPGRRSR"
ORIGIN      
        1 tcggcttcgg cggcctggcg ggtggacaca tccaccgcgg cgggcaggtg ggcgaaaaag
       61 ggcgcgaatc actttgatgt gcgcctcgcc gatcaggccc tggcgttggg cggtggcggt
      121 ggcggtcaac tgtggggcta gcggttcgcc ggtgagtgct cgacgaggtc cgagatcggc
      181 ggcgtcggcg atgcgtaggg cggcgtcggg cttggtgatg cgtaaccggt tggccagcgc
      241 gcagcacagc gtgccgccca gttcttcctc gctg
//
LOCUS       SMOE01000012             275 bp    DNA     linear   BCT 26-MAR-2019
DEFINITION  Mycobacterium tuberculosis strain SBH162 Contig12, whole genome
            shotgun sequence.
ACCESSION   SMOE01000012 SMOE01000000
VERSION     SMOE01000012.1
DBLINK      BioProject: PRJNA524470
            BioSample: SAMN11026786
KEYWORDS    WGS.
SOURCE      Mycobacterium tuberculosis
  ORGANISM  Mycobacterium tuberculosis
            Bacteria; Actinobacteria; Corynebacteriales; Mycobacteriaceae;
            Mycobacterium; Mycobacterium tuberculosis complex.
REFERENCE   1  (bases 1 to 275)
  AUTHORS   Jani,J., Mustapha,Z.A., Jamal,N., Stanis,C.S., Chin,K.L., Avoi,R.,
            Naing,O.T., Rick Ong,T.H., Gantul,V. and Ahmed,K.
  TITLE     Whole Genome Sequencing Of Rifampicin Resistance of Mycobacterium
            tuberculosis strain SBH162 in Sabah, Malaysia
  JOURNAL   Unpublished
REFERENCE   2  (bases 1 to 275)
  AUTHORS   Jani,J., Mustapha,Z.A., Jamal,N., Stanis,C.S., Chin,K.L., Avoi,R.,
            Naing,O.T., Rick Ong,T.H., Gantul,V. and Ahmed,K.
  TITLE     Direct Submission
  JOURNAL   Submitted (08-MAR-2019) Tuberculosis, Borneo Medical and Health
            Research Centre, Jalan UMS, Kota Kinabalu, Sabah 88400, Malaysia
COMMENT     Bacteria and source DNA available from SBH162.
            Annotation was added by the NCBI Prokaryotic Genome Annotation
            Pipeline (released 2013). Information about the Pipeline can be
            found here: https://www.ncbi.nlm.nih.gov/genome/annotation_prok/
            
            ##Genome-Assembly-Data-START##
            Assembly Method        :: SPAdes v. FEB-2019
            Genome Representation  :: Full
            Expected Final Version :: Yes
            Genome Coverage        :: 332.0x
            Sequencing Technology  :: Illumina HiSeq
            ##Genome-Assembly-Data-END##
            
            ##Genome-Annotation-Data-START##
            Annotation Provider               :: NCBI
            Annotation Date                   :: 03/11/2019 20:54:20
            Annotation Pipeline               :: NCBI Prokaryotic Genome
                                                 Annotation Pipeline
            Annotation Method                 :: Best-placed reference protein
                                                 set; GeneMarkS-2+
            Annotation Software revision      :: 4.8
            Features Annotated                :: Gene; CDS; rRNA; tRNA; ncRNA;
                                                 repeat_region
            Genes (total)                     :: 4,306
            CDSs (total)                      :: 4,254
            Genes (coding)                    :: 4,147
            CDSs (with protein)               :: 4,147
            Genes (RNA)                       :: 52
            rRNAs                             :: 1, 1, 2 (5S, 16S, 23S)
            complete rRNAs                    :: 1, 1, 1 (5S, 16S, 23S)
            partial rRNAs                     :: 1 (23S)
            tRNAs                             :: 45
            ncRNAs                            :: 3
            Pseudo Genes (total)              :: 107
            CDSs (without protein)            :: 107
            Pseudo Genes (ambiguous residues) :: 0 of 107
            Pseudo Genes (frameshifted)       :: 49 of 107
            Pseudo Genes (incomplete)         :: 65 of 107
            Pseudo Genes (internal stop)      :: 19 of 107
            Pseudo Genes (multiple problems)  :: 21 of 107
            CRISPR Arrays                     :: 2
            ##Genome-Annotation-Data-END##
FEATURES             Location/Qualifiers
     source          1..275
                     /organism="Mycobacterium tuberculosis"
                     /mol_type="genomic DNA"
                     /submitter_seqid="Contig12"
                     /strain="SBH162"
                     /isolation_source="sputum"
                     /host="Homo sapiens"
                     /db_xref="taxon:1773"
                     /country="Malaysia: Sabah"
                     /lat_lon="5.980 N 116.07 E"
                     /collection_date="2018"
                     /collected_by="Jaeyres"
                     /note="genotype: Lineage 4"
ORIGIN      
        1 tggcgaggct ctgtaaaccg gcgactcggt ggcttggact ataggatggc ttgaggttgg
       61 gatcactgtt gcgggatcac ccatgttgat tgggtgtccg cactaagctt ggcatcaata
      121 tggccaccct tggggagcca agggcgtcca ggttgactaa ggaggtgtga accgggccag
      181 gggggaaacc cagcagccaa aagcacccgt gtcgagcagt agtgggatca cgcccgagag
      241 tgtgtggctc gtagtagccc taccaacaca ggcag
//
LOCUS       SMOE01000013             253 bp    DNA     linear   BCT 26-MAR-2019
DEFINITION  Mycobacterium tuberculosis strain SBH162 Contig13, whole genome
            shotgun sequence.
ACCESSION   SMOE01000013 SMOE01000000
VERSION     SMOE01000013.1
DBLINK      BioProject: PRJNA524470
            BioSample: SAMN11026786
KEYWORDS    WGS.
SOURCE      Mycobacterium tuberculosis
  ORGANISM  Mycobacterium tuberculosis
            Bacteria; Actinobacteria; Corynebacteriales; Mycobacteriaceae;
            Mycobacterium; Mycobacterium tuberculosis complex.
REFERENCE   1  (bases 1 to 253)
  AUTHORS   Jani,J., Mustapha,Z.A., Jamal,N., Stanis,C.S., Chin,K.L., Avoi,R.,
            Naing,O.T., Rick Ong,T.H., Gantul,V. and Ahmed,K.
  TITLE     Whole Genome Sequencing Of Rifampicin Resistance of Mycobacterium
            tuberculosis strain SBH162 in Sabah, Malaysia
  JOURNAL   Unpublished
REFERENCE   2  (bases 1 to 253)
  AUTHORS   Jani,J., Mustapha,Z.A., Jamal,N., Stanis,C.S., Chin,K.L., Avoi,R.,
            Naing,O.T., Rick Ong,T.H., Gantul,V. and Ahmed,K.
  TITLE     Direct Submission
  JOURNAL   Submitted (08-MAR-2019) Tuberculosis, Borneo Medical and Health
            Research Centre, Jalan UMS, Kota Kinabalu, Sabah 88400, Malaysia
COMMENT     Bacteria and source DNA available from SBH162.
            Annotation was added by the NCBI Prokaryotic Genome Annotation
            Pipeline (released 2013). Information about the Pipeline can be
            found here: https://www.ncbi.nlm.nih.gov/genome/annotation_prok/
            
            ##Genome-Assembly-Data-START##
            Assembly Method        :: SPAdes v. FEB-2019
            Genome Representation  :: Full
            Expected Final Version :: Yes
            Genome Coverage        :: 332.0x
            Sequencing Technology  :: Illumina HiSeq
            ##Genome-Assembly-Data-END##
            
            ##Genome-Annotation-Data-START##
            Annotation Provider               :: NCBI
            Annotation Date                   :: 03/11/2019 20:54:20
            Annotation Pipeline               :: NCBI Prokaryotic Genome
                                                 Annotation Pipeline
            Annotation Method                 :: Best-placed reference protein
                                                 set; GeneMarkS-2+
            Annotation Software revision      :: 4.8
            Features Annotated                :: Gene; CDS; rRNA; tRNA; ncRNA;
                                                 repeat_region
            Genes (total)                     :: 4,306
            CDSs (total)                      :: 4,254
            Genes (coding)                    :: 4,147
            CDSs (with protein)               :: 4,147
            Genes (RNA)                       :: 52
            rRNAs                             :: 1, 1, 2 (5S, 16S, 23S)
            complete rRNAs                    :: 1, 1, 1 (5S, 16S, 23S)
            partial rRNAs                     :: 1 (23S)
            tRNAs                             :: 45
            ncRNAs                            :: 3
            Pseudo Genes (total)              :: 107
            CDSs (without protein)            :: 107
            Pseudo Genes (ambiguous residues) :: 0 of 107
            Pseudo Genes (frameshifted)       :: 49 of 107
            Pseudo Genes (incomplete)         :: 65 of 107
            Pseudo Genes (internal stop)      :: 19 of 107
            Pseudo Genes (multiple problems)  :: 21 of 107
            CRISPR Arrays                     :: 2
            ##Genome-Annotation-Data-END##
FEATURES             Location/Qualifiers
     source          1..253
                     /organism="Mycobacterium tuberculosis"
                     /mol_type="genomic DNA"
                     /submitter_seqid="Contig13"
                     /strain="SBH162"
                     /isolation_source="sputum"
                     /host="Homo sapiens"
                     /db_xref="taxon:1773"
                     /country="Malaysia: Sabah"
                     /lat_lon="5.980 N 116.07 E"
                     /collection_date="2018"
                     /collected_by="Jaeyres"
                     /note="genotype: Lineage 4"
ORIGIN      
        1 gtttacccta tccacctttt caagggccgg cggtagcgca cgggacacca agcgcttatt
       61 tgcgcggtgc tctacggcga accggtggcg atcgcaacag cgaggattgc tcccaacaga
      121 tcacaatctc acgtatggct gttacggcca acgaccccca ctcaaagtga acgaacttgg
      181 gggcctccag cagcctaaaa aagagaagaa agctcttccc cgggctaccg ccggcgtcgg
      241 cgaacgagta cga
//
LOCUS       SMOE01000014             334 bp    DNA     linear   BCT 26-MAR-2019
DEFINITION  Mycobacterium tuberculosis strain SBH162 Contig14, whole genome
            shotgun sequence.
ACCESSION   SMOE01000014 SMOE01000000
VERSION     SMOE01000014.1
DBLINK      BioProject: PRJNA524470
            BioSample: SAMN11026786
KEYWORDS    WGS.
SOURCE      Mycobacterium tuberculosis
  ORGANISM  Mycobacterium tuberculosis
            Bacteria; Actinobacteria; Corynebacteriales; Mycobacteriaceae;
            Mycobacterium; Mycobacterium tuberculosis complex.
REFERENCE   1  (bases 1 to 334)
  AUTHORS   Jani,J., Mustapha,Z.A., Jamal,N., Stanis,C.S., Chin,K.L., Avoi,R.,
            Naing,O.T., Rick Ong,T.H., Gantul,V. and Ahmed,K.
  TITLE     Whole Genome Sequencing Of Rifampicin Resistance of Mycobacterium
            tuberculosis strain SBH162 in Sabah, Malaysia
  JOURNAL   Unpublished
REFERENCE   2  (bases 1 to 334)
  AUTHORS   Jani,J., Mustapha,Z.A., Jamal,N., Stanis,C.S., Chin,K.L., Avoi,R.,
            Naing,O.T., Rick Ong,T.H., Gantul,V. and Ahmed,K.
  TITLE     Direct Submission
  JOURNAL   Submitted (08-MAR-2019) Tuberculosis, Borneo Medical and Health
            Research Centre, Jalan UMS, Kota Kinabalu, Sabah 88400, Malaysia
COMMENT     Bacteria and source DNA available from SBH162.
            Annotation was added by the NCBI Prokaryotic Genome Annotation
            Pipeline (released 2013). Information about the Pipeline can be
            found here: https://www.ncbi.nlm.nih.gov/genome/annotation_prok/
            
            ##Genome-Assembly-Data-START##
            Assembly Method        :: SPAdes v. FEB-2019
            Genome Representation  :: Full
            Expected Final Version :: Yes
            Genome Coverage        :: 332.0x
            Sequencing Technology  :: Illumina HiSeq
            ##Genome-Assembly-Data-END##
            
            ##Genome-Annotation-Data-START##
            Annotation Provider               :: NCBI
            Annotation Date                   :: 03/11/2019 20:54:20
            Annotation Pipeline               :: NCBI Prokaryotic Genome
                                                 Annotation Pipeline
            Annotation Method                 :: Best-placed reference protein
                                                 set; GeneMarkS-2+
            Annotation Software revision      :: 4.8
            Features Annotated                :: Gene; CDS; rRNA; tRNA; ncRNA;
                                                 repeat_region
            Genes (total)                     :: 4,306
            CDSs (total)                      :: 4,254
            Genes (coding)                    :: 4,147
            CDSs (with protein)               :: 4,147
            Genes (RNA)                       :: 52
            rRNAs                             :: 1, 1, 2 (5S, 16S, 23S)
            complete rRNAs                    :: 1, 1, 1 (5S, 16S, 23S)
            partial rRNAs                     :: 1 (23S)
            tRNAs                             :: 45
            ncRNAs                            :: 3
            Pseudo Genes (total)              :: 107
            CDSs (without protein)            :: 107
            Pseudo Genes (ambiguous residues) :: 0 of 107
            Pseudo Genes (frameshifted)       :: 49 of 107
            Pseudo Genes (incomplete)         :: 65 of 107
            Pseudo Genes (internal stop)      :: 19 of 107
            Pseudo Genes (multiple problems)  :: 21 of 107
            CRISPR Arrays                     :: 2
            ##Genome-Annotation-Data-END##
FEATURES             Location/Qualifiers
     source          1..334
                     /organism="Mycobacterium tuberculosis"
                     /mol_type="genomic DNA"
                     /submitter_seqid="Contig14"
                     /strain="SBH162"
                     /isolation_source="sputum"
                     /host="Homo sapiens"
                     /db_xref="taxon:1773"
                     /country="Malaysia: Sabah"
                     /lat_lon="5.980 N 116.07 E"
                     /collection_date="2018"
                     /collected_by="Jaeyres"
                     /note="genotype: Lineage 4"
     gene            complement(<1..61)
                     /locus_tag="EZX46_00050"
     CDS             complement(<1..61)
                     /locus_tag="EZX46_00050"
                     /inference="COORDINATES: similar to AA
                     sequence:RefSeq:WP_003901659.1"
                     /note="Derived by automated computational analysis using
                     gene prediction method: Protein Homology."
                     /codon_start=1
                     /transl_table=11
                     /product="PE family protein"
                     /protein_id="TFB34488.1"
                     /translation="MSFVLIAPEFVTAAAGDLTN"
     gene            107..>334
                     /locus_tag="EZX46_00055"
     CDS             107..>334
                     /locus_tag="EZX46_00055"
                     /inference="COORDINATES: similar to AA
                     sequence:RefSeq:NP_218030.1"
                     /note="Derived by automated computational analysis using
                     gene prediction method: Protein Homology."
                     /codon_start=1
                     /transl_table=11
                     /product="fatty-acid--CoA ligase"
                     /protein_id="TFB34487.1"
                     /translation="MAASLSENLSCHSSNMCRLSGNAATNLERPGEEPPGDRCTRRQA
                     VRPARTLAKKGNIPVGYYKDEKKTAETFRTIN"
ORIGIN      
        1 gattcgtcag atcccccgcg gctgctgtca cgaattccgg tgcgatcaac acgaacgaca
       61 tgggcgaact cccaaccatc tttgcgccgg tgcaaccacg gccgatatgg cggcatcttt
      121 aagtgagaac cttagttgcc actcatctaa tatgtgccgg ctttctggta atgccgcaac
      181 gaacctggag cgccctgggg aggagccgcc cggcgaccgg tgcaccaggc gccaagcagt
      241 gcgacccgcg cgcacgctcg ccaagaaggg caacattccc gtcggctact acaaggacga
      301 gaagaagacg gccgagacgt tccggacgat taac
//
LOCUS       SMOE01000015             360 bp    DNA     linear   BCT 26-MAR-2019
DEFINITION  Mycobacterium tuberculosis strain SBH162 Contig15, whole genome
            shotgun sequence.
ACCESSION   SMOE01000015 SMOE01000000
VERSION     SMOE01000015.1
DBLINK      BioProject: PRJNA524470
            BioSample: SAMN11026786
KEYWORDS    WGS.
SOURCE      Mycobacterium tuberculosis
  ORGANISM  Mycobacterium tuberculosis
            Bacteria; Actinobacteria; Corynebacteriales; Mycobacteriaceae;
            Mycobacterium; Mycobacterium tuberculosis complex.
REFERENCE   1  (bases 1 to 360)
  AUTHORS   Jani,J., Mustapha,Z.A., Jamal,N., Stanis,C.S., Chin,K.L., Avoi,R.,
            Naing,O.T., Rick Ong,T.H., Gantul,V. and Ahmed,K.
  TITLE     Whole Genome Sequencing Of Rifampicin Resistance of Mycobacterium
            tuberculosis strain SBH162 in Sabah, Malaysia
  JOURNAL   Unpublished
REFERENCE   2  (bases 1 to 360)
  AUTHORS   Jani,J., Mustapha,Z.A., Jamal,N., Stanis,C.S., Chin,K.L., Avoi,R.,
            Naing,O.T., Rick Ong,T.H., Gantul,V. and Ahmed,K.
  TITLE     Direct Submission
  JOURNAL   Submitted (08-MAR-2019) Tuberculosis, Borneo Medical and Health
            Research Centre, Jalan UMS, Kota Kinabalu, Sabah 88400, Malaysia
COMMENT     Bacteria and source DNA available from SBH162.
            Annotation was added by the NCBI Prokaryotic Genome Annotation
            Pipeline (released 2013). Information about the Pipeline can be
            found here: https://www.ncbi.nlm.nih.gov/genome/annotation_prok/
            
            ##Genome-Assembly-Data-START##
            Assembly Method        :: SPAdes v. FEB-2019
            Genome Representation  :: Full
            Expected Final Version :: Yes
            Genome Coverage        :: 332.0x
            Sequencing Technology  :: Illumina HiSeq
            ##Genome-Assembly-Data-END##
            
            ##Genome-Annotation-Data-START##
            Annotation Provider               :: NCBI
            Annotation Date                   :: 03/11/2019 20:54:20
            Annotation Pipeline               :: NCBI Prokaryotic Genome
                                                 Annotation Pipeline
            Annotation Method                 :: Best-placed reference protein
                                                 set; GeneMarkS-2+
            Annotation Software revision      :: 4.8
            Features Annotated                :: Gene; CDS; rRNA; tRNA; ncRNA;
                                                 repeat_region
            Genes (total)                     :: 4,306
            CDSs (total)                      :: 4,254
            Genes (coding)                    :: 4,147
            CDSs (with protein)               :: 4,147
            Genes (RNA)                       :: 52
            rRNAs                             :: 1, 1, 2 (5S, 16S, 23S)
            complete rRNAs                    :: 1, 1, 1 (5S, 16S, 23S)
            partial rRNAs                     :: 1 (23S)
            tRNAs                             :: 45
            ncRNAs                            :: 3
            Pseudo Genes (total)              :: 107
            CDSs (without protein)            :: 107
            Pseudo Genes (ambiguous residues) :: 0 of 107
            Pseudo Genes (frameshifted)       :: 49 of 107
            Pseudo Genes (incomplete)         :: 65 of 107
            Pseudo Genes (internal stop)      :: 19 of 107
            Pseudo Genes (multiple problems)  :: 21 of 107
            CRISPR Arrays                     :: 2
            ##Genome-Annotation-Data-END##
FEATURES             Location/Qualifiers
     source          1..360
                     /organism="Mycobacterium tuberculosis"
                     /mol_type="genomic DNA"
                     /submitter_seqid="Contig15"
                     /strain="SBH162"
                     /isolation_source="sputum"
                     /host="Homo sapiens"
                     /db_xref="taxon:1773"
                     /country="Malaysia: Sabah"
                     /lat_lon="5.980 N 116.07 E"
                     /collection_date="2018"
                     /collected_by="Jaeyres"
                     /note="genotype: Lineage 4"
     gene            2..>360
                     /locus_tag="EZX46_00060"
     CDS             2..>360
                     /locus_tag="EZX46_00060"
                     /inference="COORDINATES: similar to AA
                     sequence:RefSeq:NP_217344.1"
                     /note="Derived by automated computational analysis using
                     gene prediction method: Protein Homology."
                     /codon_start=1
                     /transl_table=11
                     /product="DUF1802 family protein"
                     /protein_id="TFB34335.1"
                     /translation="MTPALKEWSAAVHALLDGRQTVLLRKGGIGEKRFEVAAHEFLLF
                     PTVAHSHAERVRPEHRDLLGPAAADSTDECVLLRAAAKVVAALPVNRPEGLDAIEDLH
                     IWTAESVRADRLDFRPK"
ORIGIN      
        1 ggtgacgcca gcgctgaagg agtggagcgc ggcggtgcac gcgctgctgg acggccggca
       61 gacggtgctg ctgcgtaagg gcgggatcgg cgagaagcgc ttcgaggtgg cggcccacga
      121 gttcttgttg ttcccgacgg tcgcgcacag ccacgccgag cgggttcgcc ccgagcaccg
      181 cgacctgctg ggcccggcgg ccgccgacag caccgacgag tgtgtgctac tgcgggccgc
      241 agcgaaagtt gttgccgcac tgccggttaa ccggccagag ggtctggacg ccatcgagga
      301 tctgcacatc tggaccgccg agtcggtgcg cgccgaccgg ctcgactttc ggcccaagca
//
LOCUS       SMOE01000016             380 bp    DNA     linear   BCT 26-MAR-2019
DEFINITION  Mycobacterium tuberculosis strain SBH162 Contig16, whole genome
            shotgun sequence.
ACCESSION   SMOE01000016 SMOE01000000
VERSION     SMOE01000016.1
DBLINK      BioProject: PRJNA524470
            BioSample: SAMN11026786
KEYWORDS    WGS.
SOURCE      Mycobacterium tuberculosis
  ORGANISM  Mycobacterium tuberculosis
            Bacteria; Actinobacteria; Corynebacteriales; Mycobacteriaceae;
            Mycobacterium; Mycobacterium tuberculosis complex.
REFERENCE   1  (bases 1 to 380)
  AUTHORS   Jani,J., Mustapha,Z.A., Jamal,N., Stanis,C.S., Chin,K.L., Avoi,R.,
            Naing,O.T., Rick Ong,T.H., Gantul,V. and Ahmed,K.
  TITLE     Whole Genome Sequencing Of Rifampicin Resistance of Mycobacterium
            tuberculosis strain SBH162 in Sabah, Malaysia
  JOURNAL   Unpublished
REFERENCE   2  (bases 1 to 380)
  AUTHORS   Jani,J., Mustapha,Z.A., Jamal,N., Stanis,C.S., Chin,K.L., Avoi,R.,
            Naing,O.T., Rick Ong,T.H., Gantul,V. and Ahmed,K.
  TITLE     Direct Submission
  JOURNAL   Submitted (08-MAR-2019) Tuberculosis, Borneo Medical and Health
            Research Centre, Jalan UMS, Kota Kinabalu, Sabah 88400, Malaysia
COMMENT     Bacteria and source DNA available from SBH162.
            Annotation was added by the NCBI Prokaryotic Genome Annotation
            Pipeline (released 2013). Information about the Pipeline can be
            found here: https://www.ncbi.nlm.nih.gov/genome/annotation_prok/
            
            ##Genome-Assembly-Data-START##
            Assembly Method        :: SPAdes v. FEB-2019
            Genome Representation  :: Full
            Expected Final Version :: Yes
            Genome Coverage        :: 332.0x
            Sequencing Technology  :: Illumina HiSeq
            ##Genome-Assembly-Data-END##
            
            ##Genome-Annotation-Data-START##
            Annotation Provider               :: NCBI
            Annotation Date                   :: 03/11/2019 20:54:20
            Annotation Pipeline               :: NCBI Prokaryotic Genome
                                                 Annotation Pipeline
            Annotation Method                 :: Best-placed reference protein
                                                 set; GeneMarkS-2+
            Annotation Software revision      :: 4.8
            Features Annotated                :: Gene; CDS; rRNA; tRNA; ncRNA;
                                                 repeat_region
            Genes (total)                     :: 4,306
            CDSs (total)                      :: 4,254
            Genes (coding)                    :: 4,147
            CDSs (with protein)               :: 4,147
            Genes (RNA)                       :: 52
            rRNAs                             :: 1, 1, 2 (5S, 16S, 23S)
            complete rRNAs                    :: 1, 1, 1 (5S, 16S, 23S)
            partial rRNAs                     :: 1 (23S)
            tRNAs                             :: 45
            ncRNAs                            :: 3
            Pseudo Genes (total)              :: 107
            CDSs (without protein)            :: 107
            Pseudo Genes (ambiguous residues) :: 0 of 107
            Pseudo Genes (frameshifted)       :: 49 of 107
            Pseudo Genes (incomplete)         :: 65 of 107
            Pseudo Genes (internal stop)      :: 19 of 107
            Pseudo Genes (multiple problems)  :: 21 of 107
            CRISPR Arrays                     :: 2
            ##Genome-Annotation-Data-END##
FEATURES             Location/Qualifiers
     source          1..380
                     /organism="Mycobacterium tuberculosis"
                     /mol_type="genomic DNA"
                     /submitter_seqid="Contig16"
                     /strain="SBH162"
                     /isolation_source="sputum"
                     /host="Homo sapiens"
                     /db_xref="taxon:1773"
                     /country="Malaysia: Sabah"
                     /lat_lon="5.980 N 116.07 E"
                     /collection_date="2018"
                     /collected_by="Jaeyres"
                     /note="genotype: Lineage 4"
     gene            <1..>380
                     /locus_tag="EZX46_00065"
     CDS             <1..>380
                     /locus_tag="EZX46_00065"
                     /inference="COORDINATES: similar to AA
                     sequence:RefSeq:NP_216564.2"
                     /note="Derived by automated computational analysis using
                     gene prediction method: Protein Homology."
                     /codon_start=3
                     /transl_table=11
                     /product="polyketide synthase"
                     /protein_id="TFB34334.1"
                     /translation="GQRVLIHAGTGGVGMAAVQLARHLGLEVFATASKGKWDTLRAMG
                     FDDDHISDSRSLEFEDKFRAATGGRGFDVVLDSLAGEFVDASLRLVAPGGVFLEMGKT
                     DIRDPGVIAQQYPGVRYRAFDLFE"
ORIGIN      
        1 cgggccagcg cgtgttgatc catgccggca ccggcggggt gggcatggcg gcggtgcagc
       61 tggctcggca tctggggttg gaggtgttcg cgaccgcgag caagggtaag tgggacacct
      121 tgcgcgccat gggctttgac gacgaccaca tatccgattc acgtagccta gagttcgagg
      181 acaagttccg cgcggccact ggcggtcgag ggttcgacgt ggtgttggac tcgctggccg
      241 gtgaattcgt ggatgcgtcg ctgcgtctgg tggcaccggg tggggtgttc ttggagatgg
      301 gcaagaccga catccgcgac cccggcgtga tcgcccagca gtacccgggc gtgcgctacc
      361 gcgccttcga cctattcgaa
//
LOCUS       SMOE01000017             397 bp    DNA     linear   BCT 26-MAR-2019
DEFINITION  Mycobacterium tuberculosis strain SBH162 Contig17, whole genome
            shotgun sequence.
ACCESSION   SMOE01000017 SMOE01000000
VERSION     SMOE01000017.1
DBLINK      BioProject: PRJNA524470
            BioSample: SAMN11026786
KEYWORDS    WGS.
SOURCE      Mycobacterium tuberculosis
  ORGANISM  Mycobacterium tuberculosis
            Bacteria; Actinobacteria; Corynebacteriales; Mycobacteriaceae;
            Mycobacterium; Mycobacterium tuberculosis complex.
REFERENCE   1  (bases 1 to 397)
  AUTHORS   Jani,J., Mustapha,Z.A., Jamal,N., Stanis,C.S., Chin,K.L., Avoi,R.,
            Naing,O.T., Rick Ong,T.H., Gantul,V. and Ahmed,K.
  TITLE     Whole Genome Sequencing Of Rifampicin Resistance of Mycobacterium
            tuberculosis strain SBH162 in Sabah, Malaysia
  JOURNAL   Unpublished
REFERENCE   2  (bases 1 to 397)
  AUTHORS   Jani,J., Mustapha,Z.A., Jamal,N., Stanis,C.S., Chin,K.L., Avoi,R.,
            Naing,O.T., Rick Ong,T.H., Gantul,V. and Ahmed,K.
  TITLE     Direct Submission
  JOURNAL   Submitted (08-MAR-2019) Tuberculosis, Borneo Medical and Health
            Research Centre, Jalan UMS, Kota Kinabalu, Sabah 88400, Malaysia
COMMENT     Bacteria and source DNA available from SBH162.
            Annotation was added by the NCBI Prokaryotic Genome Annotation
            Pipeline (released 2013). Information about the Pipeline can be
            found here: https://www.ncbi.nlm.nih.gov/genome/annotation_prok/
            
            ##Genome-Assembly-Data-START##
            Assembly Method        :: SPAdes v. FEB-2019
            Genome Representation  :: Full
            Expected Final Version :: Yes
            Genome Coverage        :: 332.0x
            Sequencing Technology  :: Illumina HiSeq
            ##Genome-Assembly-Data-END##
            
            ##Genome-Annotation-Data-START##
            Annotation Provider               :: NCBI
            Annotation Date                   :: 03/11/2019 20:54:20
            Annotation Pipeline               :: NCBI Prokaryotic Genome
                                                 Annotation Pipeline
            Annotation Method                 :: Best-placed reference protein
                                                 set; GeneMarkS-2+
            Annotation Software revision      :: 4.8
            Features Annotated                :: Gene; CDS; rRNA; tRNA; ncRNA;
                                                 repeat_region
            Genes (total)                     :: 4,306
            CDSs (total)                      :: 4,254
            Genes (coding)                    :: 4,147
            CDSs (with protein)               :: 4,147
            Genes (RNA)                       :: 52
            rRNAs                             :: 1, 1, 2 (5S, 16S, 23S)
            complete rRNAs                    :: 1, 1, 1 (5S, 16S, 23S)
            partial rRNAs                     :: 1 (23S)
            tRNAs                             :: 45
            ncRNAs                            :: 3
            Pseudo Genes (total)              :: 107
            CDSs (without protein)            :: 107
            Pseudo Genes (ambiguous residues) :: 0 of 107
            Pseudo Genes (frameshifted)       :: 49 of 107
            Pseudo Genes (incomplete)         :: 65 of 107
            Pseudo Genes (internal stop)      :: 19 of 107
            Pseudo Genes (multiple problems)  :: 21 of 107
            CRISPR Arrays                     :: 2
            ##Genome-Annotation-Data-END##
FEATURES             Location/Qualifiers
     source          1..397
                     /organism="Mycobacterium tuberculosis"
                     /mol_type="genomic DNA"
                     /submitter_seqid="Contig17"
                     /strain="SBH162"
                     /isolation_source="sputum"
                     /host="Homo sapiens"
                     /db_xref="taxon:1773"
                     /country="Malaysia: Sabah"
                     /lat_lon="5.980 N 116.07 E"
                     /collection_date="2018"
                     /collected_by="Jaeyres"
                     /note="genotype: Lineage 4"
     gene            <1..>397
                     /locus_tag="EZX46_00070"
     CDS             <1..>397
                     /locus_tag="EZX46_00070"
                     /inference="COORDINATES: similar to AA
                     sequence:RefSeq:NP_216564.2"
                     /note="Derived by automated computational analysis using
                     gene prediction method: Protein Homology."
                     /codon_start=1
                     /transl_table=11
                     /product="KR domain-containing protein"
                     /protein_id="TFB34333.1"
                     /translation="QVVACDAADRAALAKVIADIPVQHPLSGVIHTAGALDDAVVMSL
                     TPDRVDVVLRSKVDAAWHLHELTRDLDVSAFVMFSSMAGLVGSSGQANYAAANSFLDA
                     LAAHRRAHGLPAISLGWGLWDQASAMTGGL"
ORIGIN      
        1 caggtggtgg cctgtgacgc ggcggatcga gcggcgttgg ccaaggtgat cgccgatatt
       61 ccggttcagc atccattgtc gggcgtgatc cacaccgccg gcgcactcga cgacgcggtg
      121 gtgatgtcac tgacaccgga tcgggtggat gtggtgttgc ggtccaaggt ggacgcggcg
      181 tggcacctgc acgagttgac tcgcgacctg gatgtgtcgg cgtttgtcat gttttcgtcg
      241 atggccgggc tggtcggatc gtcgggccag gccaactatg cggccgccaa ttcgtttttg
      301 gatgcgctgg ccgcccaccg gcgggcccat gggctgccgg ccatctccct gggctggggt
      361 ctgtgggatc aggccagcgc catgaccggc ggcctgg
//
LOCUS       SMOE01000018             424 bp    DNA     linear   BCT 26-MAR-2019
DEFINITION  Mycobacterium tuberculosis strain SBH162 Contig18, whole genome
            shotgun sequence.
ACCESSION   SMOE01000018 SMOE01000000
VERSION     SMOE01000018.1
DBLINK      BioProject: PRJNA524470
            BioSample: SAMN11026786
KEYWORDS    WGS.
SOURCE      Mycobacterium tuberculosis
  ORGANISM  Mycobacterium tuberculosis
            Bacteria; Actinobacteria; Corynebacteriales; Mycobacteriaceae;
            Mycobacterium; Mycobacterium tuberculosis complex.
REFERENCE   1  (bases 1 to 424)
  AUTHORS   Jani,J., Mustapha,Z.A., Jamal,N., Stanis,C.S., Chin,K.L., Avoi,R.,
            Naing,O.T., Rick Ong,T.H., Gantul,V. and Ahmed,K.
  TITLE     Whole Genome Sequencing Of Rifampicin Resistance of Mycobacterium
            tuberculosis strain SBH162 in Sabah, Malaysia
  JOURNAL   Unpublished
REFERENCE   2  (bases 1 to 424)
  AUTHORS   Jani,J., Mustapha,Z.A., Jamal,N., Stanis,C.S., Chin,K.L., Avoi,R.,
            Naing,O.T., Rick Ong,T.H., Gantul,V. and Ahmed,K.
  TITLE     Direct Submission
  JOURNAL   Submitted (08-MAR-2019) Tuberculosis, Borneo Medical and Health
            Research Centre, Jalan UMS, Kota Kinabalu, Sabah 88400, Malaysia
COMMENT     Bacteria and source DNA available from SBH162.
            Annotation was added by the NCBI Prokaryotic Genome Annotation
            Pipeline (released 2013). Information about the Pipeline can be
            found here: https://www.ncbi.nlm.nih.gov/genome/annotation_prok/
            
            ##Genome-Assembly-Data-START##
            Assembly Method        :: SPAdes v. FEB-2019
            Genome Representation  :: Full
            Expected Final Version :: Yes
            Genome Coverage        :: 332.0x
            Sequencing Technology  :: Illumina HiSeq
            ##Genome-Assembly-Data-END##
            
            ##Genome-Annotation-Data-START##
            Annotation Provider               :: NCBI
            Annotation Date                   :: 03/11/2019 20:54:20
            Annotation Pipeline               :: NCBI Prokaryotic Genome
                                                 Annotation Pipeline
            Annotation Method                 :: Best-placed reference protein
                                                 set; GeneMarkS-2+
            Annotation Software revision      :: 4.8
            Features Annotated                :: Gene; CDS; rRNA; tRNA; ncRNA;
                                                 repeat_region
            Genes (total)                     :: 4,306
            CDSs (total)                      :: 4,254
            Genes (coding)                    :: 4,147
            CDSs (with protein)               :: 4,147
            Genes (RNA)                       :: 52
            rRNAs                             :: 1, 1, 2 (5S, 16S, 23S)
            complete rRNAs                    :: 1, 1, 1 (5S, 16S, 23S)
            partial rRNAs                     :: 1 (23S)
            tRNAs                             :: 45
            ncRNAs                            :: 3
            Pseudo Genes (total)              :: 107
            CDSs (without protein)            :: 107
            Pseudo Genes (ambiguous residues) :: 0 of 107
            Pseudo Genes (frameshifted)       :: 49 of 107
            Pseudo Genes (incomplete)         :: 65 of 107
            Pseudo Genes (internal stop)      :: 19 of 107
            Pseudo Genes (multiple problems)  :: 21 of 107
            CRISPR Arrays                     :: 2
            ##Genome-Annotation-Data-END##
FEATURES             Location/Qualifiers
     source          1..424
                     /organism="Mycobacterium tuberculosis"
                     /mol_type="genomic DNA"
                     /submitter_seqid="Contig18"
                     /strain="SBH162"
                     /isolation_source="sputum"
                     /host="Homo sapiens"
                     /db_xref="taxon:1773"
                     /country="Malaysia: Sabah"
                     /lat_lon="5.980 N 116.07 E"
                     /collection_date="2018"
                     /collected_by="Jaeyres"
                     /note="genotype: Lineage 4"
     gene            <1..412
                     /locus_tag="EZX46_00075"
     CDS             <1..412
                     /locus_tag="EZX46_00075"
                     /inference="COORDINATES: similar to AA
                     sequence:RefSeq:YP_009360403.1"
                     /note="Derived by automated computational analysis using
                     gene prediction method: Protein Homology."
                     /codon_start=2
                     /transl_table=11
                     /product="hypothetical protein"
                     /protein_id="TFB34305.1"
                     /translation="GPLLGALAAAVVPGVAGVTGLAGLAAVPAVGAAAGAPAALVGSV
                     APVSGGVVSPQARLVSAVEPAPASTSVSVLASDRGAGALGFVGTAGKESVGQPAGLTV
                     LADEFGDGAPVPMLPGSWGPDLVGVAGDGGLVSV"
ORIGIN      
        1 gggtccgttg ttgggggcgt tggctgctgc ggtggtgccg ggtgtggctg gtgtgacggg
       61 gttggcgggg ttggcggctg tgccggcggt gggtgcggct gctggcgcgc cggcggcgtt
      121 ggtgggcagt gtggcgccgg tgtcgggtgg tgtggtgtcg ccgcaggcgc ggttggtgtc
      181 ggcggtggag ccggctcccg cgagcacgtc ggtgtcggtg ctggcttctg atcggggtgc
      241 tggggcgttg gggtttgttg ggacggctgg caaggagtcg gttgggcagc cggcggggtt
      301 gacggtgttg gccgatgagt ttggtgatgg tgcgccggtg ccgatgctgc cgggcagctg
      361 ggggccggat ttggtcggtg tggccggtga tggggggttg gtgtcagttt gacgatctga
      421 cggc
//
LOCUS       SMOE01000019             428 bp    DNA     linear   BCT 26-MAR-2019
DEFINITION  Mycobacterium tuberculosis strain SBH162 Contig19, whole genome
            shotgun sequence.
ACCESSION   SMOE01000019 SMOE01000000
VERSION     SMOE01000019.1
DBLINK      BioProject: PRJNA524470
            BioSample: SAMN11026786
KEYWORDS    WGS.
SOURCE      Mycobacterium tuberculosis
  ORGANISM  Mycobacterium tuberculosis
            Bacteria; Actinobacteria; Corynebacteriales; Mycobacteriaceae;
            Mycobacterium; Mycobacterium tuberculosis complex.
REFERENCE   1  (bases 1 to 428)
  AUTHORS   Jani,J., Mustapha,Z.A., Jamal,N., Stanis,C.S., Chin,K.L., Avoi,R.,
            Naing,O.T., Rick Ong,T.H., Gantul,V. and Ahmed,K.
  TITLE     Whole Genome Sequencing Of Rifampicin Resistance of Mycobacterium
            tuberculosis strain SBH162 in Sabah, Malaysia
  JOURNAL   Unpublished
REFERENCE   2  (bases 1 to 428)
  AUTHORS   Jani,J., Mustapha,Z.A., Jamal,N., Stanis,C.S., Chin,K.L., Avoi,R.,
            Naing,O.T., Rick Ong,T.H., Gantul,V. and Ahmed,K.
  TITLE     Direct Submission
  JOURNAL   Submitted (08-MAR-2019) Tuberculosis, Borneo Medical and Health
            Research Centre, Jalan UMS, Kota Kinabalu, Sabah 88400, Malaysia
COMMENT     Bacteria and source DNA available from SBH162.
            Annotation was added by the NCBI Prokaryotic Genome Annotation
            Pipeline (released 2013). Information about the Pipeline can be
            found here: https://www.ncbi.nlm.nih.gov/genome/annotation_prok/
            
            ##Genome-Assembly-Data-START##
            Assembly Method        :: SPAdes v. FEB-2019
            Genome Representation  :: Full
            Expected Final Version :: Yes
            Genome Coverage        :: 332.0x
            Sequencing Technology  :: Illumina HiSeq
            ##Genome-Assembly-Data-END##
            
            ##Genome-Annotation-Data-START##
            Annotation Provider               :: NCBI
            Annotation Date                   :: 03/11/2019 20:54:20
            Annotation Pipeline               :: NCBI Prokaryotic Genome
                                                 Annotation Pipeline
            Annotation Method                 :: Best-placed reference protein
                                                 set; GeneMarkS-2+
            Annotation Software revision      :: 4.8
            Features Annotated                :: Gene; CDS; rRNA; tRNA; ncRNA;
                                                 repeat_region
            Genes (total)                     :: 4,306
            CDSs (total)                      :: 4,254
            Genes (coding)                    :: 4,147
            CDSs (with protein)               :: 4,147
            Genes (RNA)                       :: 52
            rRNAs                             :: 1, 1, 2 (5S, 16S, 23S)
            complete rRNAs                    :: 1, 1, 1 (5S, 16S, 23S)
            partial rRNAs                     :: 1 (23S)
            tRNAs                             :: 45
            ncRNAs                            :: 3
            Pseudo Genes (total)              :: 107
            CDSs (without protein)            :: 107
            Pseudo Genes (ambiguous residues) :: 0 of 107
            Pseudo Genes (frameshifted)       :: 49 of 107
            Pseudo Genes (incomplete)         :: 65 of 107
            Pseudo Genes (internal stop)      :: 19 of 107
            Pseudo Genes (multiple problems)  :: 21 of 107
            CRISPR Arrays                     :: 2
            ##Genome-Annotation-Data-END##
FEATURES             Location/Qualifiers
     source          1..428
                     /organism="Mycobacterium tuberculosis"
                     /mol_type="genomic DNA"
                     /submitter_seqid="Contig19"
                     /strain="SBH162"
                     /isolation_source="sputum"
                     /host="Homo sapiens"
                     /db_xref="taxon:1773"
                     /country="Malaysia: Sabah"
                     /lat_lon="5.980 N 116.07 E"
                     /collection_date="2018"
                     /collected_by="Jaeyres"
                     /note="genotype: Lineage 4"
     gene            complement(<1..>428)
                     /locus_tag="EZX46_00080"
     CDS             complement(<1..>428)
                     /locus_tag="EZX46_00080"
                     /inference="COORDINATES: similar to AA
                     sequence:RefSeq:YP_177982.1"
                     /note="Derived by automated computational analysis using
                     gene prediction method: Protein Homology."
                     /codon_start=1
                     /transl_table=11
                     /product="PE family protein"
                     /protein_id="TFB34304.1"
                     /translation="AGGTNGSGGAGGTGGQGGAGGAGGAGADNPTGIGGTGGDGGTGG
                     AAGAGGAGGAAGTGGTGGMIGTTGNAGVGGAGGQGGDGGAGGAGADADQPGATGGTGF
                     AGGAGGAGGAGGSSGAGGTNGSGGAGGTGGQGGAGGAGGAG"
ORIGIN      
        1 ccggccccgc cagcaccccc ggcgccgcct tgtccgccgg tgccgccggc gccgccggag
       61 ccgttggtgc cgccggcacc gctgctaccg ccggccccgc cggccccgcc ggctccaccg
      121 gcgaacccgg tgccgccggt ggcgccgggc tggtcggcgt cggcgccggc cccgccggct
      181 ccgccgtcac cgccttggcc gccggccccg ccgacaccgg cgttgcctgt ggtgccgatc
      241 atgccgccgg tgcctccggt gccggccgct ccgccggccc cgccggctcc ggccgctccg
      301 ccggtgccgc cgtcaccgcc ggtgccgccg atgccggtgg ggttatcggc gccggccccg
      361 ccagcacccc cggcgccgcc ttgtccgccg gtgccgccgg cgccgccgga gccgttggtg
      421 ccgccggc
//
LOCUS       SMOE01000020             429 bp    DNA     linear   BCT 26-MAR-2019
DEFINITION  Mycobacterium tuberculosis strain SBH162 Contig20, whole genome
            shotgun sequence.
ACCESSION   SMOE01000020 SMOE01000000
VERSION     SMOE01000020.1
DBLINK      BioProject: PRJNA524470
            BioSample: SAMN11026786
KEYWORDS    WGS.
SOURCE      Mycobacterium tuberculosis
  ORGANISM  Mycobacterium tuberculosis
            Bacteria; Actinobacteria; Corynebacteriales; Mycobacteriaceae;
            Mycobacterium; Mycobacterium tuberculosis complex.
REFERENCE   1  (bases 1 to 429)
  AUTHORS   Jani,J., Mustapha,Z.A., Jamal,N., Stanis,C.S., Chin,K.L., Avoi,R.,
            Naing,O.T., Rick Ong,T.H., Gantul,V. and Ahmed,K.
  TITLE     Whole Genome Sequencing Of Rifampicin Resistance of Mycobacterium
            tuberculosis strain SBH162 in Sabah, Malaysia
  JOURNAL   Unpublished
REFERENCE   2  (bases 1 to 429)
  AUTHORS   Jani,J., Mustapha,Z.A., Jamal,N., Stanis,C.S., Chin,K.L., Avoi,R.,
            Naing,O.T., Rick Ong,T.H., Gantul,V. and Ahmed,K.
  TITLE     Direct Submission
  JOURNAL   Submitted (08-MAR-2019) Tuberculosis, Borneo Medical and Health
            Research Centre, Jalan UMS, Kota Kinabalu, Sabah 88400, Malaysia
COMMENT     Bacteria and source DNA available from SBH162.
            Annotation was added by the NCBI Prokaryotic Genome Annotation
            Pipeline (released 2013). Information about the Pipeline can be
            found here: https://www.ncbi.nlm.nih.gov/genome/annotation_prok/
            
            ##Genome-Assembly-Data-START##
            Assembly Method        :: SPAdes v. FEB-2019
            Genome Representation  :: Full
            Expected Final Version :: Yes
            Genome Coverage        :: 332.0x
            Sequencing Technology  :: Illumina HiSeq
            ##Genome-Assembly-Data-END##
            
            ##Genome-Annotation-Data-START##
            Annotation Provider               :: NCBI
            Annotation Date                   :: 03/11/2019 20:54:20
            Annotation Pipeline               :: NCBI Prokaryotic Genome
                                                 Annotation Pipeline
            Annotation Method                 :: Best-placed reference protein
                                                 set; GeneMarkS-2+
            Annotation Software revision      :: 4.8
            Features Annotated                :: Gene; CDS; rRNA; tRNA; ncRNA;
                                                 repeat_region
            Genes (total)                     :: 4,306
            CDSs (total)                      :: 4,254
            Genes (coding)                    :: 4,147
            CDSs (with protein)               :: 4,147
            Genes (RNA)                       :: 52
            rRNAs                             :: 1, 1, 2 (5S, 16S, 23S)
            complete rRNAs                    :: 1, 1, 1 (5S, 16S, 23S)
            partial rRNAs                     :: 1 (23S)
            tRNAs                             :: 45
            ncRNAs                            :: 3
            Pseudo Genes (total)              :: 107
            CDSs (without protein)            :: 107
            Pseudo Genes (ambiguous residues) :: 0 of 107
            Pseudo Genes (frameshifted)       :: 49 of 107
            Pseudo Genes (incomplete)         :: 65 of 107
            Pseudo Genes (internal stop)      :: 19 of 107
            Pseudo Genes (multiple problems)  :: 21 of 107
            CRISPR Arrays                     :: 2
            ##Genome-Annotation-Data-END##
FEATURES             Location/Qualifiers
     source          1..429
                     /organism="Mycobacterium tuberculosis"
                     /mol_type="genomic DNA"
                     /submitter_seqid="Contig20"
                     /strain="SBH162"
                     /isolation_source="sputum"
                     /host="Homo sapiens"
                     /db_xref="taxon:1773"
                     /country="Malaysia: Sabah"
                     /lat_lon="5.980 N 116.07 E"
                     /collection_date="2018"
                     /collected_by="Jaeyres"
                     /note="genotype: Lineage 4"
     gene            complement(<1..>429)
                     /locus_tag="EZX46_00085"
     CDS             complement(<1..>429)
                     /locus_tag="EZX46_00085"
                     /inference="COORDINATES: similar to AA
                     sequence:RefSeq:WP_006937382.1"
                     /note="Derived by automated computational analysis using
                     gene prediction method: Protein Homology."
                     /codon_start=2
                     /transl_table=11
                     /product="IS110 family transposase"
                     /protein_id="TFB34303.1"
                     /translation="MRSKIPDLQRALEGRFDDHHALMCRLHLAHLDQLDAMIGALDEQ
                     IEQLMHPFCARRELIASIPGIGVGASATVISEIGADPAAWFPSAEHLASWVRLCPGNH
                     ESAGKRHHGARRTGNQHLQPVLVECAWAAVRTDGYLREYYR"
ORIGIN      
        1 cggtagtact cgcgcaggta gccatcggtg cgcacggcgg cccacgcgca ctcgaccagg
       61 accggctgca ggtgctggtt gcctgtgcgg cgggcaccgt gatggcgttt gccggccgat
      121 tcgtggttgc ccgggcacag ccgcacccac gaggccagat gctcagccga ggggaaccag
      181 gccgccgggt cggcgccgat ttcagagatg accgtcgccg aggcacccac cccgatcccc
      241 gggatcgatg caatcagctc gcgtcgggca caaaagggat gcatcagctg ctcgatctgc
      301 tcgtcgagag caccgatcat cgcatcgagc tgatccagat gagccaggtg caacctacac
      361 atcagggcat ggtgatcatc gaagcgccct tccagcgccc gctgcagatc ggggatcttc
      421 gagcgcata
//
LOCUS       SMOE01000021             434 bp    DNA     linear   BCT 26-MAR-2019
DEFINITION  Mycobacterium tuberculosis strain SBH162 Contig21, whole genome
            shotgun sequence.
ACCESSION   SMOE01000021 SMOE01000000
VERSION     SMOE01000021.1
DBLINK      BioProject: PRJNA524470
            BioSample: SAMN11026786
KEYWORDS    WGS.
SOURCE      Mycobacterium tuberculosis
  ORGANISM  Mycobacterium tuberculosis
            Bacteria; Actinobacteria; Corynebacteriales; Mycobacteriaceae;
            Mycobacterium; Mycobacterium tuberculosis complex.
REFERENCE   1  (bases 1 to 434)
  AUTHORS   Jani,J., Mustapha,Z.A., Jamal,N., Stanis,C.S., Chin,K.L., Avoi,R.,
            Naing,O.T., Rick Ong,T.H., Gantul,V. and Ahmed,K.
  TITLE     Whole Genome Sequencing Of Rifampicin Resistance of Mycobacterium
            tuberculosis strain SBH162 in Sabah, Malaysia
  JOURNAL   Unpublished
REFERENCE   2  (bases 1 to 434)
  AUTHORS   Jani,J., Mustapha,Z.A., Jamal,N., Stanis,C.S., Chin,K.L., Avoi,R.,
            Naing,O.T., Rick Ong,T.H., Gantul,V. and Ahmed,K.
  TITLE     Direct Submission
  JOURNAL   Submitted (08-MAR-2019) Tuberculosis, Borneo Medical and Health
            Research Centre, Jalan UMS, Kota Kinabalu, Sabah 88400, Malaysia
COMMENT     Bacteria and source DNA available from SBH162.
            Annotation was added by the NCBI Prokaryotic Genome Annotation
            Pipeline (released 2013). Information about the Pipeline can be
            found here: https://www.ncbi.nlm.nih.gov/genome/annotation_prok/
            
            ##Genome-Assembly-Data-START##
            Assembly Method        :: SPAdes v. FEB-2019
            Genome Representation  :: Full
            Expected Final Version :: Yes
            Genome Coverage        :: 332.0x
            Sequencing Technology  :: Illumina HiSeq
            ##Genome-Assembly-Data-END##
            
            ##Genome-Annotation-Data-START##
            Annotation Provider               :: NCBI
            Annotation Date                   :: 03/11/2019 20:54:20
            Annotation Pipeline               :: NCBI Prokaryotic Genome
                                                 Annotation Pipeline
            Annotation Method                 :: Best-placed reference protein
                                                 set; GeneMarkS-2+
            Annotation Software revision      :: 4.8
            Features Annotated                :: Gene; CDS; rRNA; tRNA; ncRNA;
                                                 repeat_region
            Genes (total)                     :: 4,306
            CDSs (total)                      :: 4,254
            Genes (coding)                    :: 4,147
            CDSs (with protein)               :: 4,147
            Genes (RNA)                       :: 52
            rRNAs                             :: 1, 1, 2 (5S, 16S, 23S)
            complete rRNAs                    :: 1, 1, 1 (5S, 16S, 23S)
            partial rRNAs                     :: 1 (23S)
            tRNAs                             :: 45
            ncRNAs                            :: 3
            Pseudo Genes (total)              :: 107
            CDSs (without protein)            :: 107
            Pseudo Genes (ambiguous residues) :: 0 of 107
            Pseudo Genes (frameshifted)       :: 49 of 107
            Pseudo Genes (incomplete)         :: 65 of 107
            Pseudo Genes (internal stop)      :: 19 of 107
            Pseudo Genes (multiple problems)  :: 21 of 107
            CRISPR Arrays                     :: 2
            ##Genome-Annotation-Data-END##
FEATURES             Location/Qualifiers
     source          1..434
                     /organism="Mycobacterium tuberculosis"
                     /mol_type="genomic DNA"
                     /submitter_seqid="Contig21"
                     /strain="SBH162"
                     /isolation_source="sputum"
                     /host="Homo sapiens"
                     /db_xref="taxon:1773"
                     /country="Malaysia: Sabah"
                     /lat_lon="5.980 N 116.07 E"
                     /collection_date="2018"
                     /collected_by="Jaeyres"
                     /note="genotype: Lineage 4"
     gene            <1..>434
                     /locus_tag="EZX46_00090"
     CDS             <1..>434
                     /locus_tag="EZX46_00090"
                     /inference="COORDINATES: similar to AA
                     sequence:RefSeq:WP_015287795.1"
                     /note="Derived by automated computational analysis using
                     gene prediction method: Protein Homology."
                     /codon_start=2
                     /transl_table=11
                     /product="HNH endonuclease"
                     /protein_id="TFB34299.1"
                     /translation="IPYAAGGPTHASNLKCYCRTHHLVKTFWGWRDQQLPDGTLILTS
                     PSGHTYVSTPGSALLFPSLCHFSGGIPAPEADPPYDHCDQRTAMMPKRRRTRAQDRAY
                     RIATERRQNHAARQRAQVLTQTAAATDTHGPPPDPNDDPPPF"
ORIGIN      
        1 gatcccgtat gccgctggtg ggcccaccca tgcgtcgaac ctgaaatgtt actgccgtac
       61 ccatcacctg gtgaaaacgt tttggggatg gcgtgatcaa cagctacccg acggcaccct
      121 gattttgacc tccccgtccg ggcataccta tgtcagcacc ccgggcagtg cgctgctgtt
      181 ccccagcttg tgccacttca gcggcggcat cccggcaccg gaagccgacc caccctacga
      241 ccattgcgac cagcgcacag cgatgatgcc caaacgccgg cgcacccgcg cccaagaccg
      301 ggcctatcgc atcgccaccg aacgtcgaca aaaccacgcc gcccgccagc gcgcccaggt
      361 gctcacccag accgccgcgg ccaccgacac ccacggccca ccaccggatc ccaacgacga
      421 cccaccgccg tttt
//
LOCUS       SMOE01000022             452 bp    DNA     linear   BCT 26-MAR-2019
DEFINITION  Mycobacterium tuberculosis strain SBH162 Contig22, whole genome
            shotgun sequence.
ACCESSION   SMOE01000022 SMOE01000000
VERSION     SMOE01000022.1
DBLINK      BioProject: PRJNA524470
            BioSample: SAMN11026786
KEYWORDS    WGS.
SOURCE      Mycobacterium tuberculosis
  ORGANISM  Mycobacterium tuberculosis
            Bacteria; Actinobacteria; Corynebacteriales; Mycobacteriaceae;
            Mycobacterium; Mycobacterium tuberculosis complex.
REFERENCE   1  (bases 1 to 452)
  AUTHORS   Jani,J., Mustapha,Z.A., Jamal,N., Stanis,C.S., Chin,K.L., Avoi,R.,
            Naing,O.T., Rick Ong,T.H., Gantul,V. and Ahmed,K.
  TITLE     Whole Genome Sequencing Of Rifampicin Resistance of Mycobacterium
            tuberculosis strain SBH162 in Sabah, Malaysia
  JOURNAL   Unpublished
REFERENCE   2  (bases 1 to 452)
  AUTHORS   Jani,J., Mustapha,Z.A., Jamal,N., Stanis,C.S., Chin,K.L., Avoi,R.,
            Naing,O.T., Rick Ong,T.H., Gantul,V. and Ahmed,K.
  TITLE     Direct Submission
  JOURNAL   Submitted (08-MAR-2019) Tuberculosis, Borneo Medical and Health
            Research Centre, Jalan UMS, Kota Kinabalu, Sabah 88400, Malaysia
COMMENT     Bacteria and source DNA available from SBH162.
            Annotation was added by the NCBI Prokaryotic Genome Annotation
            Pipeline (released 2013). Information about the Pipeline can be
            found here: https://www.ncbi.nlm.nih.gov/genome/annotation_prok/
            
            ##Genome-Assembly-Data-START##
            Assembly Method        :: SPAdes v. FEB-2019
            Genome Representation  :: Full
            Expected Final Version :: Yes
            Genome Coverage        :: 332.0x
            Sequencing Technology  :: Illumina HiSeq
            ##Genome-Assembly-Data-END##
            
            ##Genome-Annotation-Data-START##
            Annotation Provider               :: NCBI
            Annotation Date                   :: 03/11/2019 20:54:20
            Annotation Pipeline               :: NCBI Prokaryotic Genome
                                                 Annotation Pipeline
            Annotation Method                 :: Best-placed reference protein
                                                 set; GeneMarkS-2+
            Annotation Software revision      :: 4.8
            Features Annotated                :: Gene; CDS; rRNA; tRNA; ncRNA;
                                                 repeat_region
            Genes (total)                     :: 4,306
            CDSs (total)                      :: 4,254
            Genes (coding)                    :: 4,147
            CDSs (with protein)               :: 4,147
            Genes (RNA)                       :: 52
            rRNAs                             :: 1, 1, 2 (5S, 16S, 23S)
            complete rRNAs                    :: 1, 1, 1 (5S, 16S, 23S)
            partial rRNAs                     :: 1 (23S)
            tRNAs                             :: 45
            ncRNAs                            :: 3
            Pseudo Genes (total)              :: 107
            CDSs (without protein)            :: 107
            Pseudo Genes (ambiguous residues) :: 0 of 107
            Pseudo Genes (frameshifted)       :: 49 of 107
            Pseudo Genes (incomplete)         :: 65 of 107
            Pseudo Genes (internal stop)      :: 19 of 107
            Pseudo Genes (multiple problems)  :: 21 of 107
            CRISPR Arrays                     :: 2
            ##Genome-Annotation-Data-END##
FEATURES             Location/Qualifiers
     source          1..452
                     /organism="Mycobacterium tuberculosis"
                     /mol_type="genomic DNA"
                     /submitter_seqid="Contig22"
                     /strain="SBH162"
                     /isolation_source="sputum"
                     /host="Homo sapiens"
                     /db_xref="taxon:1773"
                     /country="Malaysia: Sabah"
                     /lat_lon="5.980 N 116.07 E"
                     /collection_date="2018"
                     /collected_by="Jaeyres"
                     /note="genotype: Lineage 4"
     gene            161..>452
                     /locus_tag="EZX46_00095"
     CDS             161..>452
                     /locus_tag="EZX46_00095"
                     /inference="COORDINATES: similar to AA
                     sequence:RefSeq:WP_015291126.1"
                     /note="Derived by automated computational analysis using
                     gene prediction method: Protein Homology."
                     /codon_start=1
                     /transl_table=11
                     /product="hypothetical protein"
                     /protein_id="TFB34297.1"
                     /translation="MAWVWFQLFVDILGFNIIGFIITLASNAQLLTEFAINASYVAVG
                     LLYAIAGVIDIVVEWVIGNLFGVVPLLGGPLLGALAAAVVPGVAGVTGLAGLA"
ORIGIN      
        1 ggcaccggtc atcgtcaaac ccggcgccaa tgaagccagc aacgccgtgg ccgccgcaac
       61 cataacccca ttcccatggc acgaaattgt acagttttta gaagaaacgt tcgcagcata
      121 tgaccagtat ctgtccgctt tgctttccga actccctgcg gtggcttggg tttggttcca
      181 gctctttgtg gatatcctgg gtttcaacat tattgggttc attattacgt tggcatccaa
      241 tgctcaacta ttgacagagt tcgctatcaa tgcttcttat gttgcggtcg gattattgta
      301 tgccattgcg ggcgttatag acatagttgt cgagtgggtt attgggaatc tgtttggtgt
      361 tgttcccctt ttggggggtc cgttgttggg ggcgttggct gctgcggtgg tgccgggtgt
      421 ggctggtgtg acggggttgg cggggttggc gg
//
LOCUS       SMOE01000023             452 bp    DNA     linear   BCT 26-MAR-2019
DEFINITION  Mycobacterium tuberculosis strain SBH162 Contig23, whole genome
            shotgun sequence.
ACCESSION   SMOE01000023 SMOE01000000
VERSION     SMOE01000023.1
DBLINK      BioProject: PRJNA524470
            BioSample: SAMN11026786
KEYWORDS    WGS.
SOURCE      Mycobacterium tuberculosis
  ORGANISM  Mycobacterium tuberculosis
            Bacteria; Actinobacteria; Corynebacteriales; Mycobacteriaceae;
            Mycobacterium; Mycobacterium tuberculosis complex.
REFERENCE   1  (bases 1 to 452)
  AUTHORS   Jani,J., Mustapha,Z.A., Jamal,N., Stanis,C.S., Chin,K.L., Avoi,R.,
            Naing,O.T., Rick Ong,T.H., Gantul,V. and Ahmed,K.
  TITLE     Whole Genome Sequencing Of Rifampicin Resistance of Mycobacterium
            tuberculosis strain SBH162 in Sabah, Malaysia
  JOURNAL   Unpublished
REFERENCE   2  (bases 1 to 452)
  AUTHORS   Jani,J., Mustapha,Z.A., Jamal,N., Stanis,C.S., Chin,K.L., Avoi,R.,
            Naing,O.T., Rick Ong,T.H., Gantul,V. and Ahmed,K.
  TITLE     Direct Submission
  JOURNAL   Submitted (08-MAR-2019) Tuberculosis, Borneo Medical and Health
            Research Centre, Jalan UMS, Kota Kinabalu, Sabah 88400, Malaysia
COMMENT     Bacteria and source DNA available from SBH162.
            Annotation was added by the NCBI Prokaryotic Genome Annotation
            Pipeline (released 2013). Information about the Pipeline can be
            found here: https://www.ncbi.nlm.nih.gov/genome/annotation_prok/
            
            ##Genome-Assembly-Data-START##
            Assembly Method        :: SPAdes v. FEB-2019
            Genome Representation  :: Full
            Expected Final Version :: Yes
            Genome Coverage        :: 332.0x
            Sequencing Technology  :: Illumina HiSeq
            ##Genome-Assembly-Data-END##
            
            ##Genome-Annotation-Data-START##
            Annotation Provider               :: NCBI
            Annotation Date                   :: 03/11/2019 20:54:20
            Annotation Pipeline               :: NCBI Prokaryotic Genome
                                                 Annotation Pipeline
            Annotation Method                 :: Best-placed reference protein
                                                 set; GeneMarkS-2+
            Annotation Software revision      :: 4.8
            Features Annotated                :: Gene; CDS; rRNA; tRNA; ncRNA;
                                                 repeat_region
            Genes (total)                     :: 4,306
            CDSs (total)                      :: 4,254
            Genes (coding)                    :: 4,147
            CDSs (with protein)               :: 4,147
            Genes (RNA)                       :: 52
            rRNAs                             :: 1, 1, 2 (5S, 16S, 23S)
            complete rRNAs                    :: 1, 1, 1 (5S, 16S, 23S)
            partial rRNAs                     :: 1 (23S)
            tRNAs                             :: 45
            ncRNAs                            :: 3
            Pseudo Genes (total)              :: 107
            CDSs (without protein)            :: 107
            Pseudo Genes (ambiguous residues) :: 0 of 107
            Pseudo Genes (frameshifted)       :: 49 of 107
            Pseudo Genes (incomplete)         :: 65 of 107
            Pseudo Genes (internal stop)      :: 19 of 107
            Pseudo Genes (multiple problems)  :: 21 of 107
            CRISPR Arrays                     :: 2
            ##Genome-Annotation-Data-END##
FEATURES             Location/Qualifiers
     source          1..452
                     /organism="Mycobacterium tuberculosis"
                     /mol_type="genomic DNA"
                     /submitter_seqid="Contig23"
                     /strain="SBH162"
                     /isolation_source="sputum"
                     /host="Homo sapiens"
                     /db_xref="taxon:1773"
                     /country="Malaysia: Sabah"
                     /lat_lon="5.980 N 116.07 E"
                     /collection_date="2018"
                     /collected_by="Jaeyres"
                     /note="genotype: Lineage 4"
     gene            1..73
                     /locus_tag="EZX46_00100"
                     /pseudo
     CDS             1..73
                     /locus_tag="EZX46_00100"
                     /inference="COORDINATES: similar to AA
                     sequence:RefSeq:WP_019256965.1"
                     /note="incomplete; partial in the middle of a contig;
                     missing N-terminus and C-terminus; Derived by automated
                     computational analysis using gene prediction method:
                     Protein Homology."
                     /pseudo
                     /codon_start=2
                     /transl_table=11
                     /product="type VII secretion protein EsxH"
     gene            complement(352..>452)
                     /locus_tag="EZX46_00105"
     CDS             complement(352..>452)
                     /locus_tag="EZX46_00105"
                     /inference="COORDINATES: similar to AA
                     sequence:RefSeq:WP_019256965.1"
                     /note="Derived by automated computational analysis using
                     gene prediction method: Protein Homology."
                     /codon_start=3
                     /transl_table=11
                     /product="type VII secretion protein EsxH"
                     /protein_id="TFB34252.1"
                     /translation="TLNARDQPPAEVSDQRVSGLTGAVHPLSGFWV"
ORIGIN      
        1 gctcaacgcc agagaccagc cgccggctga ggtctcagat cagagagtct ccggactcac
       61 cggggcggtt caaaccgaga ggggacggaa actcggggag ccgatcagcg accaccgcac
      121 cctgtcagtc gtcagaccca aaaccccgag aggggacgga aaccttcagc accaccatca
      181 tccggcgcct cagctcagca tgtcgtcaga cccaaaaccc cgagagggga cggaaaccct
      241 tcgacgccgg attcgtgatc tcttcccgcg gataggtcgt cagacccaaa accccgagag
      301 gggacggaaa ctgccccggc gtttagcgat cacaacacca actaatggtc gtcagaccca
      361 aaaccccgag aggggatgaa ccgccccggt gagtccggag actctctgat ctgagacctc
      421 agccggcggc tggtctctgg cgttgagcgt ag
//
LOCUS       SMOE01000024             455 bp    DNA     linear   BCT 26-MAR-2019
DEFINITION  Mycobacterium tuberculosis strain SBH162 Contig24, whole genome
            shotgun sequence.
ACCESSION   SMOE01000024 SMOE01000000
VERSION     SMOE01000024.1
DBLINK      BioProject: PRJNA524470
            BioSample: SAMN11026786
KEYWORDS    WGS.
SOURCE      Mycobacterium tuberculosis
  ORGANISM  Mycobacterium tuberculosis
            Bacteria; Actinobacteria; Corynebacteriales; Mycobacteriaceae;
            Mycobacterium; Mycobacterium tuberculosis complex.
REFERENCE   1  (bases 1 to 455)
  AUTHORS   Jani,J., Mustapha,Z.A., Jamal,N., Stanis,C.S., Chin,K.L., Avoi,R.,
            Naing,O.T., Rick Ong,T.H., Gantul,V. and Ahmed,K.
  TITLE     Whole Genome Sequencing Of Rifampicin Resistance of Mycobacterium
            tuberculosis strain SBH162 in Sabah, Malaysia
  JOURNAL   Unpublished
REFERENCE   2  (bases 1 to 455)
  AUTHORS   Jani,J., Mustapha,Z.A., Jamal,N., Stanis,C.S., Chin,K.L., Avoi,R.,
            Naing,O.T., Rick Ong,T.H., Gantul,V. and Ahmed,K.
  TITLE     Direct Submission
  JOURNAL   Submitted (08-MAR-2019) Tuberculosis, Borneo Medical and Health
            Research Centre, Jalan UMS, Kota Kinabalu, Sabah 88400, Malaysia
COMMENT     Bacteria and source DNA available from SBH162.
            Annotation was added by the NCBI Prokaryotic Genome Annotation
            Pipeline (released 2013). Information about the Pipeline can be
            found here: https://www.ncbi.nlm.nih.gov/genome/annotation_prok/
            
            ##Genome-Assembly-Data-START##
            Assembly Method        :: SPAdes v. FEB-2019
            Genome Representation  :: Full
            Expected Final Version :: Yes
            Genome Coverage        :: 332.0x
            Sequencing Technology  :: Illumina HiSeq
            ##Genome-Assembly-Data-END##
            
            ##Genome-Annotation-Data-START##
            Annotation Provider               :: NCBI
            Annotation Date                   :: 03/11/2019 20:54:20
            Annotation Pipeline               :: NCBI Prokaryotic Genome
                                                 Annotation Pipeline
            Annotation Method                 :: Best-placed reference protein
                                                 set; GeneMarkS-2+
            Annotation Software revision      :: 4.8
            Features Annotated                :: Gene; CDS; rRNA; tRNA; ncRNA;
                                                 repeat_region
            Genes (total)                     :: 4,306
            CDSs (total)                      :: 4,254
            Genes (coding)                    :: 4,147
            CDSs (with protein)               :: 4,147
            Genes (RNA)                       :: 52
            rRNAs                             :: 1, 1, 2 (5S, 16S, 23S)
            complete rRNAs                    :: 1, 1, 1 (5S, 16S, 23S)
            partial rRNAs                     :: 1 (23S)
            tRNAs                             :: 45
            ncRNAs                            :: 3
            Pseudo Genes (total)              :: 107
            CDSs (without protein)            :: 107
            Pseudo Genes (ambiguous residues) :: 0 of 107
            Pseudo Genes (frameshifted)       :: 49 of 107
            Pseudo Genes (incomplete)         :: 65 of 107
            Pseudo Genes (internal stop)      :: 19 of 107
            Pseudo Genes (multiple problems)  :: 21 of 107
            CRISPR Arrays                     :: 2
            ##Genome-Annotation-Data-END##
FEATURES             Location/Qualifiers
     source          1..455
                     /organism="Mycobacterium tuberculosis"
                     /mol_type="genomic DNA"
                     /submitter_seqid="Contig24"
                     /strain="SBH162"
                     /isolation_source="sputum"
                     /host="Homo sapiens"
                     /db_xref="taxon:1773"
                     /country="Malaysia: Sabah"
                     /lat_lon="5.980 N 116.07 E"
                     /collection_date="2018"
                     /collected_by="Jaeyres"
                     /note="genotype: Lineage 4"
     gene            <1..>455
                     /locus_tag="EZX46_00110"
     CDS             <1..>455
                     /locus_tag="EZX46_00110"
                     /inference="COORDINATES: similar to AA
                     sequence:RefSeq:YP_009360403.1"
                     /note="Derived by automated computational analysis using
                     gene prediction method: Protein Homology."
                     /codon_start=2
                     /transl_table=11
                     /product="PPE family protein"
                     /protein_id="TFB34251.1"
                     /translation="APVIVKPGANEASNAVAAATITPFPFGELAKFLEMAAQAFTEVG
                     ELIMKSAEAWAVGFVELITGLVNFEPWLVLTGMIDMFFATVGFALGVFVLVPLLEFAV
                     VLELAILSIGWIISNIFGAIPVLAGPLLGALAAAVVPGVAGVTGLAGLA"
ORIGIN      
        1 ggcaccggtc atcgtcaaac ccggcgccaa tgaagccagc aacgccgtgg ccgccgcaac
       61 cataacccca ttcccattcg gagaattagc gaagtttttg gaaatggctg cccaagcatt
      121 tacagaggtc ggcgaattga taatgaagag cgccgaagcc tgggctgtgg gattcgtcga
      181 gctgatcacg ggtctggtaa atttcgagcc ttggctcgtc cttaccggga tgatcgatat
      241 gtttttcgcc acggtaggtt ttgcgttagg cgtatttgtt ctggttccgc tattagaatt
      301 cgcggttgtc ttggaactgg cgatactcag tattggttgg attatttcga atatttttgg
      361 cgctattccg gttttggcgg gtccgttgtt gggggcgttg gctgctgcgg tggtgccggg
      421 tgtggctggt gtgacggggt tggcggggtt ggcgg
//
LOCUS       SMOE01000025             500 bp    DNA     linear   BCT 26-MAR-2019
DEFINITION  Mycobacterium tuberculosis strain SBH162 Contig25, whole genome
            shotgun sequence.
ACCESSION   SMOE01000025 SMOE01000000
VERSION     SMOE01000025.1
DBLINK      BioProject: PRJNA524470
            BioSample: SAMN11026786
KEYWORDS    WGS.
SOURCE      Mycobacterium tuberculosis
  ORGANISM  Mycobacterium tuberculosis
            Bacteria; Actinobacteria; Corynebacteriales; Mycobacteriaceae;
            Mycobacterium; Mycobacterium tuberculosis complex.
REFERENCE   1  (bases 1 to 500)
  AUTHORS   Jani,J., Mustapha,Z.A., Jamal,N., Stanis,C.S., Chin,K.L., Avoi,R.,
            Naing,O.T., Rick Ong,T.H., Gantul,V. and Ahmed,K.
  TITLE     Whole Genome Sequencing Of Rifampicin Resistance of Mycobacterium
            tuberculosis strain SBH162 in Sabah, Malaysia
  JOURNAL   Unpublished
REFERENCE   2  (bases 1 to 500)
  AUTHORS   Jani,J., Mustapha,Z.A., Jamal,N., Stanis,C.S., Chin,K.L., Avoi,R.,
            Naing,O.T., Rick Ong,T.H., Gantul,V. and Ahmed,K.
  TITLE     Direct Submission
  JOURNAL   Submitted (08-MAR-2019) Tuberculosis, Borneo Medical and Health
            Research Centre, Jalan UMS, Kota Kinabalu, Sabah 88400, Malaysia
COMMENT     Bacteria and source DNA available from SBH162.
            Annotation was added by the NCBI Prokaryotic Genome Annotation
            Pipeline (released 2013). Information about the Pipeline can be
            found here: https://www.ncbi.nlm.nih.gov/genome/annotation_prok/
            
            ##Genome-Assembly-Data-START##
            Assembly Method        :: SPAdes v. FEB-2019
            Genome Representation  :: Full
            Expected Final Version :: Yes
            Genome Coverage        :: 332.0x
            Sequencing Technology  :: Illumina HiSeq
            ##Genome-Assembly-Data-END##
            
            ##Genome-Annotation-Data-START##
            Annotation Provider               :: NCBI
            Annotation Date                   :: 03/11/2019 20:54:20
            Annotation Pipeline               :: NCBI Prokaryotic Genome
                                                 Annotation Pipeline
            Annotation Method                 :: Best-placed reference protein
                                                 set; GeneMarkS-2+
            Annotation Software revision      :: 4.8
            Features Annotated                :: Gene; CDS; rRNA; tRNA; ncRNA;
                                                 repeat_region
            Genes (total)                     :: 4,306
            CDSs (total)                      :: 4,254
            Genes (coding)                    :: 4,147
            CDSs (with protein)               :: 4,147
            Genes (RNA)                       :: 52
            rRNAs                             :: 1, 1, 2 (5S, 16S, 23S)
            complete rRNAs                    :: 1, 1, 1 (5S, 16S, 23S)
            partial rRNAs                     :: 1 (23S)
            tRNAs                             :: 45
            ncRNAs                            :: 3
            Pseudo Genes (total)              :: 107
            CDSs (without protein)            :: 107
            Pseudo Genes (ambiguous residues) :: 0 of 107
            Pseudo Genes (frameshifted)       :: 49 of 107
            Pseudo Genes (incomplete)         :: 65 of 107
            Pseudo Genes (internal stop)      :: 19 of 107
            Pseudo Genes (multiple problems)  :: 21 of 107
            CRISPR Arrays                     :: 2
            ##Genome-Annotation-Data-END##
FEATURES             Location/Qualifiers
     source          1..500
                     /organism="Mycobacterium tuberculosis"
                     /mol_type="genomic DNA"
                     /submitter_seqid="Contig25"
                     /strain="SBH162"
                     /isolation_source="sputum"
                     /host="Homo sapiens"
                     /db_xref="taxon:1773"
                     /country="Malaysia: Sabah"
                     /lat_lon="5.980 N 116.07 E"
                     /collection_date="2018"
                     /collected_by="Jaeyres"
                     /note="genotype: Lineage 4"
     gene            <1..>500
                     /locus_tag="EZX46_00115"
     CDS             <1..>500
                     /locus_tag="EZX46_00115"
                     /inference="COORDINATES: similar to AA
                     sequence:RefSeq:NP_218030.1"
                     /note="Derived by automated computational analysis using
                     gene prediction method: Protein Homology."
                     /codon_start=3
                     /transl_table=11
                     /product="hypothetical protein"
                     /protein_id="TFB34250.1"
                     /translation="AKKGNIPVGYYKDEKKTAETFRTINGVRYAIPGDYAQVEEDGTV
                     TMLGRGSVSINSGGEKVYPEEVEAALKGHPDVFDALVVGVPDPRYGQQVAAVVQARPG
                     CRPSLAELDSFVRSEIAGYKVPRSLWFVDEVKRSPAGKPDYRWAKEQTEARPADDVHA
                     GHVTSG"
ORIGIN      
        1 tcgccaagaa gggcaacatt cccgtcggct actacaagga cgagaagaag acggccgaga
       61 cgttccggac gattaacggt gtgcgctacg ccattccggg ggactacgcc caagtcgagg
      121 aggacggcac ggtcaccatg ctgggtcgtg gctcggtgtc gatcaacagc ggcggcgaga
      181 aggtctaccc cgaagaggtc gaggccgctt tgaaggggca tcccgacgtg ttcgacgctc
      241 tggtggtcgg ggtgcccgat ccgcgttacg gccagcaggt ggccgccgtg gtgcaggccc
      301 ggccgggttg tcggccgtcg ttggccgagt tggactcgtt cgtgcgctcc gagatcgcgg
      361 gctacaaagt gccgcgcagt ctgtggtttg tcgacgaggt gaagcgttcg cccgccggta
      421 agccggacta ccgctgggcc aaggagcaga ccgaggcgcg gccagccgat gacgtgcatg
      481 cgggacacgt gacgagcggt
//
LOCUS       SMOE01000026             505 bp    DNA     linear   BCT 26-MAR-2019
DEFINITION  Mycobacterium tuberculosis strain SBH162 Contig26, whole genome
            shotgun sequence.
ACCESSION   SMOE01000026 SMOE01000000
VERSION     SMOE01000026.1
DBLINK      BioProject: PRJNA524470
            BioSample: SAMN11026786
KEYWORDS    WGS.
SOURCE      Mycobacterium tuberculosis
  ORGANISM  Mycobacterium tuberculosis
            Bacteria; Actinobacteria; Corynebacteriales; Mycobacteriaceae;
            Mycobacterium; Mycobacterium tuberculosis complex.
REFERENCE   1  (bases 1 to 505)
  AUTHORS   Jani,J., Mustapha,Z.A., Jamal,N., Stanis,C.S., Chin,K.L., Avoi,R.,
            Naing,O.T., Rick Ong,T.H., Gantul,V. and Ahmed,K.
  TITLE     Whole Genome Sequencing Of Rifampicin Resistance of Mycobacterium
            tuberculosis strain SBH162 in Sabah, Malaysia
  JOURNAL   Unpublished
REFERENCE   2  (bases 1 to 505)
  AUTHORS   Jani,J., Mustapha,Z.A., Jamal,N., Stanis,C.S., Chin,K.L., Avoi,R.,
            Naing,O.T., Rick Ong,T.H., Gantul,V. and Ahmed,K.
  TITLE     Direct Submission
  JOURNAL   Submitted (08-MAR-2019) Tuberculosis, Borneo Medical and Health
            Research Centre, Jalan UMS, Kota Kinabalu, Sabah 88400, Malaysia
COMMENT     Bacteria and source DNA available from SBH162.
            Annotation was added by the NCBI Prokaryotic Genome Annotation
            Pipeline (released 2013). Information about the Pipeline can be
            found here: https://www.ncbi.nlm.nih.gov/genome/annotation_prok/
            
            ##Genome-Assembly-Data-START##
            Assembly Method        :: SPAdes v. FEB-2019
            Genome Representation  :: Full
            Expected Final Version :: Yes
            Genome Coverage        :: 332.0x
            Sequencing Technology  :: Illumina HiSeq
            ##Genome-Assembly-Data-END##
            
            ##Genome-Annotation-Data-START##
            Annotation Provider               :: NCBI
            Annotation Date                   :: 03/11/2019 20:54:20
            Annotation Pipeline               :: NCBI Prokaryotic Genome
                                                 Annotation Pipeline
            Annotation Method                 :: Best-placed reference protein
                                                 set; GeneMarkS-2+
            Annotation Software revision      :: 4.8
            Features Annotated                :: Gene; CDS; rRNA; tRNA; ncRNA;
                                                 repeat_region
            Genes (total)                     :: 4,306
            CDSs (total)                      :: 4,254
            Genes (coding)                    :: 4,147
            CDSs (with protein)               :: 4,147
            Genes (RNA)                       :: 52
            rRNAs                             :: 1, 1, 2 (5S, 16S, 23S)
            complete rRNAs                    :: 1, 1, 1 (5S, 16S, 23S)
            partial rRNAs                     :: 1 (23S)
            tRNAs                             :: 45
            ncRNAs                            :: 3
            Pseudo Genes (total)              :: 107
            CDSs (without protein)            :: 107
            Pseudo Genes (ambiguous residues) :: 0 of 107
            Pseudo Genes (frameshifted)       :: 49 of 107
            Pseudo Genes (incomplete)         :: 65 of 107
            Pseudo Genes (internal stop)      :: 19 of 107
            Pseudo Genes (multiple problems)  :: 21 of 107
            CRISPR Arrays                     :: 2
            ##Genome-Annotation-Data-END##
FEATURES             Location/Qualifiers
     source          1..505
                     /organism="Mycobacterium tuberculosis"
                     /mol_type="genomic DNA"
                     /submitter_seqid="Contig26"
                     /strain="SBH162"
                     /isolation_source="sputum"
                     /host="Homo sapiens"
                     /db_xref="taxon:1773"
                     /country="Malaysia: Sabah"
                     /lat_lon="5.980 N 116.07 E"
                     /collection_date="2018"
                     /collected_by="Jaeyres"
                     /note="genotype: Lineage 4"
     gene            <1..>505
                     /locus_tag="EZX46_00120"
     CDS             <1..>505
                     /locus_tag="EZX46_00120"
                     /inference="COORDINATES: similar to AA
                     sequence:RefSeq:NP_216564.2"
                     /note="Derived by automated computational analysis using
                     gene prediction method: Protein Homology."
                     /codon_start=3
                     /transl_table=11
                     /product="KR domain-containing protein"
                     /protein_id="TFB34249.1"
                     /translation="TDIRDPGVIAQQYPGVRYRAFDLFEAGPDRIAQILAELATLFGD
                     GVLRPLPVTTFDVRCAPAALRYLSQARHTGKVVMLMPGSWAAGTVLITGGTGMAGSAV
                     ARHVVARHGVRNLVLVSRRGPDAPGAAELVAELAAAGAQVQVVACDAADRAALAKVIA
                     DIPVQHP"
ORIGIN      
        1 agaccgacat ccgcgacccc ggcgtgatcg cccagcagta cccgggcgtg cgctaccgcg
       61 ccttcgacct attcgaagcg ggaccggacc gcattgcgca gatccttgcc gagctcgcca
      121 cgctgttcgg cgatggggtg ctgcggccgt tgccggtcac cacttttgac gtgcggtgcg
      181 cgcctgcggc gttgcgttat ctgagccagg cgcgccacac cggcaaggtc gtcatgctga
      241 tgcccggctc gtgggcggcg ggcacggtgt tgatcaccgg tggcaccggg atggcgggtt
      301 cggcggtggc ccgtcacgtg gtggctcgtc atggggtgcg caatctggtg ttggtgagcc
      361 ggcgcggccc ggatgctccc ggggctgcgg agctggtggc cgagttggcc gccgccggtg
      421 cgcaggtgca ggtggtggcc tgtgacgcgg cggatcgagc ggcgttggcc aaggtgatcg
      481 ccgatattcc ggttcagcat ccatt
//
LOCUS       SMOE01000027             529 bp    DNA     linear   BCT 26-MAR-2019
DEFINITION  Mycobacterium tuberculosis strain SBH162 Contig27, whole genome
            shotgun sequence.
ACCESSION   SMOE01000027 SMOE01000000
VERSION     SMOE01000027.1
DBLINK      BioProject: PRJNA524470
            BioSample: SAMN11026786
KEYWORDS    WGS.
SOURCE      Mycobacterium tuberculosis
  ORGANISM  Mycobacterium tuberculosis
            Bacteria; Actinobacteria; Corynebacteriales; Mycobacteriaceae;
            Mycobacterium; Mycobacterium tuberculosis complex.
REFERENCE   1  (bases 1 to 529)
  AUTHORS   Jani,J., Mustapha,Z.A., Jamal,N., Stanis,C.S., Chin,K.L., Avoi,R.,
            Naing,O.T., Rick Ong,T.H., Gantul,V. and Ahmed,K.
  TITLE     Whole Genome Sequencing Of Rifampicin Resistance of Mycobacterium
            tuberculosis strain SBH162 in Sabah, Malaysia
  JOURNAL   Unpublished
REFERENCE   2  (bases 1 to 529)
  AUTHORS   Jani,J., Mustapha,Z.A., Jamal,N., Stanis,C.S., Chin,K.L., Avoi,R.,
            Naing,O.T., Rick Ong,T.H., Gantul,V. and Ahmed,K.
  TITLE     Direct Submission
  JOURNAL   Submitted (08-MAR-2019) Tuberculosis, Borneo Medical and Health
            Research Centre, Jalan UMS, Kota Kinabalu, Sabah 88400, Malaysia
COMMENT     Bacteria and source DNA available from SBH162.
            Annotation was added by the NCBI Prokaryotic Genome Annotation
            Pipeline (released 2013). Information about the Pipeline can be
            found here: https://www.ncbi.nlm.nih.gov/genome/annotation_prok/
            
            ##Genome-Assembly-Data-START##
            Assembly Method        :: SPAdes v. FEB-2019
            Genome Representation  :: Full
            Expected Final Version :: Yes
            Genome Coverage        :: 332.0x
            Sequencing Technology  :: Illumina HiSeq
            ##Genome-Assembly-Data-END##
            
            ##Genome-Annotation-Data-START##
            Annotation Provider               :: NCBI
            Annotation Date                   :: 03/11/2019 20:54:20
            Annotation Pipeline               :: NCBI Prokaryotic Genome
                                                 Annotation Pipeline
            Annotation Method                 :: Best-placed reference protein
                                                 set; GeneMarkS-2+
            Annotation Software revision      :: 4.8
            Features Annotated                :: Gene; CDS; rRNA; tRNA; ncRNA;
                                                 repeat_region
            Genes (total)                     :: 4,306
            CDSs (total)                      :: 4,254
            Genes (coding)                    :: 4,147
            CDSs (with protein)               :: 4,147
            Genes (RNA)                       :: 52
            rRNAs                             :: 1, 1, 2 (5S, 16S, 23S)
            complete rRNAs                    :: 1, 1, 1 (5S, 16S, 23S)
            partial rRNAs                     :: 1 (23S)
            tRNAs                             :: 45
            ncRNAs                            :: 3
            Pseudo Genes (total)              :: 107
            CDSs (without protein)            :: 107
            Pseudo Genes (ambiguous residues) :: 0 of 107
            Pseudo Genes (frameshifted)       :: 49 of 107
            Pseudo Genes (incomplete)         :: 65 of 107
            Pseudo Genes (internal stop)      :: 19 of 107
            Pseudo Genes (multiple problems)  :: 21 of 107
            CRISPR Arrays                     :: 2
            ##Genome-Annotation-Data-END##
FEATURES             Location/Qualifiers
     source          1..529
                     /organism="Mycobacterium tuberculosis"
                     /mol_type="genomic DNA"
                     /submitter_seqid="Contig27"
                     /strain="SBH162"
                     /isolation_source="sputum"
                     /host="Homo sapiens"
                     /db_xref="taxon:1773"
                     /country="Malaysia: Sabah"
                     /lat_lon="5.980 N 116.07 E"
                     /collection_date="2018"
                     /collected_by="Jaeyres"
                     /note="genotype: Lineage 4"
     gene            complement(392..>529)
                     /locus_tag="EZX46_00125"
     rRNA            complement(392..>529)
                     /locus_tag="EZX46_00125"
                     /product="23S ribosomal RNA"
ORIGIN      
        1 ccgaccgtag gggacgagtc tcacttaatc gcaggaaaag aggagcctgc tctaaccggt
       61 acaacacccc agccgatatg tcagtcgtat gcagacggtt cggtacggca caccggacgt
      121 ggtttgctct gtatcgagga agctggtgtc caaagggagg ccccccttca agctccgggg
      181 cggcggccca ccgcccccct tgggagggag cggtttggcg ggccgtcgac tgggcctcga
      241 cccccttcga ccgtcagaaa cagccgcgtg acttcccctt gcatgggcac agtccgcccc
      301 ccttggctct cgccgggttc gcgtctaaac tcttcagtct agtaaactcg ccgatccgtt
      361 gcgccgcacg cgatcacgtc gcttaacgct cagcgcggtt tcccccttga gaggctttca
      421 ggggtaaaac ctgccggacg tggctgccct cccctggtgg cctgtcgggc aggaggtgca
      481 ccattggtcc ggacccaccg ttcctctcgt actgggcggg gctcctgtc
//
LOCUS       SMOE01000028             546 bp    DNA     linear   BCT 26-MAR-2019
DEFINITION  Mycobacterium tuberculosis strain SBH162 Contig28, whole genome
            shotgun sequence.
ACCESSION   SMOE01000028 SMOE01000000
VERSION     SMOE01000028.1
DBLINK      BioProject: PRJNA524470
            BioSample: SAMN11026786
KEYWORDS    WGS.
SOURCE      Mycobacterium tuberculosis
  ORGANISM  Mycobacterium tuberculosis
            Bacteria; Actinobacteria; Corynebacteriales; Mycobacteriaceae;
            Mycobacterium; Mycobacterium tuberculosis complex.
REFERENCE   1  (bases 1 to 546)
  AUTHORS   Jani,J., Mustapha,Z.A., Jamal,N., Stanis,C.S., Chin,K.L., Avoi,R.,
            Naing,O.T., Rick Ong,T.H., Gantul,V. and Ahmed,K.
  TITLE     Whole Genome Sequencing Of Rifampicin Resistance of Mycobacterium
            tuberculosis strain SBH162 in Sabah, Malaysia
  JOURNAL   Unpublished
REFERENCE   2  (bases 1 to 546)
  AUTHORS   Jani,J., Mustapha,Z.A., Jamal,N., Stanis,C.S., Chin,K.L., Avoi,R.,
            Naing,O.T., Rick Ong,T.H., Gantul,V. and Ahmed,K.
  TITLE     Direct Submission
  JOURNAL   Submitted (08-MAR-2019) Tuberculosis, Borneo Medical and Health
            Research Centre, Jalan UMS, Kota Kinabalu, Sabah 88400, Malaysia
COMMENT     Bacteria and source DNA available from SBH162.
            Annotation was added by the NCBI Prokaryotic Genome Annotation
            Pipeline (released 2013). Information about the Pipeline can be
            found here: https://www.ncbi.nlm.nih.gov/genome/annotation_prok/
            
            ##Genome-Assembly-Data-START##
            Assembly Method        :: SPAdes v. FEB-2019
            Genome Representation  :: Full
            Expected Final Version :: Yes
            Genome Coverage        :: 332.0x
            Sequencing Technology  :: Illumina HiSeq
            ##Genome-Assembly-Data-END##
            
            ##Genome-Annotation-Data-START##
            Annotation Provider               :: NCBI
            Annotation Date                   :: 03/11/2019 20:54:20
            Annotation Pipeline               :: NCBI Prokaryotic Genome
                                                 Annotation Pipeline
            Annotation Method                 :: Best-placed reference protein
                                                 set; GeneMarkS-2+
            Annotation Software revision      :: 4.8
            Features Annotated                :: Gene; CDS; rRNA; tRNA; ncRNA;
                                                 repeat_region
            Genes (total)                     :: 4,306
            CDSs (total)                      :: 4,254
            Genes (coding)                    :: 4,147
            CDSs (with protein)               :: 4,147
            Genes (RNA)                       :: 52
            rRNAs                             :: 1, 1, 2 (5S, 16S, 23S)
            complete rRNAs                    :: 1, 1, 1 (5S, 16S, 23S)
            partial rRNAs                     :: 1 (23S)
            tRNAs                             :: 45
            ncRNAs                            :: 3
            Pseudo Genes (total)              :: 107
            CDSs (without protein)            :: 107
            Pseudo Genes (ambiguous residues) :: 0 of 107
            Pseudo Genes (frameshifted)       :: 49 of 107
            Pseudo Genes (incomplete)         :: 65 of 107
            Pseudo Genes (internal stop)      :: 19 of 107
            Pseudo Genes (multiple problems)  :: 21 of 107
            CRISPR Arrays                     :: 2
            ##Genome-Annotation-Data-END##
FEATURES             Location/Qualifiers
     source          1..546
                     /organism="Mycobacterium tuberculosis"
                     /mol_type="genomic DNA"
                     /submitter_seqid="Contig28"
                     /strain="SBH162"
                     /isolation_source="sputum"
                     /host="Homo sapiens"
                     /db_xref="taxon:1773"
                     /country="Malaysia: Sabah"
                     /lat_lon="5.980 N 116.07 E"
                     /collection_date="2018"
                     /collected_by="Jaeyres"
                     /note="genotype: Lineage 4"
     gene            complement(<1..>546)
                     /locus_tag="EZX46_00130"
     CDS             complement(<1..>546)
                     /locus_tag="EZX46_00130"
                     /inference="COORDINATES: similar to AA
                     sequence:RefSeq:YP_177833.1"
                     /note="Derived by automated computational analysis using
                     gene prediction method: Protein Homology."
                     /codon_start=3
                     /transl_table=11
                     /product="type VII secretion system ESX-5 target PPE25"
                     /protein_id="TFB34247.1"
                     /translation="DFGALPPEINSGRMYCGPGSGPMLAAAAAWDGVAVELGLAATGY
                     ASVIAELTGAPWVGAASLSMVAAATPYVAWLSQAAARAEQAGMQAAAAAAAYEAAFVM
                     TVPPPVITANRVLVMTLIATNFFGQNSAAIAVAEAQYAEMWAQDAVAMYGYAAASASA
                     SRLIPFAAPPKTTNSAGVVAQ"
ORIGIN      
        1 cctgtgcgac caccccagcg gagttggtgg tcttcggcgg cgccgcgaac ggaatcaacc
       61 gcgacgcgct cgccgacgca gccgcatagc catacatagc aacggcgtct tgcgcccaca
      121 tttcggcgta ctgcgcctca gcgaccgcga tcgccgccga gttctgaccg aaaaaattgg
      181 tcgcaatcag cgtcatcacc aaaacccgat tcgccgtaat caccggcggc ggcaccgtca
      241 tcacaaaagc ggcctcataa gccgccgcgg ccgccgcggc ctgcatcccc gcctgctcgg
      301 cccgcgccgc ggcttggctc agccaggcca catacggcgt ggccgccgcc accatcgaca
      361 acgacgccgc acccacccac ggcgcaccgg tcagctcggc tatcaccgac gcataaccgg
      421 tcgcagccaa ccccaactcc acggccaccc cgtcccaggc cgcggccgca gccagcatcg
      481 gccccgaccc cggaccgcaa tacatacggc ccgaattgat ctccggcggt aacgccccga
      541 agtcca
//
LOCUS       SMOE01000029             562 bp    DNA     linear   BCT 26-MAR-2019
DEFINITION  Mycobacterium tuberculosis strain SBH162 Contig29, whole genome
            shotgun sequence.
ACCESSION   SMOE01000029 SMOE01000000
VERSION     SMOE01000029.1
DBLINK      BioProject: PRJNA524470
            BioSample: SAMN11026786
KEYWORDS    WGS.
SOURCE      Mycobacterium tuberculosis
  ORGANISM  Mycobacterium tuberculosis
            Bacteria; Actinobacteria; Corynebacteriales; Mycobacteriaceae;
            Mycobacterium; Mycobacterium tuberculosis complex.
REFERENCE   1  (bases 1 to 562)
  AUTHORS   Jani,J., Mustapha,Z.A., Jamal,N., Stanis,C.S., Chin,K.L., Avoi,R.,
            Naing,O.T., Rick Ong,T.H., Gantul,V. and Ahmed,K.
  TITLE     Whole Genome Sequencing Of Rifampicin Resistance of Mycobacterium
            tuberculosis strain SBH162 in Sabah, Malaysia
  JOURNAL   Unpublished
REFERENCE   2  (bases 1 to 562)
  AUTHORS   Jani,J., Mustapha,Z.A., Jamal,N., Stanis,C.S., Chin,K.L., Avoi,R.,
            Naing,O.T., Rick Ong,T.H., Gantul,V. and Ahmed,K.
  TITLE     Direct Submission
  JOURNAL   Submitted (08-MAR-2019) Tuberculosis, Borneo Medical and Health
            Research Centre, Jalan UMS, Kota Kinabalu, Sabah 88400, Malaysia
COMMENT     Bacteria and source DNA available from SBH162.
            Annotation was added by the NCBI Prokaryotic Genome Annotation
            Pipeline (released 2013). Information about the Pipeline can be
            found here: https://www.ncbi.nlm.nih.gov/genome/annotation_prok/
            
            ##Genome-Assembly-Data-START##
            Assembly Method        :: SPAdes v. FEB-2019
            Genome Representation  :: Full
            Expected Final Version :: Yes
            Genome Coverage        :: 332.0x
            Sequencing Technology  :: Illumina HiSeq
            ##Genome-Assembly-Data-END##
            
            ##Genome-Annotation-Data-START##
            Annotation Provider               :: NCBI
            Annotation Date                   :: 03/11/2019 20:54:20
            Annotation Pipeline               :: NCBI Prokaryotic Genome
                                                 Annotation Pipeline
            Annotation Method                 :: Best-placed reference protein
                                                 set; GeneMarkS-2+
            Annotation Software revision      :: 4.8
            Features Annotated                :: Gene; CDS; rRNA; tRNA; ncRNA;
                                                 repeat_region
            Genes (total)                     :: 4,306
            CDSs (total)                      :: 4,254
            Genes (coding)                    :: 4,147
            CDSs (with protein)               :: 4,147
            Genes (RNA)                       :: 52
            rRNAs                             :: 1, 1, 2 (5S, 16S, 23S)
            complete rRNAs                    :: 1, 1, 1 (5S, 16S, 23S)
            partial rRNAs                     :: 1 (23S)
            tRNAs                             :: 45
            ncRNAs                            :: 3
            Pseudo Genes (total)              :: 107
            CDSs (without protein)            :: 107
            Pseudo Genes (ambiguous residues) :: 0 of 107
            Pseudo Genes (frameshifted)       :: 49 of 107
            Pseudo Genes (incomplete)         :: 65 of 107
            Pseudo Genes (internal stop)      :: 19 of 107
            Pseudo Genes (multiple problems)  :: 21 of 107
            CRISPR Arrays                     :: 2
            ##Genome-Annotation-Data-END##
FEATURES             Location/Qualifiers
     source          1..562
                     /organism="Mycobacterium tuberculosis"
                     /mol_type="genomic DNA"
                     /submitter_seqid="Contig29"
                     /strain="SBH162"
                     /isolation_source="sputum"
                     /host="Homo sapiens"
                     /db_xref="taxon:1773"
                     /country="Malaysia: Sabah"
                     /lat_lon="5.980 N 116.07 E"
                     /collection_date="2018"
                     /collected_by="Jaeyres"
                     /note="genotype: Lineage 4"
     gene            1..74
                     /locus_tag="EZX46_00135"
                     /pseudo
     CDS             1..74
                     /locus_tag="EZX46_00135"
                     /inference="COORDINATES: similar to AA
                     sequence:RefSeq:WP_003914019.1"
                     /note="incomplete; partial in the middle of a contig;
                     missing N-terminus and C-terminus; Derived by automated
                     computational analysis using gene prediction method:
                     Protein Homology."
                     /pseudo
                     /codon_start=3
                     /transl_table=11
                     /product="transposase"
     gene            complement(71..265)
                     /locus_tag="EZX46_00140"
     CDS             complement(71..265)
                     /locus_tag="EZX46_00140"
                     /inference="COORDINATES: similar to AA
                     sequence:RefSeq:NP_216532.1"
                     /note="Derived by automated computational analysis using
                     gene prediction method: Protein Homology."
                     /codon_start=1
                     /transl_table=11
                     /product="hypothetical protein"
                     /protein_id="TFB34244.1"
                     /translation="MFSEPYPTDGEVMTELGDKFLAALVGTIRDTRFDIADMRNWRPG
                     WFPTMHSRCLSNLIHDRIWA"
     gene            complement(226..522)
                     /locus_tag="EZX46_00145"
     CDS             complement(226..522)
                     /locus_tag="EZX46_00145"
                     /inference="COORDINATES: similar to AA
                     sequence:RefSeq:WP_019283771.1"
                     /note="Derived by automated computational analysis using
                     gene prediction method: Protein Homology."
                     /codon_start=1
                     /transl_table=11
                     /product="hypothetical protein"
                     /protein_id="TFB34245.1"
                     /translation="MPSSPRKEMLGSGSAPAGAKGTRDNEISEPTMETLNGVGREAGE
                     MLGAAGGHRIDRPQTQPARLQPSTRLAAKSHACQRIPVYFPVCFQSLIRPMAKS"
ORIGIN      
        1 cgctcaacgc cagagaccag ccgccggctg aggtctcaga tcagagagtc tccggactca
       61 ccggggcggt tcatgcccag attctgtcgt ggatgaggtt ggacagacac cggctatgca
      121 tggtcggaaa ccatcccggc cgccagttcc gcatgtcggc gatgtcgaag cgcgtatccc
      181 tgatggtgcc aacaagagca gcaaggaact tgtcgccgag ttccgtcatg acttcgccat
      241 cggtcggata aggctctgaa aacataccgg aaaatatacc ggtatccgct gacaagcatg
      301 cgattttgca gctaggcgcg tcgacggttg gagccgtgct ggctgggtct ggggcctatc
      361 tatgcgatgt ccaccagctg ctcccagcat ttcgccggct tcgcggccca cgccgttgag
      421 cgtttccatg gtgggttcgc tgatttcgtt gtctcgtgtg cccttggccc cggcgggggc
      481 ggagccggag ccgagcatct ctttgcgggg tgatgacggc acggccccgg gcgtggattc
      541 gggttggccg gagttgtcag ac
//
LOCUS       SMOE01000030             583 bp    DNA     linear   BCT 26-MAR-2019
DEFINITION  Mycobacterium tuberculosis strain SBH162 Contig30, whole genome
            shotgun sequence.
ACCESSION   SMOE01000030 SMOE01000000
VERSION     SMOE01000030.1
DBLINK      BioProject: PRJNA524470
            BioSample: SAMN11026786
KEYWORDS    WGS.
SOURCE      Mycobacterium tuberculosis
  ORGANISM  Mycobacterium tuberculosis
            Bacteria; Actinobacteria; Corynebacteriales; Mycobacteriaceae;
            Mycobacterium; Mycobacterium tuberculosis complex.
REFERENCE   1  (bases 1 to 583)
  AUTHORS   Jani,J., Mustapha,Z.A., Jamal,N., Stanis,C.S., Chin,K.L., Avoi,R.,
            Naing,O.T., Rick Ong,T.H., Gantul,V. and Ahmed,K.
  TITLE     Whole Genome Sequencing Of Rifampicin Resistance of Mycobacterium
            tuberculosis strain SBH162 in Sabah, Malaysia
  JOURNAL   Unpublished
REFERENCE   2  (bases 1 to 583)
  AUTHORS   Jani,J., Mustapha,Z.A., Jamal,N., Stanis,C.S., Chin,K.L., Avoi,R.,
            Naing,O.T., Rick Ong,T.H., Gantul,V. and Ahmed,K.
  TITLE     Direct Submission
  JOURNAL   Submitted (08-MAR-2019) Tuberculosis, Borneo Medical and Health
            Research Centre, Jalan UMS, Kota Kinabalu, Sabah 88400, Malaysia
COMMENT     Bacteria and source DNA available from SBH162.
            Annotation was added by the NCBI Prokaryotic Genome Annotation
            Pipeline (released 2013). Information about the Pipeline can be
            found here: https://www.ncbi.nlm.nih.gov/genome/annotation_prok/
            
            ##Genome-Assembly-Data-START##
            Assembly Method        :: SPAdes v. FEB-2019
            Genome Representation  :: Full
            Expected Final Version :: Yes
            Genome Coverage        :: 332.0x
            Sequencing Technology  :: Illumina HiSeq
            ##Genome-Assembly-Data-END##
            
            ##Genome-Annotation-Data-START##
            Annotation Provider               :: NCBI
            Annotation Date                   :: 03/11/2019 20:54:20
            Annotation Pipeline               :: NCBI Prokaryotic Genome
                                                 Annotation Pipeline
            Annotation Method                 :: Best-placed reference protein
                                                 set; GeneMarkS-2+
            Annotation Software revision      :: 4.8
            Features Annotated                :: Gene; CDS; rRNA; tRNA; ncRNA;
                                                 repeat_region
            Genes (total)                     :: 4,306
            CDSs (total)                      :: 4,254
            Genes (coding)                    :: 4,147
            CDSs (with protein)               :: 4,147
            Genes (RNA)                       :: 52
            rRNAs                             :: 1, 1, 2 (5S, 16S, 23S)
            complete rRNAs                    :: 1, 1, 1 (5S, 16S, 23S)
            partial rRNAs                     :: 1 (23S)
            tRNAs                             :: 45
            ncRNAs                            :: 3
            Pseudo Genes (total)              :: 107
            CDSs (without protein)            :: 107
            Pseudo Genes (ambiguous residues) :: 0 of 107
            Pseudo Genes (frameshifted)       :: 49 of 107
            Pseudo Genes (incomplete)         :: 65 of 107
            Pseudo Genes (internal stop)      :: 19 of 107
            Pseudo Genes (multiple problems)  :: 21 of 107
            CRISPR Arrays                     :: 2
            ##Genome-Annotation-Data-END##
FEATURES             Location/Qualifiers
     source          1..583
                     /organism="Mycobacterium tuberculosis"
                     /mol_type="genomic DNA"
                     /submitter_seqid="Contig30"
                     /strain="SBH162"
                     /isolation_source="sputum"
                     /host="Homo sapiens"
                     /db_xref="taxon:1773"
                     /country="Malaysia: Sabah"
                     /lat_lon="5.980 N 116.07 E"
                     /collection_date="2018"
                     /collected_by="Jaeyres"
                     /note="genotype: Lineage 4"
     gene            complement(<1..>583)
                     /locus_tag="EZX46_00150"
     CDS             complement(<1..>583)
                     /locus_tag="EZX46_00150"
                     /inference="COORDINATES: similar to AA
                     sequence:RefSeq:NP_215835.1"
                     /note="Derived by automated computational analysis using
                     gene prediction method: Protein Homology."
                     /codon_start=3
                     /transl_table=11
                     /product="adenylate/guanylate cyclase domain-containing
                     protein"
                     /protein_id="TFB34242.1"
                     /translation="LRERERVRDLFGRHVGREVAAAAERERPQLGGEDRHAAVVFVDI
                     VGSTQLVDNQPAAHVVKLLNRFFAIVVNEVDRHHGLINKFAGDAALAIFGAPNRLDRP
                     EDAALAAARAIAERLANEMPEVQAGIGVAAGQIVAGNVGAKQRFEYTVVGKPVNQAAR
                     LCELAKSHPARLLASSDTLHAASETERAHWSLG"
ORIGIN      
        1 tcgcccaaag accaatgggc acgttcggtt tcgctggcag cgtgcagtgt gtccgaggat
       61 gctagcaatc gcgcggggtg tgatttggcc agttcgcaca atcgggccgc ctggttgacc
      121 ggcttgccga ccactgtgta ttcgaatctt tgcttggcgc cgacattgcc ggcgacgatc
      181 tggcctgccg ccaccccgat gccggcttgg acctcgggca tctcgttggc cagccgctcg
      241 gctatggccc gggcggcggc cagcgcggcg tcttcgggac ggtcgaggcg gttcggggct
      301 ccgaagatgg ccagggcggc gtcgcctgcg aacttgttga tcagtccgtg gtgacggtcg
      361 acctcgttga cgacgatcgc gaaaaaccgg ttgaggagct tgaccacgtg ggcggcaggt
      421 tggttgtcca ccagctgggt ggagccgacg atgtcgacga agacgacggc ggcgtggcgg
      481 tcttcgccgc ctagctgtgg tcgttcacgc tcggcggcgg cggcgacttc gcgtccgacg
      541 tggcggccga aaaggtcgcg cacgcgttcg cgctcgcgca ggc
//
LOCUS       SMOE01000031             621 bp    DNA     linear   BCT 26-MAR-2019
DEFINITION  Mycobacterium tuberculosis strain SBH162 Contig31, whole genome
            shotgun sequence.
ACCESSION   SMOE01000031 SMOE01000000
VERSION     SMOE01000031.1
DBLINK      BioProject: PRJNA524470
            BioSample: SAMN11026786
KEYWORDS    WGS.
SOURCE      Mycobacterium tuberculosis
  ORGANISM  Mycobacterium tuberculosis
            Bacteria; Actinobacteria; Corynebacteriales; Mycobacteriaceae;
            Mycobacterium; Mycobacterium tuberculosis complex.
REFERENCE   1  (bases 1 to 621)
  AUTHORS   Jani,J., Mustapha,Z.A., Jamal,N., Stanis,C.S., Chin,K.L., Avoi,R.,
            Naing,O.T., Rick Ong,T.H., Gantul,V. and Ahmed,K.
  TITLE     Whole Genome Sequencing Of Rifampicin Resistance of Mycobacterium
            tuberculosis strain SBH162 in Sabah, Malaysia
  JOURNAL   Unpublished
REFERENCE   2  (bases 1 to 621)
  AUTHORS   Jani,J., Mustapha,Z.A., Jamal,N., Stanis,C.S., Chin,K.L., Avoi,R.,
            Naing,O.T., Rick Ong,T.H., Gantul,V. and Ahmed,K.
  TITLE     Direct Submission
  JOURNAL   Submitted (08-MAR-2019) Tuberculosis, Borneo Medical and Health
            Research Centre, Jalan UMS, Kota Kinabalu, Sabah 88400, Malaysia
COMMENT     Bacteria and source DNA available from SBH162.
            Annotation was added by the NCBI Prokaryotic Genome Annotation
            Pipeline (released 2013). Information about the Pipeline can be
            found here: https://www.ncbi.nlm.nih.gov/genome/annotation_prok/
            
            ##Genome-Assembly-Data-START##
            Assembly Method        :: SPAdes v. FEB-2019
            Genome Representation  :: Full
            Expected Final Version :: Yes
            Genome Coverage        :: 332.0x
            Sequencing Technology  :: Illumina HiSeq
            ##Genome-Assembly-Data-END##
            
            ##Genome-Annotation-Data-START##
            Annotation Provider               :: NCBI
            Annotation Date                   :: 03/11/2019 20:54:20
            Annotation Pipeline               :: NCBI Prokaryotic Genome
                                                 Annotation Pipeline
            Annotation Method                 :: Best-placed reference protein
                                                 set; GeneMarkS-2+
            Annotation Software revision      :: 4.8
            Features Annotated                :: Gene; CDS; rRNA; tRNA; ncRNA;
                                                 repeat_region
            Genes (total)                     :: 4,306
            CDSs (total)                      :: 4,254
            Genes (coding)                    :: 4,147
            CDSs (with protein)               :: 4,147
            Genes (RNA)                       :: 52
            rRNAs                             :: 1, 1, 2 (5S, 16S, 23S)
            complete rRNAs                    :: 1, 1, 1 (5S, 16S, 23S)
            partial rRNAs                     :: 1 (23S)
            tRNAs                             :: 45
            ncRNAs                            :: 3
            Pseudo Genes (total)              :: 107
            CDSs (without protein)            :: 107
            Pseudo Genes (ambiguous residues) :: 0 of 107
            Pseudo Genes (frameshifted)       :: 49 of 107
            Pseudo Genes (incomplete)         :: 65 of 107
            Pseudo Genes (internal stop)      :: 19 of 107
            Pseudo Genes (multiple problems)  :: 21 of 107
            CRISPR Arrays                     :: 2
            ##Genome-Annotation-Data-END##
FEATURES             Location/Qualifiers
     source          1..621
                     /organism="Mycobacterium tuberculosis"
                     /mol_type="genomic DNA"
                     /submitter_seqid="Contig31"
                     /strain="SBH162"
                     /isolation_source="sputum"
                     /host="Homo sapiens"
                     /db_xref="taxon:1773"
                     /country="Malaysia: Sabah"
                     /lat_lon="5.980 N 116.07 E"
                     /collection_date="2018"
                     /collected_by="Jaeyres"
                     /note="genotype: Lineage 4"
     gene            complement(<1..595)
                     /locus_tag="EZX46_00155"
     CDS             complement(<1..595)
                     /locus_tag="EZX46_00155"
                     /inference="COORDINATES: similar to AA
                     sequence:RefSeq:YP_177918.1"
                     /note="Derived by automated computational analysis using
                     gene prediction method: Protein Homology."
                     /codon_start=1
                     /transl_table=11
                     /product="PPE family protein"
                     /protein_id="TFB34240.1"
                     /translation="MTAPVWLASPPEVHSALLSAGPGPGSLQAAAAGWSALSAEYAAV
                     AQELSVVVAAVGAGVWQGPSAELFVAAYVPYVAWLVQASADSAAAAGEHEAAAAGYVC
                     ALAEMPTLPELAANHLTHAVLVATNFFGINTIPIALNEADYVRMWVQAATVMSAYEAV
                     VGAALVATPHTGPAPVIVKPGANEASNAVAAATITPFP"
ORIGIN      
        1 atgggaatgg ggttatggtt gcggcggcca cggcgttgct ggcttcattg gcgccgggtt
       61 tgacgatgac cggtgccggg ccggtgtgtg gtgtggccac cagcgcggca cccaccaccg
      121 cctcataggc gctcatcacg gtggccgcct ggacccacat ccgcacatag tcggcctcgt
      181 tgagcgcgat cgggatcgtg ttgatcccaa agaaattcgt cgccaccaac accgcatgcg
      241 tgaggtggtt ggccgccaac tccggcaacg tcggcatctc cgccaacgca caaacatagc
      301 cagccgccgc ggcctcatgc tcaccggccg ccgccgcgct atccgcactg gcctgcacca
      361 accacgccac atacggcaca taggcggcca caaacaactc agcactggga ccctgccaca
      421 ccccggcccc caccgcggcc accaccacgc tcaactcttg cgccacagcg gcgtactcgg
      481 cgcttaacgc gctccacccc gccgcggccg cctgcaacga acccggcccc ggaccagcac
      541 ttagcagcgc cgaatgcacc tccggcggcg acgccaacca caccggcgcc gtcacaacga
      601 cccacccgaa accagatacg t
//
LOCUS       SMOE01000032             663 bp    DNA     linear   BCT 26-MAR-2019
DEFINITION  Mycobacterium tuberculosis strain SBH162 Contig32, whole genome
            shotgun sequence.
ACCESSION   SMOE01000032 SMOE01000000
VERSION     SMOE01000032.1
DBLINK      BioProject: PRJNA524470
            BioSample: SAMN11026786
KEYWORDS    WGS.
SOURCE      Mycobacterium tuberculosis
  ORGANISM  Mycobacterium tuberculosis
            Bacteria; Actinobacteria; Corynebacteriales; Mycobacteriaceae;
            Mycobacterium; Mycobacterium tuberculosis complex.
REFERENCE   1  (bases 1 to 663)
  AUTHORS   Jani,J., Mustapha,Z.A., Jamal,N., Stanis,C.S., Chin,K.L., Avoi,R.,
            Naing,O.T., Rick Ong,T.H., Gantul,V. and Ahmed,K.
  TITLE     Whole Genome Sequencing Of Rifampicin Resistance of Mycobacterium
            tuberculosis strain SBH162 in Sabah, Malaysia
  JOURNAL   Unpublished
REFERENCE   2  (bases 1 to 663)
  AUTHORS   Jani,J., Mustapha,Z.A., Jamal,N., Stanis,C.S., Chin,K.L., Avoi,R.,
            Naing,O.T., Rick Ong,T.H., Gantul,V. and Ahmed,K.
  TITLE     Direct Submission
  JOURNAL   Submitted (08-MAR-2019) Tuberculosis, Borneo Medical and Health
            Research Centre, Jalan UMS, Kota Kinabalu, Sabah 88400, Malaysia
COMMENT     Bacteria and source DNA available from SBH162.
            Annotation was added by the NCBI Prokaryotic Genome Annotation
            Pipeline (released 2013). Information about the Pipeline can be
            found here: https://www.ncbi.nlm.nih.gov/genome/annotation_prok/
            
            ##Genome-Assembly-Data-START##
            Assembly Method        :: SPAdes v. FEB-2019
            Genome Representation  :: Full
            Expected Final Version :: Yes
            Genome Coverage        :: 332.0x
            Sequencing Technology  :: Illumina HiSeq
            ##Genome-Assembly-Data-END##
            
            ##Genome-Annotation-Data-START##
            Annotation Provider               :: NCBI
            Annotation Date                   :: 03/11/2019 20:54:20
            Annotation Pipeline               :: NCBI Prokaryotic Genome
                                                 Annotation Pipeline
            Annotation Method                 :: Best-placed reference protein
                                                 set; GeneMarkS-2+
            Annotation Software revision      :: 4.8
            Features Annotated                :: Gene; CDS; rRNA; tRNA; ncRNA;
                                                 repeat_region
            Genes (total)                     :: 4,306
            CDSs (total)                      :: 4,254
            Genes (coding)                    :: 4,147
            CDSs (with protein)               :: 4,147
            Genes (RNA)                       :: 52
            rRNAs                             :: 1, 1, 2 (5S, 16S, 23S)
            complete rRNAs                    :: 1, 1, 1 (5S, 16S, 23S)
            partial rRNAs                     :: 1 (23S)
            tRNAs                             :: 45
            ncRNAs                            :: 3
            Pseudo Genes (total)              :: 107
            CDSs (without protein)            :: 107
            Pseudo Genes (ambiguous residues) :: 0 of 107
            Pseudo Genes (frameshifted)       :: 49 of 107
            Pseudo Genes (incomplete)         :: 65 of 107
            Pseudo Genes (internal stop)      :: 19 of 107
            Pseudo Genes (multiple problems)  :: 21 of 107
            CRISPR Arrays                     :: 2
            ##Genome-Annotation-Data-END##
FEATURES             Location/Qualifiers
     source          1..663
                     /organism="Mycobacterium tuberculosis"
                     /mol_type="genomic DNA"
                     /submitter_seqid="Contig32"
                     /strain="SBH162"
                     /isolation_source="sputum"
                     /host="Homo sapiens"
                     /db_xref="taxon:1773"
                     /country="Malaysia: Sabah"
                     /lat_lon="5.980 N 116.07 E"
                     /collection_date="2018"
                     /collected_by="Jaeyres"
                     /note="genotype: Lineage 4"
     gene            <1..>663
                     /locus_tag="EZX46_00160"
     CDS             <1..>663
                     /locus_tag="EZX46_00160"
                     /inference="COORDINATES: similar to AA
                     sequence:RefSeq:YP_009358337.1"
                     /note="Derived by automated computational analysis using
                     gene prediction method: Protein Homology."
                     /codon_start=3
                     /transl_table=11
                     /product="YncE family protein"
                     /protein_id="TFB34238.1"
                     /translation="RFVLALSQAGSTYAVAEAASATPLQQIEQALLGVINTPTEALVG
                     RKLIGDGAHGAPGTGQAGGAGGILWGNGGNGGSGAPGQAGGAGGAAGLIGNGGAGGTG
                     GAVSLARAGTAGGAGRGPVGGIGGAGGVGGAGGAAGAVTTITHASFNDPHGVAVNPGG
                     NVYVTNFGSGTVSVINPATNTVTGSPITIGNGPSGVAVSPVTGLVFVTNFDSNTVSVI
                     DP"
ORIGIN      
        1 aacggttcgt gctggcctta agccaagctg gcagcaccta cgcggtcgcc gaagcggcca
       61 gcgcaacacc gctgcagcag atcgagcagg ccctgttggg ggtgatcaac acgccgactg
      121 aggcgctggt ggggcgcaag ctgatcggtg acggcgccca cggggcgccc ggcaccgggc
      181 aggccggcgg ggccggcggc atcttgtggg gcaacggcgg caatggcggg tcgggggcac
      241 ccggacaggc cggcggcgcc ggcggtgcgg ccgggttgat cggcaacggt ggggccggcg
      301 gcaccggcgg cgcggtcagc ctcgcccgcg ccggcacggc cggcggtgcc ggccgcggcc
      361 cggtcggcgg tatcggcggt gcgggtgggg tcggcggtgc cggtggggcc gccggcgccg
      421 tcaccaccat cacccacgcc agcttcaacg atccgcacgg ggtggcggtc aacccgggcg
      481 gcaacgtcta cgtcaccaat ttcggcagcg gcacggtgtc ggtgatcaac cccgccacca
      541 acaccgtcac cggctccccc atcaccatcg gcaacggtcc aagcggggtg gcggtcagcc
      601 ccgtcaccgg cctggtcttc gtgaccaact tcgacagcaa cacggtgtcg gtgatcgacc
      661 cga
//
LOCUS       SMOE01000033             757 bp    DNA     linear   BCT 26-MAR-2019
DEFINITION  Mycobacterium tuberculosis strain SBH162 Contig33, whole genome
            shotgun sequence.
ACCESSION   SMOE01000033 SMOE01000000
VERSION     SMOE01000033.1
DBLINK      BioProject: PRJNA524470
            BioSample: SAMN11026786
KEYWORDS    WGS.
SOURCE      Mycobacterium tuberculosis
  ORGANISM  Mycobacterium tuberculosis
            Bacteria; Actinobacteria; Corynebacteriales; Mycobacteriaceae;
            Mycobacterium; Mycobacterium tuberculosis complex.
REFERENCE   1  (bases 1 to 757)
  AUTHORS   Jani,J., Mustapha,Z.A., Jamal,N., Stanis,C.S., Chin,K.L., Avoi,R.,
            Naing,O.T., Rick Ong,T.H., Gantul,V. and Ahmed,K.
  TITLE     Whole Genome Sequencing Of Rifampicin Resistance of Mycobacterium
            tuberculosis strain SBH162 in Sabah, Malaysia
  JOURNAL   Unpublished
REFERENCE   2  (bases 1 to 757)
  AUTHORS   Jani,J., Mustapha,Z.A., Jamal,N., Stanis,C.S., Chin,K.L., Avoi,R.,
            Naing,O.T., Rick Ong,T.H., Gantul,V. and Ahmed,K.
  TITLE     Direct Submission
  JOURNAL   Submitted (08-MAR-2019) Tuberculosis, Borneo Medical and Health
            Research Centre, Jalan UMS, Kota Kinabalu, Sabah 88400, Malaysia
COMMENT     Bacteria and source DNA available from SBH162.
            Annotation was added by the NCBI Prokaryotic Genome Annotation
            Pipeline (released 2013). Information about the Pipeline can be
            found here: https://www.ncbi.nlm.nih.gov/genome/annotation_prok/
            
            ##Genome-Assembly-Data-START##
            Assembly Method        :: SPAdes v. FEB-2019
            Genome Representation  :: Full
            Expected Final Version :: Yes
            Genome Coverage        :: 332.0x
            Sequencing Technology  :: Illumina HiSeq
            ##Genome-Assembly-Data-END##
            
            ##Genome-Annotation-Data-START##
            Annotation Provider               :: NCBI
            Annotation Date                   :: 03/11/2019 20:54:20
            Annotation Pipeline               :: NCBI Prokaryotic Genome
                                                 Annotation Pipeline
            Annotation Method                 :: Best-placed reference protein
                                                 set; GeneMarkS-2+
            Annotation Software revision      :: 4.8
            Features Annotated                :: Gene; CDS; rRNA; tRNA; ncRNA;
                                                 repeat_region
            Genes (total)                     :: 4,306
            CDSs (total)                      :: 4,254
            Genes (coding)                    :: 4,147
            CDSs (with protein)               :: 4,147
            Genes (RNA)                       :: 52
            rRNAs                             :: 1, 1, 2 (5S, 16S, 23S)
            complete rRNAs                    :: 1, 1, 1 (5S, 16S, 23S)
            partial rRNAs                     :: 1 (23S)
            tRNAs                             :: 45
            ncRNAs                            :: 3
            Pseudo Genes (total)              :: 107
            CDSs (without protein)            :: 107
            Pseudo Genes (ambiguous residues) :: 0 of 107
            Pseudo Genes (frameshifted)       :: 49 of 107
            Pseudo Genes (incomplete)         :: 65 of 107
            Pseudo Genes (internal stop)      :: 19 of 107
            Pseudo Genes (multiple problems)  :: 21 of 107
            CRISPR Arrays                     :: 2
            ##Genome-Annotation-Data-END##
FEATURES             Location/Qualifiers
     source          1..757
                     /organism="Mycobacterium tuberculosis"
                     /mol_type="genomic DNA"
                     /submitter_seqid="Contig33"
                     /strain="SBH162"
                     /isolation_source="sputum"
                     /host="Homo sapiens"
                     /db_xref="taxon:1773"
                     /country="Malaysia: Sabah"
                     /lat_lon="5.980 N 116.07 E"
                     /collection_date="2018"
                     /collected_by="Jaeyres"
                     /note="genotype: Lineage 4"
     gene            396..710
                     /locus_tag="EZX46_00165"
     CDS             396..710
                     /locus_tag="EZX46_00165"
                     /inference="COORDINATES: similar to AA
                     sequence:RefSeq:YP_177685.1"
                     /note="Derived by automated computational analysis using
                     gene prediction method: Protein Homology."
                     /codon_start=1
                     /transl_table=11
                     /product="PE family protein"
                     /protein_id="TFB34236.1"
                     /translation="MTLRVVPEGLAAASAAVEALTARLAAAHAGAAPAITAVVAPAAD
                     PVSLQSAVGFSALGSEHAAIAGEGVEELGRSGVAVGESGIGYAAGDAVAAATYLVSGG
                     SL"
     gene            677..757
                     /locus_tag="EZX46_00170"
                     /pseudo
     CDS             677..757
                     /locus_tag="EZX46_00170"
                     /inference="COORDINATES: similar to AA
                     sequence:RefSeq:WP_014390458.1"
                     /note="incomplete; partial in the middle of a contig;
                     missing N-terminus and C-terminus; Derived by automated
                     computational analysis using gene prediction method:
                     Protein Homology."
                     /pseudo
                     /codon_start=1
                     /transl_table=11
                     /product="PPE family protein"
ORIGIN      
        1 cactgaccac ctagactgcc acccgaagga tcacgcgagg aaccttcact cgtacaccac
       61 gtccctggcc ttggccgcga ctggctagcc gggcggctgc tcgggtccgc cgatagagac
      121 cgggatgtcg cccgacgacg ggcagccggg ttgcgtggga cggggcgggg gtcgggcagc
      181 ccaagcaacg ggctagtccc cgaatcctac ggagccgtca cctacgccta cgtaatagta
      241 gctatcaata acagttgaca tacgcaacga tctgtgagat caatattgcc tgacgcatgt
      301 caagacaggc gtcaagacag gtgtcaataa ttcgctccgc tggtgacggt aaccggtcgt
      361 gcgggtgtgt gacgcctaag gaaggagtgt gggtggtgac gctgagagtg gttcctgagg
      421 gtttggcggc cgccagtgcg gcggtggagg cgttgaccgc acggctggcc gccgcacacg
      481 ctggcgcggc gccggcgatt acggcggtgg tggcgccggc ggcggatccg gtgtcgttgc
      541 agagtgcggt ggggtttagc gccttaggta gcgagcatgc ggcgatcgcg ggcgaagggg
      601 tcgaggagct gggtcgttcc ggggtcgctg tgggtgagtc tgggatcggt tatgccgccg
      661 gtgatgcggt ggcggcggcg acgtatctgg tttcgggtgg gtcgttgtga cggcgccggt
      721 gtggttggcg tcgccgccgg aggtgcattc ggcgctg
//
LOCUS       SMOE01000034             815 bp    DNA     linear   BCT 26-MAR-2019
DEFINITION  Mycobacterium tuberculosis strain SBH162 Contig34, whole genome
            shotgun sequence.
ACCESSION   SMOE01000034 SMOE01000000
VERSION     SMOE01000034.1
DBLINK      BioProject: PRJNA524470
            BioSample: SAMN11026786
KEYWORDS    WGS.
SOURCE      Mycobacterium tuberculosis
  ORGANISM  Mycobacterium tuberculosis
            Bacteria; Actinobacteria; Corynebacteriales; Mycobacteriaceae;
            Mycobacterium; Mycobacterium tuberculosis complex.
REFERENCE   1  (bases 1 to 815)
  AUTHORS   Jani,J., Mustapha,Z.A., Jamal,N., Stanis,C.S., Chin,K.L., Avoi,R.,
            Naing,O.T., Rick Ong,T.H., Gantul,V. and Ahmed,K.
  TITLE     Whole Genome Sequencing Of Rifampicin Resistance of Mycobacterium
            tuberculosis strain SBH162 in Sabah, Malaysia
  JOURNAL   Unpublished
REFERENCE   2  (bases 1 to 815)
  AUTHORS   Jani,J., Mustapha,Z.A., Jamal,N., Stanis,C.S., Chin,K.L., Avoi,R.,
            Naing,O.T., Rick Ong,T.H., Gantul,V. and Ahmed,K.
  TITLE     Direct Submission
  JOURNAL   Submitted (08-MAR-2019) Tuberculosis, Borneo Medical and Health
            Research Centre, Jalan UMS, Kota Kinabalu, Sabah 88400, Malaysia
COMMENT     Bacteria and source DNA available from SBH162.
            Annotation was added by the NCBI Prokaryotic Genome Annotation
            Pipeline (released 2013). Information about the Pipeline can be
            found here: https://www.ncbi.nlm.nih.gov/genome/annotation_prok/
            
            ##Genome-Assembly-Data-START##
            Assembly Method        :: SPAdes v. FEB-2019
            Genome Representation  :: Full
            Expected Final Version :: Yes
            Genome Coverage        :: 332.0x
            Sequencing Technology  :: Illumina HiSeq
            ##Genome-Assembly-Data-END##
            
            ##Genome-Annotation-Data-START##
            Annotation Provider               :: NCBI
            Annotation Date                   :: 03/11/2019 20:54:20
            Annotation Pipeline               :: NCBI Prokaryotic Genome
                                                 Annotation Pipeline
            Annotation Method                 :: Best-placed reference protein
                                                 set; GeneMarkS-2+
            Annotation Software revision      :: 4.8
            Features Annotated                :: Gene; CDS; rRNA; tRNA; ncRNA;
                                                 repeat_region
            Genes (total)                     :: 4,306
            CDSs (total)                      :: 4,254
            Genes (coding)                    :: 4,147
            CDSs (with protein)               :: 4,147
            Genes (RNA)                       :: 52
            rRNAs                             :: 1, 1, 2 (5S, 16S, 23S)
            complete rRNAs                    :: 1, 1, 1 (5S, 16S, 23S)
            partial rRNAs                     :: 1 (23S)
            tRNAs                             :: 45
            ncRNAs                            :: 3
            Pseudo Genes (total)              :: 107
            CDSs (without protein)            :: 107
            Pseudo Genes (ambiguous residues) :: 0 of 107
            Pseudo Genes (frameshifted)       :: 49 of 107
            Pseudo Genes (incomplete)         :: 65 of 107
            Pseudo Genes (internal stop)      :: 19 of 107
            Pseudo Genes (multiple problems)  :: 21 of 107
            CRISPR Arrays                     :: 2
            ##Genome-Annotation-Data-END##
FEATURES             Location/Qualifiers
     source          1..815
                     /organism="Mycobacterium tuberculosis"
                     /mol_type="genomic DNA"
                     /submitter_seqid="Contig34"
                     /strain="SBH162"
                     /isolation_source="sputum"
                     /host="Homo sapiens"
                     /db_xref="taxon:1773"
                     /country="Malaysia: Sabah"
                     /lat_lon="5.980 N 116.07 E"
                     /collection_date="2018"
                     /collected_by="Jaeyres"
                     /note="genotype: Lineage 4"
     gene            31..>815
                     /locus_tag="EZX46_00175"
     CDS             31..>815
                     /locus_tag="EZX46_00175"
                     /inference="COORDINATES: similar to AA
                     sequence:RefSeq:WP_003909470.1"
                     /note="Derived by automated computational analysis using
                     gene prediction method: Protein Homology."
                     /codon_start=1
                     /transl_table=11
                     /product="HNH endonuclease"
                     /protein_id="TFB34235.1"
                     /translation="MPAAVDVSTRQAAEADLAGKAAQYRPDELARYAQRVMDWLHPDG
                     DLTDTERARKRGITLSNQQYDGMSRLSGYLTPQARATFEAVLAKLAAPGATNPDDHTP
                     VIDTTPDAAAIDRDTRSQAQRNHDGLLAGLRALIASGKLGQHNGLPVSIVVTTTLTDL
                     QTGAGKGFTGGGTLLPMADVIRMTSHAHHYSPASGRYPQAIFDHGTPLALYHTKRLAS
                     PAQRIMLFANDRGCTKPGCDAPAYHSQAHHVTAWTSTGRTDIT"
ORIGIN      
        1 tcaaagtgat tcgcgccctt tttcgcccac ctgcccgccg cggtggatgt gtccacccgc
       61 caggccgccg aagccgacct ggccggcaaa gccgctcaat atcgtcccga cgagctggcc
      121 cgctacgccc agcgggtcat ggactggcta caccccgacg gcgacctcac cgacaccgaa
      181 cgcgcccgca aacgcggcat caccctgagc aaccagcaat acgacggcat gtcacggcta
      241 agtggctacc tgacccccca agcgcgggcc acctttgaag ccgtgctagc caaactggcc
      301 gcccccggcg cgaccaaccc cgacgaccac accccggtca tcgacaccac ccccgatgcg
      361 gccgccatcg accgcgacac ccgcagccaa gcccaacgca accacgacgg gctgctggcc
      421 gggctgcgcg cgctgatcgc ctccgggaaa ctgggccaac acaacggtct tcccgtctcg
      481 atcgtggtca ccaccaccct gaccgacctg caaaccggcg ccggcaaggg cttcaccggc
      541 ggcggcaccc tgctacccat ggccgatgtg atccgcatga ccagccacgc ccaccactac
      601 tcccccgcaa gcgggaggta cccccaggcg atcttcgacc acggcacacc cctggcgctg
      661 tatcacacca aacgcctagc ctccccggcc cagcggatca tgctgttcgc caacgaccgc
      721 ggctgcacca aacccggctg tgacgcaccg gcctaccaca gccaagccca ccacgtcacc
      781 gcctggacca gcaccggacg caccgacatc accga
//
LOCUS       SMOE01000035             909 bp    DNA     linear   BCT 26-MAR-2019
DEFINITION  Mycobacterium tuberculosis strain SBH162 Contig35, whole genome
            shotgun sequence.
ACCESSION   SMOE01000035 SMOE01000000
VERSION     SMOE01000035.1
DBLINK      BioProject: PRJNA524470
            BioSample: SAMN11026786
KEYWORDS    WGS.
SOURCE      Mycobacterium tuberculosis
  ORGANISM  Mycobacterium tuberculosis
            Bacteria; Actinobacteria; Corynebacteriales; Mycobacteriaceae;
            Mycobacterium; Mycobacterium tuberculosis complex.
REFERENCE   1  (bases 1 to 909)
  AUTHORS   Jani,J., Mustapha,Z.A., Jamal,N., Stanis,C.S., Chin,K.L., Avoi,R.,
            Naing,O.T., Rick Ong,T.H., Gantul,V. and Ahmed,K.
  TITLE     Whole Genome Sequencing Of Rifampicin Resistance of Mycobacterium
            tuberculosis strain SBH162 in Sabah, Malaysia
  JOURNAL   Unpublished
REFERENCE   2  (bases 1 to 909)
  AUTHORS   Jani,J., Mustapha,Z.A., Jamal,N., Stanis,C.S., Chin,K.L., Avoi,R.,
            Naing,O.T., Rick Ong,T.H., Gantul,V. and Ahmed,K.
  TITLE     Direct Submission
  JOURNAL   Submitted (08-MAR-2019) Tuberculosis, Borneo Medical and Health
            Research Centre, Jalan UMS, Kota Kinabalu, Sabah 88400, Malaysia
COMMENT     Bacteria and source DNA available from SBH162.
            Annotation was added by the NCBI Prokaryotic Genome Annotation
            Pipeline (released 2013). Information about the Pipeline can be
            found here: https://www.ncbi.nlm.nih.gov/genome/annotation_prok/
            
            ##Genome-Assembly-Data-START##
            Assembly Method        :: SPAdes v. FEB-2019
            Genome Representation  :: Full
            Expected Final Version :: Yes
            Genome Coverage        :: 332.0x
            Sequencing Technology  :: Illumina HiSeq
            ##Genome-Assembly-Data-END##
            
            ##Genome-Annotation-Data-START##
            Annotation Provider               :: NCBI
            Annotation Date                   :: 03/11/2019 20:54:20
            Annotation Pipeline               :: NCBI Prokaryotic Genome
                                                 Annotation Pipeline
            Annotation Method                 :: Best-placed reference protein
                                                 set; GeneMarkS-2+
            Annotation Software revision      :: 4.8
            Features Annotated                :: Gene; CDS; rRNA; tRNA; ncRNA;
                                                 repeat_region
            Genes (total)                     :: 4,306
            CDSs (total)                      :: 4,254
            Genes (coding)                    :: 4,147
            CDSs (with protein)               :: 4,147
            Genes (RNA)                       :: 52
            rRNAs                             :: 1, 1, 2 (5S, 16S, 23S)
            complete rRNAs                    :: 1, 1, 1 (5S, 16S, 23S)
            partial rRNAs                     :: 1 (23S)
            tRNAs                             :: 45
            ncRNAs                            :: 3
            Pseudo Genes (total)              :: 107
            CDSs (without protein)            :: 107
            Pseudo Genes (ambiguous residues) :: 0 of 107
            Pseudo Genes (frameshifted)       :: 49 of 107
            Pseudo Genes (incomplete)         :: 65 of 107
            Pseudo Genes (internal stop)      :: 19 of 107
            Pseudo Genes (multiple problems)  :: 21 of 107
            CRISPR Arrays                     :: 2
            ##Genome-Annotation-Data-END##
FEATURES             Location/Qualifiers
     source          1..909
                     /organism="Mycobacterium tuberculosis"
                     /mol_type="genomic DNA"
                     /submitter_seqid="Contig35"
                     /strain="SBH162"
                     /isolation_source="sputum"
                     /host="Homo sapiens"
                     /db_xref="taxon:1773"
                     /country="Malaysia: Sabah"
                     /lat_lon="5.980 N 116.07 E"
                     /collection_date="2018"
                     /collected_by="Jaeyres"
                     /note="genotype: Lineage 4"
     gene            complement(<1..126)
                     /locus_tag="EZX46_00180"
     CDS             complement(<1..126)
                     /locus_tag="EZX46_00180"
                     /inference="COORDINATES: similar to AA
                     sequence:RefSeq:YP_009359889.1"
                     /note="Derived by automated computational analysis using
                     gene prediction method: Protein Homology."
                     /codon_start=1
                     /transl_table=11
                     /product="hypothetical protein"
                     /protein_id="TFB34233.1"
                     /translation="MRHFLRLTFAGRFEGSRDDRPLLGYDTPTGLTCPYTTPLDVT"
     gene            126..>909
                     /locus_tag="EZX46_00185"
     CDS             126..>909
                     /locus_tag="EZX46_00185"
                     /inference="COORDINATES: similar to AA
                     sequence:RefSeq:NP_215715.1"
                     /note="Derived by automated computational analysis using
                     gene prediction method: Protein Homology."
                     /codon_start=1
                     /transl_table=11
                     /product="IS256-like element IS1081 family transposase"
                     /protein_id="TFB34234.1"
                     /translation="MTSSHLIDTEQLLADQLAQASPDLLRGLLSTFIAALMGAEADAL
                     CGAGYRERSDERSNQRNGYRHRDFDTRAATIDVAIPKLRQGSYFPDWLLQRRKRAERA
                     LTSVVATCYLLGVSTRRMERLVETLGVTKLSKSQVSIMAKELDEAVEAFRTRPLDAGP
                     YTFLAADALVLKVREAGRVVGVHTLIATGVNAEGYREILGIQVTSAEDGAGWLAFFRD
                     LVARGLSGVALVTSDAHAGLVAAIGATLPAAAWQRCRTHYAAN"
ORIGIN      
        1 agttacgtcc aggggtgtgg tgtacgggca ggtaaggccg gtgggcgtgt cgtagcccag
       61 tagtgggcgg tcatcgcgtg atccttcgaa acgaccagca aaagtcaatc gaaggaaatg
      121 acgcaatgac ctcttctcat cttatcgaca ccgagcagct tctggctgac caactcgcac
      181 aggcgagccc ggatctgctg cgcgggctgc tctcgacgtt catcgccgcc ttgatggggg
      241 ctgaagccga cgccctgtgc ggggcgggct accgcgaacg cagcgatgag cggtccaatc
      301 agcgcaacgg ctaccgccac cgtgatttcg acacccgtgc cgcaaccatc gacgtcgcga
      361 tccccaagct gcgccagggc agctatttcc cggactggct gctgcagcgc cgcaagcgag
      421 ctgaacgcgc actgaccagc gtggtggcga cctgctacct gctgggagta tccactcgcc
      481 ggatggagcg cctggtcgaa acacttggtg tgacaaagct ttccaagtcg caagtgtcga
      541 tcatggccaa agagctcgac gaagccgtag aggcgtttcg gacccgcccg ctcgatgccg
      601 gcccgtatac cttcctcgcc gccgacgccc tggtgctcaa ggtgcgcgag gcaggccgcg
      661 tcgtcggagt gcacaccttg atcgccaccg gcgtcaacgc cgagggctac cgagagatcc
      721 tgggcatcca ggtcacctcc gccgaggacg gggccggctg gctggcgttc ttccgcgacc
      781 tggtcgcccg cggcctgtcc ggggtcgcgc tggtcaccag cgacgcccac gccggcctgg
      841 tggccgcgat cggcgccacc ctgcccgcag cggcctggca gcgctgcaga acccactacg
      901 cagccaatc
//
LOCUS       SMOE01000036             917 bp    DNA     linear   BCT 26-MAR-2019
DEFINITION  Mycobacterium tuberculosis strain SBH162 Contig36, whole genome
            shotgun sequence.
ACCESSION   SMOE01000036 SMOE01000000
VERSION     SMOE01000036.1
DBLINK      BioProject: PRJNA524470
            BioSample: SAMN11026786
KEYWORDS    WGS.
SOURCE      Mycobacterium tuberculosis
  ORGANISM  Mycobacterium tuberculosis
            Bacteria; Actinobacteria; Corynebacteriales; Mycobacteriaceae;
            Mycobacterium; Mycobacterium tuberculosis complex.
REFERENCE   1  (bases 1 to 917)
  AUTHORS   Jani,J., Mustapha,Z.A., Jamal,N., Stanis,C.S., Chin,K.L., Avoi,R.,
            Naing,O.T., Rick Ong,T.H., Gantul,V. and Ahmed,K.
  TITLE     Whole Genome Sequencing Of Rifampicin Resistance of Mycobacterium
            tuberculosis strain SBH162 in Sabah, Malaysia
  JOURNAL   Unpublished
REFERENCE   2  (bases 1 to 917)
  AUTHORS   Jani,J., Mustapha,Z.A., Jamal,N., Stanis,C.S., Chin,K.L., Avoi,R.,
            Naing,O.T., Rick Ong,T.H., Gantul,V. and Ahmed,K.
  TITLE     Direct Submission
  JOURNAL   Submitted (08-MAR-2019) Tuberculosis, Borneo Medical and Health
            Research Centre, Jalan UMS, Kota Kinabalu, Sabah 88400, Malaysia
COMMENT     Bacteria and source DNA available from SBH162.
            Annotation was added by the NCBI Prokaryotic Genome Annotation
            Pipeline (released 2013). Information about the Pipeline can be
            found here: https://www.ncbi.nlm.nih.gov/genome/annotation_prok/
            
            ##Genome-Assembly-Data-START##
            Assembly Method        :: SPAdes v. FEB-2019
            Genome Representation  :: Full
            Expected Final Version :: Yes
            Genome Coverage        :: 332.0x
            Sequencing Technology  :: Illumina HiSeq
            ##Genome-Assembly-Data-END##
            
            ##Genome-Annotation-Data-START##
            Annotation Provider               :: NCBI
            Annotation Date                   :: 03/11/2019 20:54:20
            Annotation Pipeline               :: NCBI Prokaryotic Genome
                                                 Annotation Pipeline
            Annotation Method                 :: Best-placed reference protein
                                                 set; GeneMarkS-2+
            Annotation Software revision      :: 4.8
            Features Annotated                :: Gene; CDS; rRNA; tRNA; ncRNA;
                                                 repeat_region
            Genes (total)                     :: 4,306
            CDSs (total)                      :: 4,254
            Genes (coding)                    :: 4,147
            CDSs (with protein)               :: 4,147
            Genes (RNA)                       :: 52
            rRNAs                             :: 1, 1, 2 (5S, 16S, 23S)
            complete rRNAs                    :: 1, 1, 1 (5S, 16S, 23S)
            partial rRNAs                     :: 1 (23S)
            tRNAs                             :: 45
            ncRNAs                            :: 3
            Pseudo Genes (total)              :: 107
            CDSs (without protein)            :: 107
            Pseudo Genes (ambiguous residues) :: 0 of 107
            Pseudo Genes (frameshifted)       :: 49 of 107
            Pseudo Genes (incomplete)         :: 65 of 107
            Pseudo Genes (internal stop)      :: 19 of 107
            Pseudo Genes (multiple problems)  :: 21 of 107
            CRISPR Arrays                     :: 2
            ##Genome-Annotation-Data-END##
FEATURES             Location/Qualifiers
     source          1..917
                     /organism="Mycobacterium tuberculosis"
                     /mol_type="genomic DNA"
                     /submitter_seqid="Contig36"
                     /strain="SBH162"
                     /isolation_source="sputum"
                     /host="Homo sapiens"
                     /db_xref="taxon:1773"
                     /country="Malaysia: Sabah"
                     /lat_lon="5.980 N 116.07 E"
                     /collection_date="2018"
                     /collected_by="Jaeyres"
                     /note="genotype: Lineage 4"
     gene            139..327
                     /locus_tag="EZX46_00190"
                     /pseudo
     CDS             139..327
                     /locus_tag="EZX46_00190"
                     /inference="COORDINATES: similar to AA
                     sequence:RefSeq:WP_006633035.1"
                     /note="internal stop; incomplete; partial in the middle of
                     a contig; missing N-terminus and C-terminus; Derived by
                     automated computational analysis using gene prediction
                     method: Protein Homology."
                     /pseudo
                     /codon_start=2
                     /transl_table=11
                     /product="hypothetical protein"
     gene            complement(678..914)
                     /locus_tag="EZX46_00195"
                     /pseudo
     CDS             complement(678..914)
                     /locus_tag="EZX46_00195"
                     /inference="COORDINATES: similar to AA
                     sequence:RefSeq:WP_003408976.1"
                     /note="incomplete; partial in the middle of a contig;
                     missing C-terminus; Derived by automated computational
                     analysis using gene prediction method: Protein Homology."
                     /pseudo
                     /codon_start=1
                     /transl_table=11
                     /product="PE family protein"
ORIGIN      
        1 ccgccatcgc cggcgtcgcc gccgacccca ccggacgtac cgtgcgggga caagtcctca
       61 ccggctgcgc cggccacacc ctccgcgccg tgtccgccgg caccaccgtg cccgcccacg
      121 cccaacagcc cggccgcacc cccgacaccg ccgtgtccac ccacaccacc gatcgggccg
      181 ggcccgccgg cacctccgtg cccgccggcc ccgtagaggg tcccgcccag gccaccggca
      241 ccaccggtac cgccgacccc gccgggcccg ccgggcccgc cgggcccgcc ggttccgccg
      301 accccgaaca gtccggcgtt gccgccggcc ccgccggttg ccccgcccag caggctctgc
      361 ccgccggccc cgccgactcc accattgccc agcagccagc cgccgctacc cccggcccca
      421 ccggcggcgc cggccccacc ggccccaccg gccccgccgg tgccgaacaa cccggcggcc
      481 ccgccggccc cgccgacttg gccgggcgcg cccgagccgc cggccccacc gttgccccac
      541 aagatcccgc cggccccgcc ggcctgcccg gtgccgggtg ctccagccgc cccatcaccg
      601 atcaacgggc gacccagcaa cgcctgggtg ggcgcattga gggcattgag cacgttgtgc
      661 tccagcgtcg ccaacggtgc ggcgttggtc gcctccgcgc tgacatacga gccgaccgcg
      721 gcgcttaacg tctgcgcaaa tcggtcatga aacgccgcca cctgcgtgct gatcgcctga
      781 tactcccgag catggctgcc aaacagcgtc gcgatcgccg ccgacacctc atcggcgccc
      841 gcggccagca cgctggtggt cgaccccgcc gccgccgcat tggccgcgcc gatcgatgac
      901 ccgatgcgcg ccacatc
//
LOCUS       SMOE01000037             923 bp    DNA     linear   BCT 26-MAR-2019
DEFINITION  Mycobacterium tuberculosis strain SBH162 Contig37, whole genome
            shotgun sequence.
ACCESSION   SMOE01000037 SMOE01000000
VERSION     SMOE01000037.1
DBLINK      BioProject: PRJNA524470
            BioSample: SAMN11026786
KEYWORDS    WGS.
SOURCE      Mycobacterium tuberculosis
  ORGANISM  Mycobacterium tuberculosis
            Bacteria; Actinobacteria; Corynebacteriales; Mycobacteriaceae;
            Mycobacterium; Mycobacterium tuberculosis complex.
REFERENCE   1  (bases 1 to 923)
  AUTHORS   Jani,J., Mustapha,Z.A., Jamal,N., Stanis,C.S., Chin,K.L., Avoi,R.,
            Naing,O.T., Rick Ong,T.H., Gantul,V. and Ahmed,K.
  TITLE     Whole Genome Sequencing Of Rifampicin Resistance of Mycobacterium
            tuberculosis strain SBH162 in Sabah, Malaysia
  JOURNAL   Unpublished
REFERENCE   2  (bases 1 to 923)
  AUTHORS   Jani,J., Mustapha,Z.A., Jamal,N., Stanis,C.S., Chin,K.L., Avoi,R.,
            Naing,O.T., Rick Ong,T.H., Gantul,V. and Ahmed,K.
  TITLE     Direct Submission
  JOURNAL   Submitted (08-MAR-2019) Tuberculosis, Borneo Medical and Health
            Research Centre, Jalan UMS, Kota Kinabalu, Sabah 88400, Malaysia
COMMENT     Bacteria and source DNA available from SBH162.
            Annotation was added by the NCBI Prokaryotic Genome Annotation
            Pipeline (released 2013). Information about the Pipeline can be
            found here: https://www.ncbi.nlm.nih.gov/genome/annotation_prok/
            
            ##Genome-Assembly-Data-START##
            Assembly Method        :: SPAdes v. FEB-2019
            Genome Representation  :: Full
            Expected Final Version :: Yes
            Genome Coverage        :: 332.0x
            Sequencing Technology  :: Illumina HiSeq
            ##Genome-Assembly-Data-END##
            
            ##Genome-Annotation-Data-START##
            Annotation Provider               :: NCBI
            Annotation Date                   :: 03/11/2019 20:54:20
            Annotation Pipeline               :: NCBI Prokaryotic Genome
                                                 Annotation Pipeline
            Annotation Method                 :: Best-placed reference protein
                                                 set; GeneMarkS-2+
            Annotation Software revision      :: 4.8
            Features Annotated                :: Gene; CDS; rRNA; tRNA; ncRNA;
                                                 repeat_region
            Genes (total)                     :: 4,306
            CDSs (total)                      :: 4,254
            Genes (coding)                    :: 4,147
            CDSs (with protein)               :: 4,147
            Genes (RNA)                       :: 52
            rRNAs                             :: 1, 1, 2 (5S, 16S, 23S)
            complete rRNAs                    :: 1, 1, 1 (5S, 16S, 23S)
            partial rRNAs                     :: 1 (23S)
            tRNAs                             :: 45
            ncRNAs                            :: 3
            Pseudo Genes (total)              :: 107
            CDSs (without protein)            :: 107
            Pseudo Genes (ambiguous residues) :: 0 of 107
            Pseudo Genes (frameshifted)       :: 49 of 107
            Pseudo Genes (incomplete)         :: 65 of 107
            Pseudo Genes (internal stop)      :: 19 of 107
            Pseudo Genes (multiple problems)  :: 21 of 107
            CRISPR Arrays                     :: 2
            ##Genome-Annotation-Data-END##
FEATURES             Location/Qualifiers
     source          1..923
                     /organism="Mycobacterium tuberculosis"
                     /mol_type="genomic DNA"
                     /submitter_seqid="Contig37"
                     /strain="SBH162"
                     /isolation_source="sputum"
                     /host="Homo sapiens"
                     /db_xref="taxon:1773"
                     /country="Malaysia: Sabah"
                     /lat_lon="5.980 N 116.07 E"
                     /collection_date="2018"
                     /collected_by="Jaeyres"
                     /note="genotype: Lineage 4"
     gene            <1..>923
                     /locus_tag="EZX46_00200"
     CDS             <1..>923
                     /locus_tag="EZX46_00200"
                     /inference="COORDINATES: similar to AA
                     sequence:RefSeq:NP_216564.2"
                     /note="Derived by automated computational analysis using
                     gene prediction method: Protein Homology."
                     /codon_start=1
                     /transl_table=11
                     /product="type I polyketide synthase"
                     /protein_id="TFB34231.1"
                     /translation="SEGGGMLVLQRLSDARRLGHPVLAVVVGSAVNQDGASNGLTAPN
                     GPSQQRVVRAALANAGLSAAEVDVVEGHGTGTTLGDPIEAQALLATYGQDRGEPGEPL
                     WLGSVKSNMGHTQAAAGVAGVIKMVLAMRHELLPATLHVDVPSPHVDWSAGAVELLTA
                     PRVWPAGARTRRAGVSSFGISGTNAHVIIEAVPVVPRREAGWAGPVVPWVVSAKSESA
                     LRGQAARLAAYVRGDDGLDVADVGWSLAGRSVFEHRAVVVGGDRDRLLAGLDELAGDQ
                     LGGSVVRGTATAAGKTVFVFPGQGSQWLGMG"
ORIGIN      
        1 tccgagggcg gtgggatgtt ggtgctgcag cggctttcgg atgcgcggcg gttgggtcat
       61 ccggtgttgg cggtggtggt cgggtcggcg gttaatcagg atggggcgtc gaatgggttg
      121 accgcgccta atggtccttc gcagcagcgg gtggtgcggg cggcgttggc caatgccggg
      181 ttgagcgcgg ccgaggtgga tgtggtggag gggcatggga ccgggaccac gttgggggat
      241 ccgattgagg ctcaggcgtt gttggccact tatgggcaag atcgggggga gccgggagaa
      301 cctttgtggt tggggtcggt gaagtcgaat atgggtcata cgcaggccgc ggcgggggtg
      361 gccggggtga tcaagatggt gttggcgatg cgccatgagc tgttgccggc gacgttgcac
      421 gtggatgtgc ctagcccgca tgtggattgg tcggcggggg cggtggagtt gttgaccgcg
      481 ccgcgggtgt ggcctgctgg tgctcggacg cgtcgtgcgg gggtgtcgtc gtttgggatt
      541 agtggcacta atgcgcatgt gattatcgag gcggtgccgg tggtgccgcg gcgggaggct
      601 ggttgggcgg ggccggtggt gccgtgggtg gtgtcggcga agtcggagtc ggcgttgcgg
      661 gggcaggcgg ctcggttggc cgcgtacgtg cgtggcgatg atggcctcga tgttgccgat
      721 gtggggtggt cgttggcggg tcgttcggtt tttgagcatc gggcggtggt ggttggcggg
      781 gaccgtgatc ggttgttggc cgggctcgat gagctggcgg gtgaccagtt gggcggctcg
      841 gttgttcggg gcacggcgac tgcggcgggt aagacggtgt tcgtcttccc cggccaaggc
      901 tcccaatggc tgggcatggg aat
//
LOCUS       SMOE01000038             949 bp    DNA     linear   BCT 26-MAR-2019
DEFINITION  Mycobacterium tuberculosis strain SBH162 Contig38, whole genome
            shotgun sequence.
ACCESSION   SMOE01000038 SMOE01000000
VERSION     SMOE01000038.1
DBLINK      BioProject: PRJNA524470
            BioSample: SAMN11026786
KEYWORDS    WGS.
SOURCE      Mycobacterium tuberculosis
  ORGANISM  Mycobacterium tuberculosis
            Bacteria; Actinobacteria; Corynebacteriales; Mycobacteriaceae;
            Mycobacterium; Mycobacterium tuberculosis complex.
REFERENCE   1  (bases 1 to 949)
  AUTHORS   Jani,J., Mustapha,Z.A., Jamal,N., Stanis,C.S., Chin,K.L., Avoi,R.,
            Naing,O.T., Rick Ong,T.H., Gantul,V. and Ahmed,K.
  TITLE     Whole Genome Sequencing Of Rifampicin Resistance of Mycobacterium
            tuberculosis strain SBH162 in Sabah, Malaysia
  JOURNAL   Unpublished
REFERENCE   2  (bases 1 to 949)
  AUTHORS   Jani,J., Mustapha,Z.A., Jamal,N., Stanis,C.S., Chin,K.L., Avoi,R.,
            Naing,O.T., Rick Ong,T.H., Gantul,V. and Ahmed,K.
  TITLE     Direct Submission
  JOURNAL   Submitted (08-MAR-2019) Tuberculosis, Borneo Medical and Health
            Research Centre, Jalan UMS, Kota Kinabalu, Sabah 88400, Malaysia
COMMENT     Bacteria and source DNA available from SBH162.
            Annotation was added by the NCBI Prokaryotic Genome Annotation
            Pipeline (released 2013). Information about the Pipeline can be
            found here: https://www.ncbi.nlm.nih.gov/genome/annotation_prok/
            
            ##Genome-Assembly-Data-START##
            Assembly Method        :: SPAdes v. FEB-2019
            Genome Representation  :: Full
            Expected Final Version :: Yes
            Genome Coverage        :: 332.0x
            Sequencing Technology  :: Illumina HiSeq
            ##Genome-Assembly-Data-END##
            
            ##Genome-Annotation-Data-START##
            Annotation Provider               :: NCBI
            Annotation Date                   :: 03/11/2019 20:54:20
            Annotation Pipeline               :: NCBI Prokaryotic Genome
                                                 Annotation Pipeline
            Annotation Method                 :: Best-placed reference protein
                                                 set; GeneMarkS-2+
            Annotation Software revision      :: 4.8
            Features Annotated                :: Gene; CDS; rRNA; tRNA; ncRNA;
                                                 repeat_region
            Genes (total)                     :: 4,306
            CDSs (total)                      :: 4,254
            Genes (coding)                    :: 4,147
            CDSs (with protein)               :: 4,147
            Genes (RNA)                       :: 52
            rRNAs                             :: 1, 1, 2 (5S, 16S, 23S)
            complete rRNAs                    :: 1, 1, 1 (5S, 16S, 23S)
            partial rRNAs                     :: 1 (23S)
            tRNAs                             :: 45
            ncRNAs                            :: 3
            Pseudo Genes (total)              :: 107
            CDSs (without protein)            :: 107
            Pseudo Genes (ambiguous residues) :: 0 of 107
            Pseudo Genes (frameshifted)       :: 49 of 107
            Pseudo Genes (incomplete)         :: 65 of 107
            Pseudo Genes (internal stop)      :: 19 of 107
            Pseudo Genes (multiple problems)  :: 21 of 107
            CRISPR Arrays                     :: 2
            ##Genome-Annotation-Data-END##
FEATURES             Location/Qualifiers
     source          1..949
                     /organism="Mycobacterium tuberculosis"
                     /mol_type="genomic DNA"
                     /submitter_seqid="Contig38"
                     /strain="SBH162"
                     /isolation_source="sputum"
                     /host="Homo sapiens"
                     /db_xref="taxon:1773"
                     /country="Malaysia: Sabah"
                     /lat_lon="5.980 N 116.07 E"
                     /collection_date="2018"
                     /collected_by="Jaeyres"
                     /note="genotype: Lineage 4"
     gene            <1..364
                     /locus_tag="EZX46_00205"
     CDS             <1..364
                     /locus_tag="EZX46_00205"
                     /inference="COORDINATES: similar to AA
                     sequence:RefSeq:YP_177775.1"
                     /note="Derived by automated computational analysis using
                     gene prediction method: Protein Homology."
                     /codon_start=2
                     /transl_table=11
                     /product="YncE family protein"
                     /protein_id="TFB34227.1"
                     /translation="VAVSPVTGLVFVTNFDSNTVSVIDPNTNTVTGSIPVGTGAYGVA
                     VNPGGNIYVTNQFSNTVSVIDPATNTVTGSPIPVGLDPTGVAVNPVTGVVYVTNSLDD
                     TVSVITGEPARSVCSAAI"
     gene            complement(383..556)
                     /gene="rpmF"
                     /locus_tag="EZX46_00210"
     CDS             complement(383..556)
                     /gene="rpmF"
                     /locus_tag="EZX46_00210"
                     /inference="COORDINATES: similar to AA
                     sequence:RefSeq:YP_177635.1"
                     /note="Derived by automated computational analysis using
                     gene prediction method: Protein Homology."
                     /codon_start=1
                     /transl_table=11
                     /product="50S ribosomal protein L32"
                     /protein_id="TFB34228.1"
                     /translation="MAVPKRRKSRSNTRSRRSQWKAAKTELVGVTVAGHAHKVPRRLL
                     KAARLGLIDFDKR"
     gene            578..772
                     /locus_tag="EZX46_00215"
     CDS             578..772
                     /locus_tag="EZX46_00215"
                     /inference="COORDINATES: similar to AA
                     sequence:RefSeq:NP_215494.2"
                     /note="Derived by automated computational analysis using
                     gene prediction method: Protein Homology."
                     /codon_start=1
                     /transl_table=11
                     /product="hypothetical protein"
                     /protein_id="TFB34229.1"
                     /translation="MGFRTQVGAATIASTMTWRIPVEDGPAQFRAGVGPGRDRQFTVV
                     APMVVGLWDRNRRPGWQWPS"
ORIGIN      
        1 ggtggcggtc agccccgtca ccggcctggt cttcgtgacc aacttcgaca gcaacacggt
       61 gtcggtgatc gacccgaaca ccaacaccgt caccggctcc atccccgtcg gtaccggtgc
      121 gtatggggtg gcggtcaacc caggcggcaa catctacgtc accaaccagt tcagcaacac
      181 ggtgtcggtg atcgacccgg ccaccaacac cgtcaccggc tcccccatcc ccgtcggact
      241 cgacccgaca ggggtggcgg tcaaccccgt caccggcgtg gtctacgtca ctaactctct
      301 cgacgacacg gtgtcggtga tcaccggaga gccggcgcgc tcggtgtgtt cggcggccat
      361 atgatcgtcg gccgccggcg cgtcagcgct tatcgaaatc gatgaggccg agccgggcgg
      421 ccttgagcaa gcgccgaggc accttgtggg cgtgaccggc gacggtcaca ccgaccagct
      481 cggtcttggc ggccttccac tgcgagcgcc ggcttcgggt attcgagcgc gactttctgc
      541 gcttgggcac agccatggtg ggccttcctc ttttggtatg ggcttccgca cgcaggtggg
      601 cgcggcgaca atcgcgtcga caatgacgtg gaggataccg gttgaagacg gcccggccca
      661 attccgggcc ggggttgggc ccgggcgtga ccgtcagttc acggttgtcg ccccgatggt
      721 ggtggggctg tgggacagga atcggcgacc agggtggcaa tggccgagtt gacgccgacg
      781 agttgagcgg tcgcctcacc ggtcgtcgac atggggccgg ttcagtgcgc tgaccggtga
      841 gcgtgagcag cgatttgtgc tgcttaacgc aggagttctc gtccgcgcgg gtttcgcctg
      901 ctgacacacg atgagggcag aaccccaggt gcagtgtgca ccacgttcc
//
LOCUS       SMOE01000039             955 bp    DNA     linear   BCT 26-MAR-2019
DEFINITION  Mycobacterium tuberculosis strain SBH162 Contig39, whole genome
            shotgun sequence.
ACCESSION   SMOE01000039 SMOE01000000
VERSION     SMOE01000039.1
DBLINK      BioProject: PRJNA524470
            BioSample: SAMN11026786
KEYWORDS    WGS.
SOURCE      Mycobacterium tuberculosis
  ORGANISM  Mycobacterium tuberculosis
            Bacteria; Actinobacteria; Corynebacteriales; Mycobacteriaceae;
            Mycobacterium; Mycobacterium tuberculosis complex.
REFERENCE   1  (bases 1 to 955)
  AUTHORS   Jani,J., Mustapha,Z.A., Jamal,N., Stanis,C.S., Chin,K.L., Avoi,R.,
            Naing,O.T., Rick Ong,T.H., Gantul,V. and Ahmed,K.
  TITLE     Whole Genome Sequencing Of Rifampicin Resistance of Mycobacterium
            tuberculosis strain SBH162 in Sabah, Malaysia
  JOURNAL   Unpublished
REFERENCE   2  (bases 1 to 955)
  AUTHORS   Jani,J., Mustapha,Z.A., Jamal,N., Stanis,C.S., Chin,K.L., Avoi,R.,
            Naing,O.T., Rick Ong,T.H., Gantul,V. and Ahmed,K.
  TITLE     Direct Submission
  JOURNAL   Submitted (08-MAR-2019) Tuberculosis, Borneo Medical and Health
            Research Centre, Jalan UMS, Kota Kinabalu, Sabah 88400, Malaysia
COMMENT     Bacteria and source DNA available from SBH162.
            Annotation was added by the NCBI Prokaryotic Genome Annotation
            Pipeline (released 2013). Information about the Pipeline can be
            found here: https://www.ncbi.nlm.nih.gov/genome/annotation_prok/
            
            ##Genome-Assembly-Data-START##
            Assembly Method        :: SPAdes v. FEB-2019
            Genome Representation  :: Full
            Expected Final Version :: Yes
            Genome Coverage        :: 332.0x
            Sequencing Technology  :: Illumina HiSeq
            ##Genome-Assembly-Data-END##
            
            ##Genome-Annotation-Data-START##
            Annotation Provider               :: NCBI
            Annotation Date                   :: 03/11/2019 20:54:20
            Annotation Pipeline               :: NCBI Prokaryotic Genome
                                                 Annotation Pipeline
            Annotation Method                 :: Best-placed reference protein
                                                 set; GeneMarkS-2+
            Annotation Software revision      :: 4.8
            Features Annotated                :: Gene; CDS; rRNA; tRNA; ncRNA;
                                                 repeat_region
            Genes (total)                     :: 4,306
            CDSs (total)                      :: 4,254
            Genes (coding)                    :: 4,147
            CDSs (with protein)               :: 4,147
            Genes (RNA)                       :: 52
            rRNAs                             :: 1, 1, 2 (5S, 16S, 23S)
            complete rRNAs                    :: 1, 1, 1 (5S, 16S, 23S)
            partial rRNAs                     :: 1 (23S)
            tRNAs                             :: 45
            ncRNAs                            :: 3
            Pseudo Genes (total)              :: 107
            CDSs (without protein)            :: 107
            Pseudo Genes (ambiguous residues) :: 0 of 107
            Pseudo Genes (frameshifted)       :: 49 of 107
            Pseudo Genes (incomplete)         :: 65 of 107
            Pseudo Genes (internal stop)      :: 19 of 107
            Pseudo Genes (multiple problems)  :: 21 of 107
            CRISPR Arrays                     :: 2
            ##Genome-Annotation-Data-END##
FEATURES             Location/Qualifiers
     source          1..955
                     /organism="Mycobacterium tuberculosis"
                     /mol_type="genomic DNA"
                     /submitter_seqid="Contig39"
                     /strain="SBH162"
                     /isolation_source="sputum"
                     /host="Homo sapiens"
                     /db_xref="taxon:1773"
                     /country="Malaysia: Sabah"
                     /lat_lon="5.980 N 116.07 E"
                     /collection_date="2018"
                     /collected_by="Jaeyres"
                     /note="genotype: Lineage 4"
     gene            66..>955
                     /locus_tag="EZX46_00220"
     CDS             66..>955
                     /locus_tag="EZX46_00220"
                     /inference="COORDINATES: similar to AA
                     sequence:RefSeq:NP_216461.1"
                     /note="Derived by automated computational analysis using
                     gene prediction method: Protein Homology."
                     /codon_start=1
                     /transl_table=11
                     /product="DUF222 domain-containing protein"
                     /protein_id="TFB34226.1"
                     /translation="MRSDTREEISAALDAYHASLSRVLDLKCDALTTPELLACLQRLE
                     VERRRQGAAEHALINQLAGQACEEELGGTLRTALANRLHITPGEASRRIAEAEDLGER
                     RALTGEPLPAQLTATAAAQREGKIGREHIKEIQAFFKELSAAVDLGIREAAEAQLAEL
                     ATSRRPDHLHGLATQLMDWLHPDGNFSDQERARKRGITMGKQEFDGMSRISGLLTPEL
                     RATIEAVLAKLAAPGACNPDDQTPVVDDTPDADAVRRDTRSQAQRHHDGLLAGLRGLL
                     ASGELGQHRGLPVTVVVSTTL"
ORIGIN      
        1 tcactgatca ttccgagcct atgacggccc ggttcttgtc agtggtgctt cgtagaatcc
       61 gaggcatgag gtcggacacg cgcgaggaga tctccgcggc gttggatgcc taccacgcct
      121 cgttgtcgcg ggtgctcgat ctcaagtgcg atgcgttgac caccccggaa ttgctggcct
      181 gtttgcagcg actcgaggtc gaacggcgcc gccagggcgc cgccgagcac gccttgatca
      241 accaactcgc tgggcaagcc tgcgaggaag agctcggcgg gacgctgcgc acggcgttgg
      301 ccaaccggct acacatcact cccggtgagg ccagccgccg catcgccgaa gccgaagacc
      361 tcggtgagcg ccgcgccctg accggtgaac cgctgccagc gcagttgacc gcgaccgcgg
      421 ccgctcaacg tgagggcaag atcggccgag aacacattaa ggagatccag gccttcttca
      481 aggagttgtc cgccgcggtg gatctgggta tccgcgaggc cgccgaggcc cagctggccg
      541 aactggccac cagtcggcgt cccgatcacc tgcatggcct ggccacgcag ctgatggact
      601 ggctgcaccc cgacggcaac ttttccgacc aggagcgtgc ccgcaagcgc ggcatcacga
      661 tgggtaagca ggaatttgac gggatgtcac gtatcagcgg tctgctgacc ccggagttgc
      721 gggccaccat cgaggcggtg ttggccaaac tggccgcacc gggggcgtgc aaccccgatg
      781 accagacccc ggtcgtggat gacacaccgg atgcggacgc ggtgcgccgc gacacccgca
      841 gccaagccca acgacaccat gacggtttac tggccgggct gcgcgggttg ttggcctccg
      901 gtgagctagg gcagcatcgg gggttgccgg tgaccgtcgt ggtgagcacc acgct
//
LOCUS       SMOE01000040             979 bp    DNA     linear   BCT 26-MAR-2019
DEFINITION  Mycobacterium tuberculosis strain SBH162 Contig40, whole genome
            shotgun sequence.
ACCESSION   SMOE01000040 SMOE01000000
VERSION     SMOE01000040.1
DBLINK      BioProject: PRJNA524470
            BioSample: SAMN11026786
KEYWORDS    WGS.
SOURCE      Mycobacterium tuberculosis
  ORGANISM  Mycobacterium tuberculosis
            Bacteria; Actinobacteria; Corynebacteriales; Mycobacteriaceae;
            Mycobacterium; Mycobacterium tuberculosis complex.
REFERENCE   1  (bases 1 to 979)
  AUTHORS   Jani,J., Mustapha,Z.A., Jamal,N., Stanis,C.S., Chin,K.L., Avoi,R.,
            Naing,O.T., Rick Ong,T.H., Gantul,V. and Ahmed,K.
  TITLE     Whole Genome Sequencing Of Rifampicin Resistance of Mycobacterium
            tuberculosis strain SBH162 in Sabah, Malaysia
  JOURNAL   Unpublished
REFERENCE   2  (bases 1 to 979)
  AUTHORS   Jani,J., Mustapha,Z.A., Jamal,N., Stanis,C.S., Chin,K.L., Avoi,R.,
            Naing,O.T., Rick Ong,T.H., Gantul,V. and Ahmed,K.
  TITLE     Direct Submission
  JOURNAL   Submitted (08-MAR-2019) Tuberculosis, Borneo Medical and Health
            Research Centre, Jalan UMS, Kota Kinabalu, Sabah 88400, Malaysia
COMMENT     Bacteria and source DNA available from SBH162.
            Annotation was added by the NCBI Prokaryotic Genome Annotation
            Pipeline (released 2013). Information about the Pipeline can be
            found here: https://www.ncbi.nlm.nih.gov/genome/annotation_prok/
            
            ##Genome-Assembly-Data-START##
            Assembly Method        :: SPAdes v. FEB-2019
            Genome Representation  :: Full
            Expected Final Version :: Yes
            Genome Coverage        :: 332.0x
            Sequencing Technology  :: Illumina HiSeq
            ##Genome-Assembly-Data-END##
            
            ##Genome-Annotation-Data-START##
            Annotation Provider               :: NCBI
            Annotation Date                   :: 03/11/2019 20:54:20
            Annotation Pipeline               :: NCBI Prokaryotic Genome
                                                 Annotation Pipeline
            Annotation Method                 :: Best-placed reference protein
                                                 set; GeneMarkS-2+
            Annotation Software revision      :: 4.8
            Features Annotated                :: Gene; CDS; rRNA; tRNA; ncRNA;
                                                 repeat_region
            Genes (total)                     :: 4,306
            CDSs (total)                      :: 4,254
            Genes (coding)                    :: 4,147
            CDSs (with protein)               :: 4,147
            Genes (RNA)                       :: 52
            rRNAs                             :: 1, 1, 2 (5S, 16S, 23S)
            complete rRNAs                    :: 1, 1, 1 (5S, 16S, 23S)
            partial rRNAs                     :: 1 (23S)
            tRNAs                             :: 45
            ncRNAs                            :: 3
            Pseudo Genes (total)              :: 107
            CDSs (without protein)            :: 107
            Pseudo Genes (ambiguous residues) :: 0 of 107
            Pseudo Genes (frameshifted)       :: 49 of 107
            Pseudo Genes (incomplete)         :: 65 of 107
            Pseudo Genes (internal stop)      :: 19 of 107
            Pseudo Genes (multiple problems)  :: 21 of 107
            CRISPR Arrays                     :: 2
            ##Genome-Annotation-Data-END##
FEATURES             Location/Qualifiers
     source          1..979
                     /organism="Mycobacterium tuberculosis"
                     /mol_type="genomic DNA"
                     /submitter_seqid="Contig40"
                     /strain="SBH162"
                     /isolation_source="sputum"
                     /host="Homo sapiens"
                     /db_xref="taxon:1773"
                     /country="Malaysia: Sabah"
                     /lat_lon="5.980 N 116.07 E"
                     /collection_date="2018"
                     /collected_by="Jaeyres"
                     /note="genotype: Lineage 4"
     gene            52..979
                     /locus_tag="EZX46_00225"
                     /pseudo
     CDS             52..979
                     /locus_tag="EZX46_00225"
                     /inference="COORDINATES: similar to AA
                     sequence:RefSeq:WP_076612358.1"
                     /note="frameshifted; Derived by automated computational
                     analysis using gene prediction method: Protein Homology."
                     /pseudo
                     /codon_start=1
                     /transl_table=11
                     /product="IS5-like element ISMt1 family transposase"
ORIGIN      
        1 ctagggcgtg tctcccaaat ttttaggtta ctggccagcg aggattggcc ggtgacgcga
       61 gtgggtgtga tttcggacga gttctgggcc gtggtcgagc cgttgatgcc gtcgcatgag
      121 ggcaagcccg gcagacggtt tagcgatcac cggcttatcc tggaagggat cgcgtggcgg
      181 ttccgtacgg gaagtccgtg gcgggacctg cccgctgagt tcgggccgtg gcaaacggtg
      241 tggaagcgcc atcaccgttg gtcgctggat ggtacctgcg acgaggtgtt cgcccacgtt
      301 gccgcggtgt tcggggtgga cgctgaggtg gccgaggata tcgagaagct gctgtcggtg
      361 gattccacga acgtgcgggc acaccagcat tcggcgggcg cctgctcgga cacgctcgcc
      421 acagggggca ctgtcggatt acaagaaatc cgccgatgaa cccgacgatc atgcgatcgg
      481 ccgctcgcgc ggcgggctga ccaccaagat ccatgccctg accgatcagc gcgaagcccc
      541 ggtgcggatc cggttgaccg caggccaggc cggcgacaac ccgcaactgc tgcccctgct
      601 cgacgactat cgccatgcca gcaccgaata cgccctgggc agcacggatt tccgcttact
      661 cgccgacaag gcctactcac acccaagtac ccgtgccgca ttacggtcta agaagatcaa
      721 gcacaccatc cccgaacgcc aagatcagat cgaccggcgc aaggccaagg ggtctgccgg
      781 cgggcggcca ccagcattcg acgccgcgct ctacgggcta cgcaacaccg tcgaacgcgg
      841 cttccatcga ctcaagcagt ggcgcggcat cgcaacccgc tacgacaaat acgccctgac
      901 ctacctcggc ggcgtcctgc tggcctgcgc cgtcatccac gcccgagtgg gaactccgaa
      961 attgggagac acgccctag
//
LOCUS       SMOE01000041             993 bp    DNA     linear   BCT 26-MAR-2019
DEFINITION  Mycobacterium tuberculosis strain SBH162 Contig41, whole genome
            shotgun sequence.
ACCESSION   SMOE01000041 SMOE01000000
VERSION     SMOE01000041.1
DBLINK      BioProject: PRJNA524470
            BioSample: SAMN11026786
KEYWORDS    WGS.
SOURCE      Mycobacterium tuberculosis
  ORGANISM  Mycobacterium tuberculosis
            Bacteria; Actinobacteria; Corynebacteriales; Mycobacteriaceae;
            Mycobacterium; Mycobacterium tuberculosis complex.
REFERENCE   1  (bases 1 to 993)
  AUTHORS   Jani,J., Mustapha,Z.A., Jamal,N., Stanis,C.S., Chin,K.L., Avoi,R.,
            Naing,O.T., Rick Ong,T.H., Gantul,V. and Ahmed,K.
  TITLE     Whole Genome Sequencing Of Rifampicin Resistance of Mycobacterium
            tuberculosis strain SBH162 in Sabah, Malaysia
  JOURNAL   Unpublished
REFERENCE   2  (bases 1 to 993)
  AUTHORS   Jani,J., Mustapha,Z.A., Jamal,N., Stanis,C.S., Chin,K.L., Avoi,R.,
            Naing,O.T., Rick Ong,T.H., Gantul,V. and Ahmed,K.
  TITLE     Direct Submission
  JOURNAL   Submitted (08-MAR-2019) Tuberculosis, Borneo Medical and Health
            Research Centre, Jalan UMS, Kota Kinabalu, Sabah 88400, Malaysia
COMMENT     Bacteria and source DNA available from SBH162.
            Annotation was added by the NCBI Prokaryotic Genome Annotation
            Pipeline (released 2013). Information about the Pipeline can be
            found here: https://www.ncbi.nlm.nih.gov/genome/annotation_prok/
            
            ##Genome-Assembly-Data-START##
            Assembly Method        :: SPAdes v. FEB-2019
            Genome Representation  :: Full
            Expected Final Version :: Yes
            Genome Coverage        :: 332.0x
            Sequencing Technology  :: Illumina HiSeq
            ##Genome-Assembly-Data-END##
            
            ##Genome-Annotation-Data-START##
            Annotation Provider               :: NCBI
            Annotation Date                   :: 03/11/2019 20:54:20
            Annotation Pipeline               :: NCBI Prokaryotic Genome
                                                 Annotation Pipeline
            Annotation Method                 :: Best-placed reference protein
                                                 set; GeneMarkS-2+
            Annotation Software revision      :: 4.8
            Features Annotated                :: Gene; CDS; rRNA; tRNA; ncRNA;
                                                 repeat_region
            Genes (total)                     :: 4,306
            CDSs (total)                      :: 4,254
            Genes (coding)                    :: 4,147
            CDSs (with protein)               :: 4,147
            Genes (RNA)                       :: 52
            rRNAs                             :: 1, 1, 2 (5S, 16S, 23S)
            complete rRNAs                    :: 1, 1, 1 (5S, 16S, 23S)
            partial rRNAs                     :: 1 (23S)
            tRNAs                             :: 45
            ncRNAs                            :: 3
            Pseudo Genes (total)              :: 107
            CDSs (without protein)            :: 107
            Pseudo Genes (ambiguous residues) :: 0 of 107
            Pseudo Genes (frameshifted)       :: 49 of 107
            Pseudo Genes (incomplete)         :: 65 of 107
            Pseudo Genes (internal stop)      :: 19 of 107
            Pseudo Genes (multiple problems)  :: 21 of 107
            CRISPR Arrays                     :: 2
            ##Genome-Annotation-Data-END##
FEATURES             Location/Qualifiers
     source          1..993
                     /organism="Mycobacterium tuberculosis"
                     /mol_type="genomic DNA"
                     /submitter_seqid="Contig41"
                     /strain="SBH162"
                     /isolation_source="sputum"
                     /host="Homo sapiens"
                     /db_xref="taxon:1773"
                     /country="Malaysia: Sabah"
                     /lat_lon="5.980 N 116.07 E"
                     /collection_date="2018"
                     /collected_by="Jaeyres"
                     /note="genotype: Lineage 4"
     gene            74..>993
                     /locus_tag="EZX46_00230"
     CDS             74..>993
                     /locus_tag="EZX46_00230"
                     /inference="COORDINATES: similar to AA
                     sequence:RefSeq:WP_003903731.1"
                     /note="Derived by automated computational analysis using
                     gene prediction method: Protein Homology."
                     /codon_start=1
                     /transl_table=11
                     /product="polyketide synthase"
                     /protein_id="TFB34223.1"
                     /translation="MDAADLARLGREGVLALSTAEALELFDTAMIVDEPFLAPARIDL
                     TALRAHAVAVPPMFSDLASAPTRRQVDDSVAAAKSKSALAHRLHGLPEAEQHAVLLGL
                     VRLHIATVLGNITPEAIDPDKAFQDLGFDSLTAVEMRNRLKSATGLSLSPTLIFDYPT
                     PNRLASYIRTELAGLPQEIKHTPAVRTTSEDPIAIVGMACRYPGGVNSPDDMWDMLIQ
                     GRDVLSEFPADRGWDLAGLYNPDPDAAGACYTRTGGFVDGVGDFDPAFFGVGPSEALA
                     MDPQQRMLLELSWEALERAGIDPTGLRGSAT"
ORIGIN      
        1 gcgggcccat gggctgccgg ccatctccct gggctggggt ctgtgggatc aggccagcgc
       61 catgaccggc ggcctggacg ccgcagacct ggcccggctg ggtcgtgaag gggtgctggc
      121 gctgtccacc gctgaggcgc tggaactgtt cgacaccgca atgatcgtcg acgagccatt
      181 cctggcgccc gcccgcattg acctcaccgc actgcgagcc catgcggtgg cggtgccgcc
      241 catgttctcc gacctagcca gcgcgccgac ccgccgtcag gtcgacgact ccgtggccgc
      301 cgcaaagtcg aaatctgcgc tcgcgcatcg cctgcacggg ctgcccgaag ccgaacagca
      361 cgccgtcttg ctaggcctgg tgcgtttgca catcgccacc gtgctgggca acatcacgcc
      421 agaagccatc gaccccgaca aggcgttcca ggacctgggt tttgactcgt tgaccgcggt
      481 cgaaatgcgt aaccggctca aatccgccac cggcctttca ctttcaccca cgctcatctt
      541 cgactacccg acacccaatc ggctggcctc ctatatccgc accgaacttg ccggcctccc
      601 acaggaaatc aagcacacac ccgcggtacg caccacgagc gaggatccga tcgcgatcgt
      661 gggcatggcg tgccgctatc ccggcggggt gaattccccg gacgacatgt gggacatgct
      721 gatccagggc cgcgacgtgc tctccgaatt cccggcggac cgcgggtggg acctggccgg
      781 gctatacaac cccgaccccg acgccgcggg tgcgtgctac acccgcaccg gcggctttgt
      841 ggacggggtc ggcgacttcg accccgcctt cttcggggtg gggccgagcg aggccctcgc
      901 gatggacccc cagcaacgga tgttgctgga gttgtcctgg gaggcgttgg agcgggccgg
      961 tatcgatccg accggattgc gcggcagcgc cac
//
LOCUS       SMOE01000042            1106 bp    DNA     linear   BCT 26-MAR-2019
DEFINITION  Mycobacterium tuberculosis strain SBH162 Contig42, whole genome
            shotgun sequence.
ACCESSION   SMOE01000042 SMOE01000000
VERSION     SMOE01000042.1
DBLINK      BioProject: PRJNA524470
            BioSample: SAMN11026786
KEYWORDS    WGS.
SOURCE      Mycobacterium tuberculosis
  ORGANISM  Mycobacterium tuberculosis
            Bacteria; Actinobacteria; Corynebacteriales; Mycobacteriaceae;
            Mycobacterium; Mycobacterium tuberculosis complex.
REFERENCE   1  (bases 1 to 1106)
  AUTHORS   Jani,J., Mustapha,Z.A., Jamal,N., Stanis,C.S., Chin,K.L., Avoi,R.,
            Naing,O.T., Rick Ong,T.H., Gantul,V. and Ahmed,K.
  TITLE     Whole Genome Sequencing Of Rifampicin Resistance of Mycobacterium
            tuberculosis strain SBH162 in Sabah, Malaysia
  JOURNAL   Unpublished
REFERENCE   2  (bases 1 to 1106)
  AUTHORS   Jani,J., Mustapha,Z.A., Jamal,N., Stanis,C.S., Chin,K.L., Avoi,R.,
            Naing,O.T., Rick Ong,T.H., Gantul,V. and Ahmed,K.
  TITLE     Direct Submission
  JOURNAL   Submitted (08-MAR-2019) Tuberculosis, Borneo Medical and Health
            Research Centre, Jalan UMS, Kota Kinabalu, Sabah 88400, Malaysia
COMMENT     Bacteria and source DNA available from SBH162.
            Annotation was added by the NCBI Prokaryotic Genome Annotation
            Pipeline (released 2013). Information about the Pipeline can be
            found here: https://www.ncbi.nlm.nih.gov/genome/annotation_prok/
            
            ##Genome-Assembly-Data-START##
            Assembly Method        :: SPAdes v. FEB-2019
            Genome Representation  :: Full
            Expected Final Version :: Yes
            Genome Coverage        :: 332.0x
            Sequencing Technology  :: Illumina HiSeq
            ##Genome-Assembly-Data-END##
            
            ##Genome-Annotation-Data-START##
            Annotation Provider               :: NCBI
            Annotation Date                   :: 03/11/2019 20:54:20
            Annotation Pipeline               :: NCBI Prokaryotic Genome
                                                 Annotation Pipeline
            Annotation Method                 :: Best-placed reference protein
                                                 set; GeneMarkS-2+
            Annotation Software revision      :: 4.8
            Features Annotated                :: Gene; CDS; rRNA; tRNA; ncRNA;
                                                 repeat_region
            Genes (total)                     :: 4,306
            CDSs (total)                      :: 4,254
            Genes (coding)                    :: 4,147
            CDSs (with protein)               :: 4,147
            Genes (RNA)                       :: 52
            rRNAs                             :: 1, 1, 2 (5S, 16S, 23S)
            complete rRNAs                    :: 1, 1, 1 (5S, 16S, 23S)
            partial rRNAs                     :: 1 (23S)
            tRNAs                             :: 45
            ncRNAs                            :: 3
            Pseudo Genes (total)              :: 107
            CDSs (without protein)            :: 107
            Pseudo Genes (ambiguous residues) :: 0 of 107
            Pseudo Genes (frameshifted)       :: 49 of 107
            Pseudo Genes (incomplete)         :: 65 of 107
            Pseudo Genes (internal stop)      :: 19 of 107
            Pseudo Genes (multiple problems)  :: 21 of 107
            CRISPR Arrays                     :: 2
            ##Genome-Annotation-Data-END##
FEATURES             Location/Qualifiers
     source          1..1106
                     /organism="Mycobacterium tuberculosis"
                     /mol_type="genomic DNA"
                     /submitter_seqid="Contig42"
                     /strain="SBH162"
                     /isolation_source="sputum"
                     /host="Homo sapiens"
                     /db_xref="taxon:1773"
                     /country="Malaysia: Sabah"
                     /lat_lon="5.980 N 116.07 E"
                     /collection_date="2018"
                     /collected_by="Jaeyres"
                     /note="genotype: Lineage 4"
     gene            complement(113..643)
                     /locus_tag="EZX46_00235"
     CDS             complement(113..643)
                     /locus_tag="EZX46_00235"
                     /inference="COORDINATES: similar to AA
                     sequence:RefSeq:NP_217630.1"
                     /note="Derived by automated computational analysis using
                     gene prediction method: Protein Homology."
                     /codon_start=1
                     /transl_table=11
                     /product="nucleoside deaminase"
                     /protein_id="TFB34222.1"
                     /translation="MVAARLPFGWSADSGVTADIIEAAMELAIDTARHATAPFGAALL
                     DVTTLRAFSGGNTYFESGDRFAHAETNVLRAAMSTLPELSNHVLISTAEPCPMCAAAS
                     VLSGVRAIIFGTSIETLIQCGWFQIRISASDVVAASTRPTRPSVYSGFLSHKTDLLYR
                     NSENRRAMNPWTDPSH"
     gene            complement(660..1034)
                     /locus_tag="EZX46_00240"
                     /pseudo
     CDS             complement(660..1034)
                     /locus_tag="EZX46_00240"
                     /inference="COORDINATES: similar to AA
                     sequence:RefSeq:NP_217629.1"
                     /note="incomplete; partial in the middle of a contig;
                     missing N-terminus; Derived by automated computational
                     analysis using gene prediction method: Protein Homology."
                     /pseudo
                     /codon_start=1
                     /transl_table=11
                     /product="HAD family hydrolase"
     gene            complement(1031..1106)
                     /locus_tag="EZX46_00245"
                     /pseudo
     CDS             complement(1031..1106)
                     /locus_tag="EZX46_00245"
                     /inference="COORDINATES: similar to AA
                     sequence:RefSeq:WP_003914019.1"
                     /note="incomplete; partial in the middle of a contig;
                     missing N-terminus and C-terminus; Derived by automated
                     computational analysis using gene prediction method:
                     Protein Homology."
                     /pseudo
                     /codon_start=2
                     /transl_table=11
                     /product="transposase"
ORIGIN      
        1 cgatgaccgc ccactactgg gctacgacac gcccaccggc cttacctgcc cgtacaccac
       61 acccctggac gtaactctcc tcctgggtca gtgaggtagt cggcaagccg agtcaatgcg
      121 atggatcggt ccaggggttc attgctcgtc ggttttcgga gttccggtac aacaagtccg
      181 tcttgtggct gaggaaaccg ctatacaccg atggacgcgt gggacgagtg gaggccgcca
      241 ccacatccga agcgctgatg cggatttgga accaaccgca ctggataagg gtctcgattg
      301 atgtgccgaa gatgatggct ctcactccgc tgagcacgct ggccgccgcg cacatcgggc
      361 atggctcggc ggtggatatc agcacgtgat ttgaaagctc cggcaatgtg ctcattgcgg
      421 cccgtagaac gttggtttcg gcgtgagcga agcgatcccc cgattcaaaa taggtgttgc
      481 cacccgagaa tgctcggagt gtcgtaacat caagcagcgc agcgccaaac ggtgccgtgg
      541 catgtcgcgc tgtgtcgatc gcaagttcca tcgctgcctc gatgatgtcg gctgtcaccc
      601 cactgtcggc tgaccatccg aacggcaggc gcgccgccac cacctgcgta ccttcgtcgt
      661 caatcaccgt cgccacccgc gtactgcagt gcttgcttca gcgaactcgc aacgaagggc
      721 tgcaactgtt tgagcatgac tcggtcgggt ggctgcagtg aagctccggt gaccaagacg
      781 gaaatggctc cgaccgcgct ggcagcagcg gcgtcctcaa gcgaatcgcc gatgtgcacc
      841 acgcgagtgg gattcagaga gcgctgcatg atcagttctg ccagcatcat gggtttttct
      901 tggtcgggcc gagtccggcc acggattccg ttgaaccact tggcaatccc gtatttttgg
      961 acgaagtgca taagctcgtc gtgaggcgcc agcgataata agaactgccc agcggcgctg
     1021 cggtttccct gtgaaccgcc ccggtgagtc cggagactct ctgatctgag acctcagccg
     1081 gcggctggtc tctggcgttg agcgta
//
LOCUS       SMOE01000043            1106 bp    DNA     linear   BCT 26-MAR-2019
DEFINITION  Mycobacterium tuberculosis strain SBH162 Contig43, whole genome
            shotgun sequence.
ACCESSION   SMOE01000043 SMOE01000000
VERSION     SMOE01000043.1
DBLINK      BioProject: PRJNA524470
            BioSample: SAMN11026786
KEYWORDS    WGS.
SOURCE      Mycobacterium tuberculosis
  ORGANISM  Mycobacterium tuberculosis
            Bacteria; Actinobacteria; Corynebacteriales; Mycobacteriaceae;
            Mycobacterium; Mycobacterium tuberculosis complex.
REFERENCE   1  (bases 1 to 1106)
  AUTHORS   Jani,J., Mustapha,Z.A., Jamal,N., Stanis,C.S., Chin,K.L., Avoi,R.,
            Naing,O.T., Rick Ong,T.H., Gantul,V. and Ahmed,K.
  TITLE     Whole Genome Sequencing Of Rifampicin Resistance of Mycobacterium
            tuberculosis strain SBH162 in Sabah, Malaysia
  JOURNAL   Unpublished
REFERENCE   2  (bases 1 to 1106)
  AUTHORS   Jani,J., Mustapha,Z.A., Jamal,N., Stanis,C.S., Chin,K.L., Avoi,R.,
            Naing,O.T., Rick Ong,T.H., Gantul,V. and Ahmed,K.
  TITLE     Direct Submission
  JOURNAL   Submitted (08-MAR-2019) Tuberculosis, Borneo Medical and Health
            Research Centre, Jalan UMS, Kota Kinabalu, Sabah 88400, Malaysia
COMMENT     Bacteria and source DNA available from SBH162.
            Annotation was added by the NCBI Prokaryotic Genome Annotation
            Pipeline (released 2013). Information about the Pipeline can be
            found here: https://www.ncbi.nlm.nih.gov/genome/annotation_prok/
            
            ##Genome-Assembly-Data-START##
            Assembly Method        :: SPAdes v. FEB-2019
            Genome Representation  :: Full
            Expected Final Version :: Yes
            Genome Coverage        :: 332.0x
            Sequencing Technology  :: Illumina HiSeq
            ##Genome-Assembly-Data-END##
            
            ##Genome-Annotation-Data-START##
            Annotation Provider               :: NCBI
            Annotation Date                   :: 03/11/2019 20:54:20
            Annotation Pipeline               :: NCBI Prokaryotic Genome
                                                 Annotation Pipeline
            Annotation Method                 :: Best-placed reference protein
                                                 set; GeneMarkS-2+
            Annotation Software revision      :: 4.8
            Features Annotated                :: Gene; CDS; rRNA; tRNA; ncRNA;
                                                 repeat_region
            Genes (total)                     :: 4,306
            CDSs (total)                      :: 4,254
            Genes (coding)                    :: 4,147
            CDSs (with protein)               :: 4,147
            Genes (RNA)                       :: 52
            rRNAs                             :: 1, 1, 2 (5S, 16S, 23S)
            complete rRNAs                    :: 1, 1, 1 (5S, 16S, 23S)
            partial rRNAs                     :: 1 (23S)
            tRNAs                             :: 45
            ncRNAs                            :: 3
            Pseudo Genes (total)              :: 107
            CDSs (without protein)            :: 107
            Pseudo Genes (ambiguous residues) :: 0 of 107
            Pseudo Genes (frameshifted)       :: 49 of 107
            Pseudo Genes (incomplete)         :: 65 of 107
            Pseudo Genes (internal stop)      :: 19 of 107
            Pseudo Genes (multiple problems)  :: 21 of 107
            CRISPR Arrays                     :: 2
            ##Genome-Annotation-Data-END##
FEATURES             Location/Qualifiers
     source          1..1106
                     /organism="Mycobacterium tuberculosis"
                     /mol_type="genomic DNA"
                     /submitter_seqid="Contig43"
                     /strain="SBH162"
                     /isolation_source="sputum"
                     /host="Homo sapiens"
                     /db_xref="taxon:1773"
                     /country="Malaysia: Sabah"
                     /lat_lon="5.980 N 116.07 E"
                     /collection_date="2018"
                     /collected_by="Jaeyres"
                     /note="genotype: Lineage 4"
     gene            complement(<1..899)
                     /locus_tag="EZX46_00250"
     CDS             complement(<1..899)
                     /locus_tag="EZX46_00250"
                     /inference="COORDINATES: similar to AA
                     sequence:RefSeq:WP_014000707.1"
                     /note="Derived by automated computational analysis using
                     gene prediction method: Protein Homology."
                     /codon_start=1
                     /transl_table=11
                     /product="hypothetical protein"
                     /protein_id="TFB34220.1"
                     /translation="MSKTREQRLRRVLETMTRQHDRLRDPPAYGSWLLGWVSERPLRR
                     RVRIQIILTIALITANLVGIGLAVLLENVAFPTPSIVSDAPLWITFVAGPAYTVIGMA
                     LGSYYVKVQTLAALRWASEEHTPSRADQRNTLLAPLRVAVGTLILWAVGAALFTTLYG
                     LANRLFIPQVMFSTLFCGVLVATACYMLTEFALRPVAAQALEAGLPPGRFALGIIGRT
                     MVVWLLSSGVPLFGIALLGILEMVLQNFTDIQFAYGVLIVSSATLIGGFLLMWIMSWL
                     TAAPVRVVRAALKRVEQGDLRGDL"
     gene            complement(906..>1106)
                     /locus_tag="EZX46_00255"
     CDS             complement(906..>1106)
                     /locus_tag="EZX46_00255"
                     /inference="COORDINATES: similar to AA
                     sequence:RefSeq:WP_003900315.1"
                     /note="Derived by automated computational analysis using
                     gene prediction method: Protein Homology."
                     /codon_start=1
                     /transl_table=11
                     /product="adenylate/guanylate cyclase domain-containing
                     protein"
                     /protein_id="TFB34221.1"
                     /translation="PARLLASSDTLHAASETERAHWSLGETVTLHGYHQPTQLASPHR
                     RPPGSIHLTAEHAEEIRTDRLG"
ORIGIN      
        1 agatcccctc gcagatcccc ctgctcgaca cgcttgagcg cagcgcgcac cactcgcacc
       61 ggcgccgccg tcagccacga catgatccac atcaaaagga acccgccgat cagcgttgcc
      121 gacgacacga tcagcacacc gtatgcgaac tggatgtcgg tgaagttctg cagcaccatc
      181 tcaaggatcc ctagcaaggc gataccgaag agcggcacgc ccgagctgag cagccacacc
      241 accatggtcc ggccgatgat tcccagtgcg aaccgtcccg gcggtagccc ggcctcgagt
      301 gcctgggcgg ccaccgggcg cagagcgaac tcggtgagca tgtagcaggc ggtggcgacc
      361 agaacgccgc aaaacagtgt cgagaacatg acctgcggga tgaataggcg gttagccaac
      421 ccgtagaggg tggtaaacaa cgccgctccg actgcccaca ggatgagggt cccgaccgcc
      481 acccgcagcg gggccagcag ggtgttgcgt tggtcggccc gacttggcgt gtgttcctcg
      541 ctcgcccacc gtagcgcggc caaggtctgc accttgacgt agtagctgcc caacgccatc
      601 ccgatgaccg tataagcggg tccggccacg aacgtgatcc acaagggtgc gtcgctgacg
      661 atgctaggtg tcggaaaagc gacattttct aacagcacag ccaggccgat ccctaccagg
      721 tttgctgtga tgagggcgat ggtcaggatg atctgaatcc gcacccggcg gcggagcggg
      781 cgttctgaca cccacccaag cagccaggag ccgtacgcgg gcggatctcg cagccggtcg
      841 tgctgacggg tcatcgtctc cagaacccgg cgcaggcgtt gctcccgcgt cttggacatg
      901 gtgggtcagc ctaatctgtc ggtcctgatt tcctcggcat gctctgcggt gaggtggatg
      961 cttcccggtg gccgccgatg cggcgaggct agttgggtgg gctggtggta accgtgcagc
     1021 gtcacggttt cgcccaaaga ccaatgggca cgttcggttt cgctggcagc gtgcagtgtg
     1081 tccgaggatg ctagcaatcg cgcggg
//
LOCUS       SMOE01000044            1119 bp    DNA     linear   BCT 26-MAR-2019
DEFINITION  Mycobacterium tuberculosis strain SBH162 Contig44, whole genome
            shotgun sequence.
ACCESSION   SMOE01000044 SMOE01000000
VERSION     SMOE01000044.1
DBLINK      BioProject: PRJNA524470
            BioSample: SAMN11026786
KEYWORDS    WGS.
SOURCE      Mycobacterium tuberculosis
  ORGANISM  Mycobacterium tuberculosis
            Bacteria; Actinobacteria; Corynebacteriales; Mycobacteriaceae;
            Mycobacterium; Mycobacterium tuberculosis complex.
REFERENCE   1  (bases 1 to 1119)
  AUTHORS   Jani,J., Mustapha,Z.A., Jamal,N., Stanis,C.S., Chin,K.L., Avoi,R.,
            Naing,O.T., Rick Ong,T.H., Gantul,V. and Ahmed,K.
  TITLE     Whole Genome Sequencing Of Rifampicin Resistance of Mycobacterium
            tuberculosis strain SBH162 in Sabah, Malaysia
  JOURNAL   Unpublished
REFERENCE   2  (bases 1 to 1119)
  AUTHORS   Jani,J., Mustapha,Z.A., Jamal,N., Stanis,C.S., Chin,K.L., Avoi,R.,
            Naing,O.T., Rick Ong,T.H., Gantul,V. and Ahmed,K.
  TITLE     Direct Submission
  JOURNAL   Submitted (08-MAR-2019) Tuberculosis, Borneo Medical and Health
            Research Centre, Jalan UMS, Kota Kinabalu, Sabah 88400, Malaysia
COMMENT     Bacteria and source DNA available from SBH162.
            Annotation was added by the NCBI Prokaryotic Genome Annotation
            Pipeline (released 2013). Information about the Pipeline can be
            found here: https://www.ncbi.nlm.nih.gov/genome/annotation_prok/
            
            ##Genome-Assembly-Data-START##
            Assembly Method        :: SPAdes v. FEB-2019
            Genome Representation  :: Full
            Expected Final Version :: Yes
            Genome Coverage        :: 332.0x
            Sequencing Technology  :: Illumina HiSeq
            ##Genome-Assembly-Data-END##
            
            ##Genome-Annotation-Data-START##
            Annotation Provider               :: NCBI
            Annotation Date                   :: 03/11/2019 20:54:20
            Annotation Pipeline               :: NCBI Prokaryotic Genome
                                                 Annotation Pipeline
            Annotation Method                 :: Best-placed reference protein
                                                 set; GeneMarkS-2+
            Annotation Software revision      :: 4.8
            Features Annotated                :: Gene; CDS; rRNA; tRNA; ncRNA;
                                                 repeat_region
            Genes (total)                     :: 4,306
            CDSs (total)                      :: 4,254
            Genes (coding)                    :: 4,147
            CDSs (with protein)               :: 4,147
            Genes (RNA)                       :: 52
            rRNAs                             :: 1, 1, 2 (5S, 16S, 23S)
            complete rRNAs                    :: 1, 1, 1 (5S, 16S, 23S)
            partial rRNAs                     :: 1 (23S)
            tRNAs                             :: 45
            ncRNAs                            :: 3
            Pseudo Genes (total)              :: 107
            CDSs (without protein)            :: 107
            Pseudo Genes (ambiguous residues) :: 0 of 107
            Pseudo Genes (frameshifted)       :: 49 of 107
            Pseudo Genes (incomplete)         :: 65 of 107
            Pseudo Genes (internal stop)      :: 19 of 107
            Pseudo Genes (multiple problems)  :: 21 of 107
            CRISPR Arrays                     :: 2
            ##Genome-Annotation-Data-END##
FEATURES             Location/Qualifiers
     source          1..1119
                     /organism="Mycobacterium tuberculosis"
                     /mol_type="genomic DNA"
                     /submitter_seqid="Contig44"
                     /strain="SBH162"
                     /isolation_source="sputum"
                     /host="Homo sapiens"
                     /db_xref="taxon:1773"
                     /country="Malaysia: Sabah"
                     /lat_lon="5.980 N 116.07 E"
                     /collection_date="2018"
                     /collected_by="Jaeyres"
                     /note="genotype: Lineage 4"
     gene            complement(<1..1103)
                     /locus_tag="EZX46_00260"
     CDS             complement(<1..1103)
                     /locus_tag="EZX46_00260"
                     /inference="COORDINATES: similar to AA
                     sequence:RefSeq:WP_015287795.1"
                     /note="Derived by automated computational analysis using
                     gene prediction method: Protein Homology."
                     /codon_start=1
                     /transl_table=11
                     /product="DUF222 domain-containing protein"
                     /protein_id="TFB34218.1"
                     /translation="MFDQVRGRMPSPEAIAHFDERFECHAPRTTRVSAAFIDRICSAT
                     RAENRAAAAQLVALGELFAYRWSRCGGREEWVMDTMAAVAAEVAAALRISQGLAASRL
                     RYARAMRERLPKTAEVFSAGDIGYLMFATIVYRTDLIVDPDVLAAVDAQLAANVARWP
                     SMTKARLAGQVDKIVARADADAVRRRKEYQAQRQFWVGESQDGVCQIGGSLLAVDAHA
                     LDARLSALAGTVCEHDPRSREQRRADALGALAGGADRLGCGCGRADCAAGKRPAAPPV
                     VIHLIAEAATINGTGSAPASQMNADGLITAELVAELAKTATLVPLVHPGDAPPEPGYA
                     PSKALADFVRCRDLTCRWPGCDEPATNCDLDHT"
ORIGIN      
        1 atcgtatgat ccaggtcgca attggtggcg ggctcatcac agccgggcca gcgacacgtc
       61 agatcccggc agcgaacgaa atcggcgagc gctttcgacg gcgcataccc cggctcgggc
      121 ggcgcatcgc cgggatgaac cagcggcacc agcgtggccg tcttggccag ctcggccacc
      181 agttcggcgg tgatcagccc gtcggcgttc atctgcgatg ccggcgccga gcccgtgcca
      241 ttgatcgtgg ccgcctcggc gatcaggtga atcaccaccg gcggggccgc aggccgcttc
      301 ccggccgcac aatcagcgcg cccacagcca cagcccagcc gatcggcccc gcccgccaac
      361 gcccccaacg cgtccgcgcg gcgctgctca cggctgcgcg gatcgtgctc acacacggtg
      421 cccgccaacg cgctcaaccg cgcatcgagg gcgtgtgcgt cgacggccaa caggctgcca
      481 ccgatctggc acacaccgtc ttggctttcc ccgacccaga actggcgctg ggcctgatac
      541 tccttgcgcc gccgcaccgc atcggcatcg gcacgcgcca cgatcttatc gacctgccca
      601 gccaggcggg ccttggtcat cgagggccaa cgcgccacat tggcggccaa ctgcgcatcc
      661 accgccgcca aaacatcagg gtcaacgatc aagtcggtgc gatacacaat cgtggcaaac
      721 atcagatagc cgatgtcgcc ggcgctaaac acctcagccg tcttaggcag ccgctcacgc
      781 atcgcccgcg cataccgcaa ccggctggcc gccagaccct gactgatccg caacgccgcc
      841 gccacctcgg cggccaccgc cgccatggtg tccatcaccc actcctcgcg gcccccgcaa
      901 cgcgaccacc gataggcgaa caactccccc aacgccacca actgcgccgc agcggcccgg
      961 ttttcggccc gagtcgccga gcagatccga tcgatgaacg ccgccgacac cctcgtggtc
     1021 cgcggagcat ggcattcaaa ccgctcatca aaatgagcga tcgcctccgg tgaaggcatg
     1081 cgcccccgca cctgatcgaa catactttcg atactacca
//
LOCUS       SMOE01000045            1166 bp    DNA     linear   BCT 26-MAR-2019
DEFINITION  Mycobacterium tuberculosis strain SBH162 Contig45, whole genome
            shotgun sequence.
ACCESSION   SMOE01000045 SMOE01000000
VERSION     SMOE01000045.1
DBLINK      BioProject: PRJNA524470
            BioSample: SAMN11026786
KEYWORDS    WGS.
SOURCE      Mycobacterium tuberculosis
  ORGANISM  Mycobacterium tuberculosis
            Bacteria; Actinobacteria; Corynebacteriales; Mycobacteriaceae;
            Mycobacterium; Mycobacterium tuberculosis complex.
REFERENCE   1  (bases 1 to 1166)
  AUTHORS   Jani,J., Mustapha,Z.A., Jamal,N., Stanis,C.S., Chin,K.L., Avoi,R.,
            Naing,O.T., Rick Ong,T.H., Gantul,V. and Ahmed,K.
  TITLE     Whole Genome Sequencing Of Rifampicin Resistance of Mycobacterium
            tuberculosis strain SBH162 in Sabah, Malaysia
  JOURNAL   Unpublished
REFERENCE   2  (bases 1 to 1166)
  AUTHORS   Jani,J., Mustapha,Z.A., Jamal,N., Stanis,C.S., Chin,K.L., Avoi,R.,
            Naing,O.T., Rick Ong,T.H., Gantul,V. and Ahmed,K.
  TITLE     Direct Submission
  JOURNAL   Submitted (08-MAR-2019) Tuberculosis, Borneo Medical and Health
            Research Centre, Jalan UMS, Kota Kinabalu, Sabah 88400, Malaysia
COMMENT     Bacteria and source DNA available from SBH162.
            Annotation was added by the NCBI Prokaryotic Genome Annotation
            Pipeline (released 2013). Information about the Pipeline can be
            found here: https://www.ncbi.nlm.nih.gov/genome/annotation_prok/
            
            ##Genome-Assembly-Data-START##
            Assembly Method        :: SPAdes v. FEB-2019
            Genome Representation  :: Full
            Expected Final Version :: Yes
            Genome Coverage        :: 332.0x
            Sequencing Technology  :: Illumina HiSeq
            ##Genome-Assembly-Data-END##
            
            ##Genome-Annotation-Data-START##
            Annotation Provider               :: NCBI
            Annotation Date                   :: 03/11/2019 20:54:20
            Annotation Pipeline               :: NCBI Prokaryotic Genome
                                                 Annotation Pipeline
            Annotation Method                 :: Best-placed reference protein
                                                 set; GeneMarkS-2+
            Annotation Software revision      :: 4.8
            Features Annotated                :: Gene; CDS; rRNA; tRNA; ncRNA;
                                                 repeat_region
            Genes (total)                     :: 4,306
            CDSs (total)                      :: 4,254
            Genes (coding)                    :: 4,147
            CDSs (with protein)               :: 4,147
            Genes (RNA)                       :: 52
            rRNAs                             :: 1, 1, 2 (5S, 16S, 23S)
            complete rRNAs                    :: 1, 1, 1 (5S, 16S, 23S)
            partial rRNAs                     :: 1 (23S)
            tRNAs                             :: 45
            ncRNAs                            :: 3
            Pseudo Genes (total)              :: 107
            CDSs (without protein)            :: 107
            Pseudo Genes (ambiguous residues) :: 0 of 107
            Pseudo Genes (frameshifted)       :: 49 of 107
            Pseudo Genes (incomplete)         :: 65 of 107
            Pseudo Genes (internal stop)      :: 19 of 107
            Pseudo Genes (multiple problems)  :: 21 of 107
            CRISPR Arrays                     :: 2
            ##Genome-Annotation-Data-END##
FEATURES             Location/Qualifiers
     source          1..1166
                     /organism="Mycobacterium tuberculosis"
                     /mol_type="genomic DNA"
                     /submitter_seqid="Contig45"
                     /strain="SBH162"
                     /isolation_source="sputum"
                     /host="Homo sapiens"
                     /db_xref="taxon:1773"
                     /country="Malaysia: Sabah"
                     /lat_lon="5.980 N 116.07 E"
                     /collection_date="2018"
                     /collected_by="Jaeyres"
                     /note="genotype: Lineage 4"
     gene            29..862
                     /locus_tag="EZX46_00265"
     CDS             29..862
                     /locus_tag="EZX46_00265"
                     /inference="COORDINATES: similar to AA
                     sequence:RefSeq:NP_215330.1"
                     /note="Derived by automated computational analysis using
                     gene prediction method: Protein Homology."
                     /codon_start=1
                     /transl_table=11
                     /product="sulfurtransferase"
                     /protein_id="TFB34215.1"
                     /translation="MARCDVLVSADWAESNLHAPKVVFVEVDEDTSAYDRDHIAGAIK
                     LDWRTDLQDPVKRDFVDAQQFSKLLSERGIANEDTVILYGGNNNWFAAYAYWYFKLYG
                     HEKVKLLDGGRKKWELDGRPLSSDPVSRPVTSYTASPPDNTIRAFRDEVLAAINVKNL
                     IDVRSPDEFSGKILAPAHLPQEQSQRPGHIPGAINVPWSRAANEDGTFKSDEELAKLY
                     ADAGLDNSKETIAYCRIGERSSHTWFVLRELLGHQNVKNYDGSWTEYGSLVGAPIELG
                     S"
     gene            864..1166
                     /locus_tag="EZX46_00270"
     CDS             864..1166
                     /locus_tag="EZX46_00270"
                     /inference="COORDINATES: similar to AA
                     sequence:RefSeq:NP_215329.1"
                     /note="Derived by automated computational analysis using
                     gene prediction method: Protein Homology."
                     /codon_start=1
                     /transl_table=11
                     /product="DUF1416 domain-containing protein"
                     /protein_id="TFB34216.1"
                     /translation="MCSGPKQGLTLPASVDLEKETVITGRVVDGDGQAVGGAFVRLLD
                     SSDEFTAEVVASATGDFRFFAAPGSWTLRALSAAGNGDAVVQPSGAGIHEVDVKIT"
ORIGIN      
        1 caccgaacta tgcgaaagga ttcccgccat ggcacgctgc gatgtcctgg tctccgccga
       61 ctgggcggag agcaatctgc acgcgccgaa ggtcgttttc gtcgaagtgg acgaggacac
      121 cagtgcatat gaccgtgacc atattgccgg cgcgatcaag ttggactggc gcaccgacct
      181 gcaggatccg gtcaaacgtg acttcgtcga cgcccagcaa ttctccaagc tgctgtccga
      241 gcgtggcatc gccaacgagg acacggtgat cctgtacggc ggcaacaaca attggttcgc
      301 cgcctacgcg tactggtatt tcaagctcta cggccatgag aaggtcaagt tgctcgacgg
      361 cggccgcaag aagtgggagc tcgacggacg cccgctgtcc agcgacccgg tcagccggcc
      421 ggtgacctcc tacaccgcct ccccgccgga taacacgatt cgggcattcc gcgacgaggt
      481 cctggcggcc atcaacgtca agaacctcat cgacgtgcgc tctcccgacg agttctccgg
      541 caagatcctg gcccccgcgc acctgccgca ggaacaaagc cagcggcccg gacacattcc
      601 tggtgccatc aacgtgccgt ggagcagggc cgccaacgag gacggcacct tcaagtccga
      661 tgaggagttg gccaagcttt acgccgacgc cggcctagac aacagcaagg aaacgattgc
      721 ctactgccga atcggggaac ggtcctcgca cacctggttc gtgttgcggg aattactcgg
      781 acaccaaaac gtcaagaact acgacggcag ttggacagaa tacggctccc tggtgggcgc
      841 cccgatcgag ttgggaagct gatatgtgct ctggacccaa gcaaggactg acattgccgg
      901 ccagcgtcga cctggaaaaa gaaacggtga tcaccggccg cgtagtggac ggtgacggcc
      961 aggccgtggg cggcgcgttc gtgcggctgc tggactcctc cgacgagttc accgcggagg
     1021 tcgtcgcgtc ggccaccggc gatttccggt tcttcgccgc gcccggatcc tggacgctgc
     1081 gcgcgctgtc ggcggccggc aacggcgacg cggtggtgca gccctcgggc gcgggcatcc
     1141 acgaggtaga cgtcaagatc acctga
//
LOCUS       SMOE01000046            1248 bp    DNA     linear   BCT 26-MAR-2019
DEFINITION  Mycobacterium tuberculosis strain SBH162 Contig46, whole genome
            shotgun sequence.
ACCESSION   SMOE01000046 SMOE01000000
VERSION     SMOE01000046.1
DBLINK      BioProject: PRJNA524470
            BioSample: SAMN11026786
KEYWORDS    WGS.
SOURCE      Mycobacterium tuberculosis
  ORGANISM  Mycobacterium tuberculosis
            Bacteria; Actinobacteria; Corynebacteriales; Mycobacteriaceae;
            Mycobacterium; Mycobacterium tuberculosis complex.
REFERENCE   1  (bases 1 to 1248)
  AUTHORS   Jani,J., Mustapha,Z.A., Jamal,N., Stanis,C.S., Chin,K.L., Avoi,R.,
            Naing,O.T., Rick Ong,T.H., Gantul,V. and Ahmed,K.
  TITLE     Whole Genome Sequencing Of Rifampicin Resistance of Mycobacterium
            tuberculosis strain SBH162 in Sabah, Malaysia
  JOURNAL   Unpublished
REFERENCE   2  (bases 1 to 1248)
  AUTHORS   Jani,J., Mustapha,Z.A., Jamal,N., Stanis,C.S., Chin,K.L., Avoi,R.,
            Naing,O.T., Rick Ong,T.H., Gantul,V. and Ahmed,K.
  TITLE     Direct Submission
  JOURNAL   Submitted (08-MAR-2019) Tuberculosis, Borneo Medical and Health
            Research Centre, Jalan UMS, Kota Kinabalu, Sabah 88400, Malaysia
COMMENT     Bacteria and source DNA available from SBH162.
            Annotation was added by the NCBI Prokaryotic Genome Annotation
            Pipeline (released 2013). Information about the Pipeline can be
            found here: https://www.ncbi.nlm.nih.gov/genome/annotation_prok/
            
            ##Genome-Assembly-Data-START##
            Assembly Method        :: SPAdes v. FEB-2019
            Genome Representation  :: Full
            Expected Final Version :: Yes
            Genome Coverage        :: 332.0x
            Sequencing Technology  :: Illumina HiSeq
            ##Genome-Assembly-Data-END##
            
            ##Genome-Annotation-Data-START##
            Annotation Provider               :: NCBI
            Annotation Date                   :: 03/11/2019 20:54:20
            Annotation Pipeline               :: NCBI Prokaryotic Genome
                                                 Annotation Pipeline
            Annotation Method                 :: Best-placed reference protein
                                                 set; GeneMarkS-2+
            Annotation Software revision      :: 4.8
            Features Annotated                :: Gene; CDS; rRNA; tRNA; ncRNA;
                                                 repeat_region
            Genes (total)                     :: 4,306
            CDSs (total)                      :: 4,254
            Genes (coding)                    :: 4,147
            CDSs (with protein)               :: 4,147
            Genes (RNA)                       :: 52
            rRNAs                             :: 1, 1, 2 (5S, 16S, 23S)
            complete rRNAs                    :: 1, 1, 1 (5S, 16S, 23S)
            partial rRNAs                     :: 1 (23S)
            tRNAs                             :: 45
            ncRNAs                            :: 3
            Pseudo Genes (total)              :: 107
            CDSs (without protein)            :: 107
            Pseudo Genes (ambiguous residues) :: 0 of 107
            Pseudo Genes (frameshifted)       :: 49 of 107
            Pseudo Genes (incomplete)         :: 65 of 107
            Pseudo Genes (internal stop)      :: 19 of 107
            Pseudo Genes (multiple problems)  :: 21 of 107
            CRISPR Arrays                     :: 2
            ##Genome-Annotation-Data-END##
FEATURES             Location/Qualifiers
     source          1..1248
                     /organism="Mycobacterium tuberculosis"
                     /mol_type="genomic DNA"
                     /submitter_seqid="Contig46"
                     /strain="SBH162"
                     /isolation_source="sputum"
                     /host="Homo sapiens"
                     /db_xref="taxon:1773"
                     /country="Malaysia: Sabah"
                     /lat_lon="5.980 N 116.07 E"
                     /collection_date="2018"
                     /collected_by="Jaeyres"
                     /note="genotype: Lineage 4"
     gene            complement(137..340)
                     /locus_tag="EZX46_00275"
     CDS             complement(137..340)
                     /locus_tag="EZX46_00275"
                     /inference="COORDINATES: similar to AA
                     sequence:RefSeq:WP_003902396.1"
                     /note="Derived by automated computational analysis using
                     gene prediction method: Protein Homology."
                     /codon_start=1
                     /transl_table=11
                     /product="PE family protein"
                     /protein_id="TFB34211.1"
                     /translation="MRNLRRRRLRLGNRSYLQQLIEQKSGRWVWEAPKEGVCVVTLSV
                     VPEGLAAASAAVEALTARLAAAH"
     gene            complement(519..809)
                     /locus_tag="EZX46_00280"
     CDS             complement(519..809)
                     /locus_tag="EZX46_00280"
                     /inference="COORDINATES: similar to AA
                     sequence:RefSeq:NP_217535.1"
                     /note="Derived by automated computational analysis using
                     gene prediction method: Protein Homology."
                     /codon_start=1
                     /transl_table=11
                     /product="ESAT-6-like protein EsxR"
                     /protein_id="TFB34212.1"
                     /translation="MSQIMYNYPAMMAHAGDMAGYAGTLQSLGADIASEQAVLSSAWQ
                     GDTGITYQGWQTQWNQALEDLVRAYQSMSGTHESNTMAMLARDGAEAAKWGG"
     gene            complement(844..1137)
                     /locus_tag="EZX46_00285"
     CDS             complement(844..1137)
                     /locus_tag="EZX46_00285"
                     /inference="COORDINATES: similar to AA
                     sequence:RefSeq:YP_177919.1"
                     /note="Derived by automated computational analysis using
                     gene prediction method: Protein Homology."
                     /codon_start=1
                     /transl_table=11
                     /product="type VII secretion protein EsxS"
                     /protein_id="TFB34213.1"
                     /translation="MSLLDAHIPQLIASHTAFAAKAGLMRHTIGQAEQQAMSAQAFHQ
                     GESAAAFQGAHARFVAAAAKVNTLLDIAQANLGEAAGTYVAADAAAASSYTGF"
ORIGIN      
        1 cagcgccgaa tgcacctccg gcggcgacgc caaccacacc ggcgccgtca caacgaccca
       61 cccgaaacca gatacgtgcc caggacaccg aactcgaccg tgcggtgcga ggacaccgga
      121 tcacccgcta gcggaatcaa tgtgcggcgg ccagccgtgc ggtcaacgcc tccaccgccg
      181 cactggcggc cgccaaaccc tcaggaacca cgctcagcgt caccacgcac actccttcct
      241 taggcgcctc ccacacccat ctcccggatt tttgctctat caactgttgt aaatagctac
      301 gattacccag gcgtagacga cgacgccgca gattcctcac acccgcgcct gcgcaattgg
      361 ccacgcacca ccgccggcag cgaggccgcc agccacacac caagctcctc gccgaccaca
      421 tcggctaccg gatccaccaa cagcgcaacg gcattcggat gggggcccat caaacccacc
      481 gatcatcccg gcgtcgccga ccacgcccgc gccgtgtgct agccgcccca cttggcggct
      541 tcggccccat ctcgagccaa catcgccatg gtgttggact catgggtgcc agacatcgac
      601 tgataggccc gcaccagatc ctctagggcc tggttccact gggtctgcca gccctgatac
      661 gtgatcccgg tatcaccctg ccaagcactg gacagcacgg cctgctcact ggcgatatcg
      721 gcccccaagc tctgcagcgt gcccgcataa ccggccatgt ccccggcatg agccatcatc
      781 gccggatagt tgtacataat ctgcgacatc acaaacccct tttcattccg agcagcgact
      841 tttttaaaac ccggtgtagc tggacgcggc ggcggcatcg gcggccacat acgtgcccgc
      901 ggcctcaccc aaattggctt gcgcgatatc cagcaaggta ttgaccttgg cggccgcggc
      961 cacaaaccgg gcatgcgcac cctgaaacgc cgccgcggac tctccctgat gaaacgcctg
     1021 cgccgacatc gcctgctgct cggcctgacc gatcgtatgc cgcatcaacc ccgccttagc
     1081 ggcaaacgcc gtatgcgaag cgatcaactg cggaatatgg gcatccaaca aactcatcac
     1141 aattccttcc aattcgaatc accaattact cgccgtcaga tcgtcaaact gacaccaacc
     1201 ccccatcacc ggccacaccg accaaatccg gcccccagct gcccggca
//
LOCUS       SMOE01000047            1316 bp    DNA     linear   BCT 26-MAR-2019
DEFINITION  Mycobacterium tuberculosis strain SBH162 Contig47, whole genome
            shotgun sequence.
ACCESSION   SMOE01000047 SMOE01000000
VERSION     SMOE01000047.1
DBLINK      BioProject: PRJNA524470
            BioSample: SAMN11026786
KEYWORDS    WGS.
SOURCE      Mycobacterium tuberculosis
  ORGANISM  Mycobacterium tuberculosis
            Bacteria; Actinobacteria; Corynebacteriales; Mycobacteriaceae;
            Mycobacterium; Mycobacterium tuberculosis complex.
REFERENCE   1  (bases 1 to 1316)
  AUTHORS   Jani,J., Mustapha,Z.A., Jamal,N., Stanis,C.S., Chin,K.L., Avoi,R.,
            Naing,O.T., Rick Ong,T.H., Gantul,V. and Ahmed,K.
  TITLE     Whole Genome Sequencing Of Rifampicin Resistance of Mycobacterium
            tuberculosis strain SBH162 in Sabah, Malaysia
  JOURNAL   Unpublished
REFERENCE   2  (bases 1 to 1316)
  AUTHORS   Jani,J., Mustapha,Z.A., Jamal,N., Stanis,C.S., Chin,K.L., Avoi,R.,
            Naing,O.T., Rick Ong,T.H., Gantul,V. and Ahmed,K.
  TITLE     Direct Submission
  JOURNAL   Submitted (08-MAR-2019) Tuberculosis, Borneo Medical and Health
            Research Centre, Jalan UMS, Kota Kinabalu, Sabah 88400, Malaysia
COMMENT     Bacteria and source DNA available from SBH162.
            Annotation was added by the NCBI Prokaryotic Genome Annotation
            Pipeline (released 2013). Information about the Pipeline can be
            found here: https://www.ncbi.nlm.nih.gov/genome/annotation_prok/
            
            ##Genome-Assembly-Data-START##
            Assembly Method        :: SPAdes v. FEB-2019
            Genome Representation  :: Full
            Expected Final Version :: Yes
            Genome Coverage        :: 332.0x
            Sequencing Technology  :: Illumina HiSeq
            ##Genome-Assembly-Data-END##
            
            ##Genome-Annotation-Data-START##
            Annotation Provider               :: NCBI
            Annotation Date                   :: 03/11/2019 20:54:20
            Annotation Pipeline               :: NCBI Prokaryotic Genome
                                                 Annotation Pipeline
            Annotation Method                 :: Best-placed reference protein
                                                 set; GeneMarkS-2+
            Annotation Software revision      :: 4.8
            Features Annotated                :: Gene; CDS; rRNA; tRNA; ncRNA;
                                                 repeat_region
            Genes (total)                     :: 4,306
            CDSs (total)                      :: 4,254
            Genes (coding)                    :: 4,147
            CDSs (with protein)               :: 4,147
            Genes (RNA)                       :: 52
            rRNAs                             :: 1, 1, 2 (5S, 16S, 23S)
            complete rRNAs                    :: 1, 1, 1 (5S, 16S, 23S)
            partial rRNAs                     :: 1 (23S)
            tRNAs                             :: 45
            ncRNAs                            :: 3
            Pseudo Genes (total)              :: 107
            CDSs (without protein)            :: 107
            Pseudo Genes (ambiguous residues) :: 0 of 107
            Pseudo Genes (frameshifted)       :: 49 of 107
            Pseudo Genes (incomplete)         :: 65 of 107
            Pseudo Genes (internal stop)      :: 19 of 107
            Pseudo Genes (multiple problems)  :: 21 of 107
            CRISPR Arrays                     :: 2
            ##Genome-Annotation-Data-END##
FEATURES             Location/Qualifiers
     source          1..1316
                     /organism="Mycobacterium tuberculosis"
                     /mol_type="genomic DNA"
                     /submitter_seqid="Contig47"
                     /strain="SBH162"
                     /isolation_source="sputum"
                     /host="Homo sapiens"
                     /db_xref="taxon:1773"
                     /country="Malaysia: Sabah"
                     /lat_lon="5.980 N 116.07 E"
                     /collection_date="2018"
                     /collected_by="Jaeyres"
                     /note="genotype: Lineage 4"
     gene            complement(1..1074)
                     /locus_tag="EZX46_00290"
                     /pseudo
     CDS             complement(1..1074)
                     /locus_tag="EZX46_00290"
                     /inference="COORDINATES: similar to AA
                     sequence:RefSeq:NP_217844.1"
                     /note="internal stop; incomplete; missing C-terminus;
                     Derived by automated computational analysis using gene
                     prediction method: Protein Homology."
                     /pseudo
                     /codon_start=1
                     /transl_table=11
                     /product="IS110-like element IS1547 family transposase"
ORIGIN      
        1 cgagcaatag ctcctatggc aagcggccgc gggttgggtg tgttcggagc tgggctggtg
       61 gacggtgcgc agggcctgga agacggtgcg ggctaggcgg cgtttgaggc agcgtagtgc
      121 tgcgcgtttg gttttcccgg cgtcttgcag cctttggtag taggcctggc cccggctgtc
      181 ggtcatccgg atttgggtca gtgcgatgcg gtgtagggcg gcgttgagct ggcggttgcc
      241 cgagcggctg agccgcatct ggccggcggt gttgcccgac cacaccggga tgggagccac
      301 tgcggcatgg caggcgaagg cggcttcgct tttgaaccgg gtcactccgg cggcttcgcc
      361 gacgattttg gctgcagtca gctccgcgca gccagggatt tccagcagtg cgggggcgac
      421 ctggtggact cgggcgctga tgcgctgggc tagggtgttg atctcgccgg tgagccggat
      481 gatgtcggtc agctcggcgc gcgcgagttc ggcgaccaat cctggctggg tgtccagcca
      541 ggtccgcagg gcctgctggt gcttggcggc atcgagcgag cgtgctgccg gtgcccgctc
      601 gggatcgagt tcatggacga gccagcgcaa ccggttgatc gccgacgtgc gttgggccac
      661 aaggacatct cgacggtcag tcaacaactt caactcccgc gacgtctcgt cgtgggtggc
      721 caggggtagg tcggtttcac gcagcaccgc ccgcgccacc gccagcgcat cgatcggatc
      781 cgacttgccc cgactgcgcg ccgacttgcg ggtctgggcc atcagcttgg tgggtacccg
      841 caccacctgc tggccggccg ccagtaggtc acgctccaga cgcgccgaca tgttgcggca
      901 gtcctcgatg cctcagatca gctcgaggcc gaactgttca cgggcccaca tgatggctgt
      961 ggcgtgcccg gccgtggtgg ccttgacggt cttctcaccg agttggcgac ccacttcgtc
     1021 ggtggccaca aaggtgtggc tgtacttgtg cgcatcggtt ccaacaacaa ccatggtggt
     1081 tgcctccttc acttgagggg gtgttgaggt tgggccggtc ggcggacaca tctcagtcgg
     1141 ggcgaaagcc acgctcctat caagtcacgc cggccggtcc ttctcaccta gtgccggcaa
     1201 tactgctcaa cgccaacccc aagaggacgg cagacgcaaa gtgagccaga caccaggtga
     1261 tccggaacaa accaccgcga cacggcgtct gtcacaccga cacacccacc tcgcgg
//
LOCUS       SMOE01000048            1339 bp    DNA     linear   BCT 26-MAR-2019
DEFINITION  Mycobacterium tuberculosis strain SBH162 Contig48, whole genome
            shotgun sequence.
ACCESSION   SMOE01000048 SMOE01000000
VERSION     SMOE01000048.1
DBLINK      BioProject: PRJNA524470
            BioSample: SAMN11026786
KEYWORDS    WGS.
SOURCE      Mycobacterium tuberculosis
  ORGANISM  Mycobacterium tuberculosis
            Bacteria; Actinobacteria; Corynebacteriales; Mycobacteriaceae;
            Mycobacterium; Mycobacterium tuberculosis complex.
REFERENCE   1  (bases 1 to 1339)
  AUTHORS   Jani,J., Mustapha,Z.A., Jamal,N., Stanis,C.S., Chin,K.L., Avoi,R.,
            Naing,O.T., Rick Ong,T.H., Gantul,V. and Ahmed,K.
  TITLE     Whole Genome Sequencing Of Rifampicin Resistance of Mycobacterium
            tuberculosis strain SBH162 in Sabah, Malaysia
  JOURNAL   Unpublished
REFERENCE   2  (bases 1 to 1339)
  AUTHORS   Jani,J., Mustapha,Z.A., Jamal,N., Stanis,C.S., Chin,K.L., Avoi,R.,
            Naing,O.T., Rick Ong,T.H., Gantul,V. and Ahmed,K.
  TITLE     Direct Submission
  JOURNAL   Submitted (08-MAR-2019) Tuberculosis, Borneo Medical and Health
            Research Centre, Jalan UMS, Kota Kinabalu, Sabah 88400, Malaysia
COMMENT     Bacteria and source DNA available from SBH162.
            Annotation was added by the NCBI Prokaryotic Genome Annotation
            Pipeline (released 2013). Information about the Pipeline can be
            found here: https://www.ncbi.nlm.nih.gov/genome/annotation_prok/
            
            ##Genome-Assembly-Data-START##
            Assembly Method        :: SPAdes v. FEB-2019
            Genome Representation  :: Full
            Expected Final Version :: Yes
            Genome Coverage        :: 332.0x
            Sequencing Technology  :: Illumina HiSeq
            ##Genome-Assembly-Data-END##
            
            ##Genome-Annotation-Data-START##
            Annotation Provider               :: NCBI
            Annotation Date                   :: 03/11/2019 20:54:20
            Annotation Pipeline               :: NCBI Prokaryotic Genome
                                                 Annotation Pipeline
            Annotation Method                 :: Best-placed reference protein
                                                 set; GeneMarkS-2+
            Annotation Software revision      :: 4.8
            Features Annotated                :: Gene; CDS; rRNA; tRNA; ncRNA;
                                                 repeat_region
            Genes (total)                     :: 4,306
            CDSs (total)                      :: 4,254
            Genes (coding)                    :: 4,147
            CDSs (with protein)               :: 4,147
            Genes (RNA)                       :: 52
            rRNAs                             :: 1, 1, 2 (5S, 16S, 23S)
            complete rRNAs                    :: 1, 1, 1 (5S, 16S, 23S)
            partial rRNAs                     :: 1 (23S)
            tRNAs                             :: 45
            ncRNAs                            :: 3
            Pseudo Genes (total)              :: 107
            CDSs (without protein)            :: 107
            Pseudo Genes (ambiguous residues) :: 0 of 107
            Pseudo Genes (frameshifted)       :: 49 of 107
            Pseudo Genes (incomplete)         :: 65 of 107
            Pseudo Genes (internal stop)      :: 19 of 107
            Pseudo Genes (multiple problems)  :: 21 of 107
            CRISPR Arrays                     :: 2
            ##Genome-Annotation-Data-END##
FEATURES             Location/Qualifiers
     source          1..1339
                     /organism="Mycobacterium tuberculosis"
                     /mol_type="genomic DNA"
                     /submitter_seqid="Contig48"
                     /strain="SBH162"
                     /isolation_source="sputum"
                     /host="Homo sapiens"
                     /db_xref="taxon:1773"
                     /country="Malaysia: Sabah"
                     /lat_lon="5.980 N 116.07 E"
                     /collection_date="2018"
                     /collected_by="Jaeyres"
                     /note="genotype: Lineage 4"
     gene            93..1262
                     /gene="moeB"
                     /locus_tag="EZX46_00295"
     CDS             93..1262
                     /gene="moeB"
                     /locus_tag="EZX46_00295"
                     /inference="COORDINATES: similar to AA
                     sequence:RefSeq:YP_177929.1"
                     /note="Derived by automated computational analysis using
                     gene prediction method: Protein Homology."
                     /codon_start=1
                     /transl_table=11
                     /product="molybdopterin-synthase adenylyltransferase MoeB"
                     /protein_id="TFB34210.1"
                     /translation="MTEALIPAPSQISLTRDEVRRYSRHLIIPDIGVNGQQRLKDARV
                     LCIGAGGLGSPALLYLAAAGVGTIGIIDGDHVDESNLQRQIIHGTSDVGRPKVESAAE
                     AVAEINPHVRVTQYREMLTHDNALEIFGDHDLIVDGTDNFTTRYLINDAAVLAGKPYV
                     WGSIYRFNGQTSVFWPGRGPCYRCLHPAPPPPGLVPSCAEGGVLGAICATIASIQVTE
                     VLKLLTGVGTPLVGRLLMYEALDATYHQIRIAKNPDCAICGDAPTITELVDDSVSCAS
                     TQSVDPELVISCDELRTKQQSDQNFLLVDVREPAEFDIAHIPGSILIPKGEIGSAAGL
                     AQLPLDKEIVLYCKSGIRSAQALTTLKAAGLHNVKHLDGGIAEWTRTIDSSLLVY"
ORIGIN      
        1 gcactgacca cctagactgc cacccgaagg atcacgcgag gaaccttcac tcgtacacca
       61 cgtccctggc cttggccagg aggagagcaa tcatgactga agccttgatc ccggcaccgt
      121 cgcagatatc gctgacccgc gatgaggtgc gcaggtacag caggcacctc atcatcccgg
      181 atatcggcgt caacggccaa cagcggctga aggatgcgcg cgtattgtgt atcggcgccg
      241 gaggattggg ttcgcctgct ctcctgtatc ttgcggccgc cggagtcggt accatcggca
      301 tcatcgatgg agaccacgtg gatgagtcga atctgcaacg ccaaatcatt catggcacat
      361 ccgacgtggg taggccgaaa gtagaatcag cagccgaggc ggtggcggaa atcaacccgc
      421 acgtccgggt gacgcaatat cgcgaaatgc tcacccacga caacgcactg gaaatttttg
      481 gcgatcacga cctcattgtt gacggcacag acaacttcac gacgcgctac ctgatcaatg
      541 atgccgcggt cttggccggc aaaccatatg tttgggggtc gatctaccga ttcaacggcc
      601 agaccagtgt gttttggccc ggccgggggc cgtgttatcg atgccttcat ccagctccgc
      661 ccccgcccgg attggtgccg tcgtgcgctg aaggcggtgt actcggtgcc atctgcgcca
      721 cgattgcgtc gatccaggta actgaagtgc tgaagctcct taccggagtc ggaactcccc
      781 tcgtcggtcg cctgctcatg tatgaagctc tcgacgcgac ataccatcaa atccggatcg
      841 cgaagaatcc tgactgcgcc atttgcggcg atgcgcccac gatcaccgaa ttggtagatg
      901 acagcgtcag ctgcgcatcg acacaatcgg tggatcccga actagtgatc agttgtgatg
      961 agttgcgaac caaacagcag tcggaccaga acttcctctt ggtcgacgtg cgagagcccg
     1021 ccgagttcga catcgcgcac attccgggca gcatcttgat acccaaaggc gaaatcggct
     1081 cggcggcggg cctagcccag ctaccgctgg acaaggaaat tgtcctgtac tgcaagagtg
     1141 gaatccgatc ggcccaggcg ctaaccacgt tgaaagcagc cggactgcac aacgtgaagc
     1201 atctcgacgg cggtatcgcg gagtggacac gaaccatcga ctcctccttg ttggtgtact
     1261 agcaccgaac tatgcgaaag gattcccgcc atggcacgct gcgatgtcct ggtctccgcc
     1321 gactgggcgg agagcaatc
//
LOCUS       SMOE01000049            1355 bp    DNA     linear   BCT 26-MAR-2019
DEFINITION  Mycobacterium tuberculosis strain SBH162 Contig49, whole genome
            shotgun sequence.
ACCESSION   SMOE01000049 SMOE01000000
VERSION     SMOE01000049.1
DBLINK      BioProject: PRJNA524470
            BioSample: SAMN11026786
KEYWORDS    WGS.
SOURCE      Mycobacterium tuberculosis
  ORGANISM  Mycobacterium tuberculosis
            Bacteria; Actinobacteria; Corynebacteriales; Mycobacteriaceae;
            Mycobacterium; Mycobacterium tuberculosis complex.
REFERENCE   1  (bases 1 to 1355)
  AUTHORS   Jani,J., Mustapha,Z.A., Jamal,N., Stanis,C.S., Chin,K.L., Avoi,R.,
            Naing,O.T., Rick Ong,T.H., Gantul,V. and Ahmed,K.
  TITLE     Whole Genome Sequencing Of Rifampicin Resistance of Mycobacterium
            tuberculosis strain SBH162 in Sabah, Malaysia
  JOURNAL   Unpublished
REFERENCE   2  (bases 1 to 1355)
  AUTHORS   Jani,J., Mustapha,Z.A., Jamal,N., Stanis,C.S., Chin,K.L., Avoi,R.,
            Naing,O.T., Rick Ong,T.H., Gantul,V. and Ahmed,K.
  TITLE     Direct Submission
  JOURNAL   Submitted (08-MAR-2019) Tuberculosis, Borneo Medical and Health
            Research Centre, Jalan UMS, Kota Kinabalu, Sabah 88400, Malaysia
COMMENT     Bacteria and source DNA available from SBH162.
            Annotation was added by the NCBI Prokaryotic Genome Annotation
            Pipeline (released 2013). Information about the Pipeline can be
            found here: https://www.ncbi.nlm.nih.gov/genome/annotation_prok/
            
            ##Genome-Assembly-Data-START##
            Assembly Method        :: SPAdes v. FEB-2019
            Genome Representation  :: Full
            Expected Final Version :: Yes
            Genome Coverage        :: 332.0x
            Sequencing Technology  :: Illumina HiSeq
            ##Genome-Assembly-Data-END##
            
            ##Genome-Annotation-Data-START##
            Annotation Provider               :: NCBI
            Annotation Date                   :: 03/11/2019 20:54:20
            Annotation Pipeline               :: NCBI Prokaryotic Genome
                                                 Annotation Pipeline
            Annotation Method                 :: Best-placed reference protein
                                                 set; GeneMarkS-2+
            Annotation Software revision      :: 4.8
            Features Annotated                :: Gene; CDS; rRNA; tRNA; ncRNA;
                                                 repeat_region
            Genes (total)                     :: 4,306
            CDSs (total)                      :: 4,254
            Genes (coding)                    :: 4,147
            CDSs (with protein)               :: 4,147
            Genes (RNA)                       :: 52
            rRNAs                             :: 1, 1, 2 (5S, 16S, 23S)
            complete rRNAs                    :: 1, 1, 1 (5S, 16S, 23S)
            partial rRNAs                     :: 1 (23S)
            tRNAs                             :: 45
            ncRNAs                            :: 3
            Pseudo Genes (total)              :: 107
            CDSs (without protein)            :: 107
            Pseudo Genes (ambiguous residues) :: 0 of 107
            Pseudo Genes (frameshifted)       :: 49 of 107
            Pseudo Genes (incomplete)         :: 65 of 107
            Pseudo Genes (internal stop)      :: 19 of 107
            Pseudo Genes (multiple problems)  :: 21 of 107
            CRISPR Arrays                     :: 2
            ##Genome-Annotation-Data-END##
FEATURES             Location/Qualifiers
     source          1..1355
                     /organism="Mycobacterium tuberculosis"
                     /mol_type="genomic DNA"
                     /submitter_seqid="Contig49"
                     /strain="SBH162"
                     /isolation_source="sputum"
                     /host="Homo sapiens"
                     /db_xref="taxon:1773"
                     /country="Malaysia: Sabah"
                     /lat_lon="5.980 N 116.07 E"
                     /collection_date="2018"
                     /collected_by="Jaeyres"
                     /note="genotype: Lineage 4"
     gene            52..1313
                     /locus_tag="EZX46_00300"
     CDS             join(52..340,340..1313)
                     /locus_tag="EZX46_00300"
                     /inference="COORDINATES: similar to AA
                     sequence:RefSeq:WP_086558251.1"
                     /ribosomal_slippage
                     /note="programmed frameshift; Derived by automated
                     computational analysis using gene prediction method:
                     Protein Homology."
                     /codon_start=1
                     /transl_table=11
                     /product="IS3-like element IS987 family transposase"
                     /protein_id="TFB34208.1"
                     /translation="MSGGSSRRYPPELRERAVRMVAEIRGQHDSEWAAISEVARLLGV
                     GCAETVRKWVRQAQVDAGARPGTTTEESAELKRLRRDNAELRRANAILKTASGFLRGR
                     ARPASTLITRFIADHQGHREGPDGLRWGVESICTQLTELGVPIAPSTYYDHINREPSR
                     RELRDGELKEHISRVHAANYGVYGARKVWLTLNREGIEVARCTVERLMTKLGLSGTTR
                     GKARRTTIADPATARPADLVQRRFGPPAPNRLWVADLTYVSTWAGFAYVAFVTDAYAR
                     RILGWRVASTMATSMVLDAIEQAIWTRQQEGVLDLKDVIHHTDRGSQYTSIRFSERLA
                     EAGIQPSVGAVGSSYDNALAETINGLYKTELIKPGKPWRSIEDVELATARWVDWFNHR
                     RLYQYCGDVPPVELEAAYYAQRQRPAAG"
ORIGIN      
        1 tgaaccgccc cggcatgtcc ggagactcca gttcttggaa aggatggggt catgtcaggt
       61 ggttcatcga ggaggtaccc gccggagctg cgtgagcggg cggtgcggat ggtcgcagag
      121 atccgcggtc agcacgattc ggagtgggca gcgatcagtg aggtcgcccg tctacttggt
      181 gttggctgcg cggagacggt gcgtaagtgg gtgcgccagg cgcaggtcga tgccggcgca
      241 cggcccggga ccacgaccga agaatccgct gagctgaagc gcttgcggcg ggacaacgcc
      301 gaattgcgaa gggcgaacgc gattttaaag accgcgtcgg ctttcttcgc ggccgagctc
      361 gaccggccag cacgctaatt acccggttca tcgccgatca tcagggccac cgcgagggcc
      421 ccgatggttt gcggtggggt gtcgagtcga tctgcacaca gctgaccgag ctgggtgtgc
      481 cgatcgcccc atcgacctac tacgaccaca tcaaccggga gcccagccgc cgcgagctgc
      541 gcgatggcga actcaaggag cacatcagcc gcgtccacgc cgccaactac ggtgtttacg
      601 gtgcccgcaa agtgtggcta accctgaacc gtgagggcat cgaggtggcc agatgcaccg
      661 tcgaacggct gatgaccaaa ctcggcctgt ccgggaccac ccgcggcaaa gcccgcagga
      721 ccacgatcgc tgatccggcc acagcccgtc ccgccgatct cgtccagcgc cgcttcggac
      781 caccagcacc taaccggctg tgggtagcag acctcaccta tgtgtcgacc tgggcagggt
      841 tcgcctacgt ggcctttgtc accgacgcct acgctcgcag gatcctgggc tggcgggtcg
      901 cttccacgat ggccacctcc atggtcctcg acgcgatcga gcaagccatc tggacccgcc
      961 aacaagaagg cgtactcgac ctgaaagacg ttatccacca tacggatagg ggatctcagt
     1021 acacatcgat ccggttcagc gagcggctcg ccgaggcagg catccaaccg tcggtcggag
     1081 cggtcggaag ctcctatgac aatgcactag ccgagacgat caacggccta tacaagaccg
     1141 agctgatcaa acccggcaag ccctggcggt ccatcgagga tgtcgagttg gccaccgcgc
     1201 gctgggtcga ctggttcaac catcgccgcc tctaccagta ctgcggcgac gtcccgccgg
     1261 tcgaactcga ggctgcctac tacgctcaac gccagagacc agccgccggc tgaggtctca
     1321 gatcagagag tctccggact caccggggcg gttca
//
LOCUS       SMOE01000050            1408 bp    DNA     linear   BCT 26-MAR-2019
DEFINITION  Mycobacterium tuberculosis strain SBH162 Contig50, whole genome
            shotgun sequence.
ACCESSION   SMOE01000050 SMOE01000000
VERSION     SMOE01000050.1
DBLINK      BioProject: PRJNA524470
            BioSample: SAMN11026786
KEYWORDS    WGS.
SOURCE      Mycobacterium tuberculosis
  ORGANISM  Mycobacterium tuberculosis
            Bacteria; Actinobacteria; Corynebacteriales; Mycobacteriaceae;
            Mycobacterium; Mycobacterium tuberculosis complex.
REFERENCE   1  (bases 1 to 1408)
  AUTHORS   Jani,J., Mustapha,Z.A., Jamal,N., Stanis,C.S., Chin,K.L., Avoi,R.,
            Naing,O.T., Rick Ong,T.H., Gantul,V. and Ahmed,K.
  TITLE     Whole Genome Sequencing Of Rifampicin Resistance of Mycobacterium
            tuberculosis strain SBH162 in Sabah, Malaysia
  JOURNAL   Unpublished
REFERENCE   2  (bases 1 to 1408)
  AUTHORS   Jani,J., Mustapha,Z.A., Jamal,N., Stanis,C.S., Chin,K.L., Avoi,R.,
            Naing,O.T., Rick Ong,T.H., Gantul,V. and Ahmed,K.
  TITLE     Direct Submission
  JOURNAL   Submitted (08-MAR-2019) Tuberculosis, Borneo Medical and Health
            Research Centre, Jalan UMS, Kota Kinabalu, Sabah 88400, Malaysia
COMMENT     Bacteria and source DNA available from SBH162.
            Annotation was added by the NCBI Prokaryotic Genome Annotation
            Pipeline (released 2013). Information about the Pipeline can be
            found here: https://www.ncbi.nlm.nih.gov/genome/annotation_prok/
            
            ##Genome-Assembly-Data-START##
            Assembly Method        :: SPAdes v. FEB-2019
            Genome Representation  :: Full
            Expected Final Version :: Yes
            Genome Coverage        :: 332.0x
            Sequencing Technology  :: Illumina HiSeq
            ##Genome-Assembly-Data-END##
            
            ##Genome-Annotation-Data-START##
            Annotation Provider               :: NCBI
            Annotation Date                   :: 03/11/2019 20:54:20
            Annotation Pipeline               :: NCBI Prokaryotic Genome
                                                 Annotation Pipeline
            Annotation Method                 :: Best-placed reference protein
                                                 set; GeneMarkS-2+
            Annotation Software revision      :: 4.8
            Features Annotated                :: Gene; CDS; rRNA; tRNA; ncRNA;
                                                 repeat_region
            Genes (total)                     :: 4,306
            CDSs (total)                      :: 4,254
            Genes (coding)                    :: 4,147
            CDSs (with protein)               :: 4,147
            Genes (RNA)                       :: 52
            rRNAs                             :: 1, 1, 2 (5S, 16S, 23S)
            complete rRNAs                    :: 1, 1, 1 (5S, 16S, 23S)
            partial rRNAs                     :: 1 (23S)
            tRNAs                             :: 45
            ncRNAs                            :: 3
            Pseudo Genes (total)              :: 107
            CDSs (without protein)            :: 107
            Pseudo Genes (ambiguous residues) :: 0 of 107
            Pseudo Genes (frameshifted)       :: 49 of 107
            Pseudo Genes (incomplete)         :: 65 of 107
            Pseudo Genes (internal stop)      :: 19 of 107
            Pseudo Genes (multiple problems)  :: 21 of 107
            CRISPR Arrays                     :: 2
            ##Genome-Annotation-Data-END##
FEATURES             Location/Qualifiers
     source          1..1408
                     /organism="Mycobacterium tuberculosis"
                     /mol_type="genomic DNA"
                     /submitter_seqid="Contig50"
                     /strain="SBH162"
                     /isolation_source="sputum"
                     /host="Homo sapiens"
                     /db_xref="taxon:1773"
                     /country="Malaysia: Sabah"
                     /lat_lon="5.980 N 116.07 E"
                     /collection_date="2018"
                     /collected_by="Jaeyres"
                     /note="genotype: Lineage 4"
     gene            complement(<1..1297)
                     /locus_tag="EZX46_00305"
     CDS             complement(<1..1297)
                     /locus_tag="EZX46_00305"
                     /inference="COORDINATES: similar to AA
                     sequence:RefSeq:NP_215829.1"
                     /note="Derived by automated computational analysis using
                     gene prediction method: Protein Homology."
                     /codon_start=1
                     /transl_table=11
                     /product="ISL3-like element IS1557 family transposase"
                     /protein_id="TFB34206.1"
                     /translation="MRNVRLFRALLGVDKRTVIEDIEFEEDDAGDGARVIARVRPRSA
                     VLRRCGRCGRKASWYDRGAGLRQWRSLDWGTVEVFLEAEAPRVNCPTHGPTVVAVPWA
                     RHHAGHTYAFDDTVAWLAVACSKTAVCELMRIAWRTVGAIVARVWADTEKRIDRFANL
                     RRIGIDEISYKRHHRYLTVVVDHDSGRLVWAAPGHDKATLGLFFDALGAERAAQITHV
                     SADAADWIADVVTERCPDAIQCADPFHVVAWATEALDVERRRAWNDARAIARTEPKWG
                     RGRPGKNAAPRPGRERARRLKGARYALWKNPEDLTERQSAKLAWIAKTDPRLYRAYLL
                     KESLRHVFSVKGEEGKQALDRWISWAQRCRIPVFVELAARIKRHRVAIDAALDHGLSQ
                     GLIESTNTKIRLLTRIAFGFRSPQALIALAMLTLAGHRPT"
ORIGIN      
        1 gggtggggcg gtggccggcg agggtgagca tggctagggc gatgagggct tgtggtgagc
       61 ggaatccgaa cgcgatccgg gtcagtaggc ggatcttggt gttggtggat tcgatcaggc
      121 cttgggatag gccgtggtcg agggcggcgt cgatggccac ccggtggcgt ttgatgcggg
      181 cggcaagctc gacgaatacc gggatgcgac agcgctgggc ccaggagatc caccggtcca
      241 gggcctgttt accttcctcg cccttgaccg aaaacacatg ccgcaggctc tctttgagca
      301 ggtaggcgcg atacagacgg ggatcggtct tggcgatcca ggccagtttg gcgctttggc
      361 gttcggtgag gtcctcgggg ttcttccaca gcgcgtagcg ggcgcccttg agccgccgtg
      421 cccgctcgcg gcccggacgt ggtgcggcgt tcttaccggg ccggccccgg ccccacttgg
      481 gttcggtgcg cgcgatcgcc cgtgcgtcgt tccaggctcg gcgccgctcg acgtcgagcg
      541 cctcggtggc ccaggccacc acatgaaacg gatcggcgca ttgaatcgca tccgggcagc
      601 gctcggtgac cacgtcagcg atccagtccg cggcatcggc cgaaacgtga gtaatctggg
      661 cggcccgctc agcgcccagg gcatcgaaga acaagcccag ggtggccttg tcgtggcccg
      721 gggcggccca caccaaccgg ccgctgtcgt gatcgacgac caccgtcagg taccggtggt
      781 ggcgcttgta ggagatctca tcgataccga tgcggcgcaa gttcgcgaac cggtcaatgc
      841 gcttttcggt gtcggcccag acccgggcca cgatcgcccc gacggtgcgc caggcgatcc
      901 gcatcaactc gcacaccgcg gtcttcgaac acgccaccgc cagccaggcc accgtgtcat
      961 cgaaagcata cgtgtgcccg gcatgatgac gcgcccacgg caccgccacc accgtcggcc
     1021 catgggtggg gcagttcacc cgcggcgcct cggcctccaa gaacacctcg acggtgcccc
     1081 aatccagact gcgccattgg cgcaggcccg caccgcggtc ataccaggac gccttgcgac
     1141 cgcagcgacc acagcggcgc aacactgcac ttcgtggccg cacccgggcg atcacccgcg
     1201 caccgtctcc ggcgtcatcc tcctcgaatt cgatgtcctc aatcacggtg cgcttgtcga
     1261 cacccagcag cgcacgaaat agcctcacat tgcgcacgtc gttgtcggct ccttgtgttt
     1321 ctgatccttg acaagccaga aaccttaagc cacaacgacg tgcgcctact caggacacaa
     1381 actcacccac ggaagtgtca gaagagcc
//
LOCUS       SMOE01000051            1461 bp    DNA     linear   BCT 26-MAR-2019
DEFINITION  Mycobacterium tuberculosis strain SBH162 Contig51, whole genome
            shotgun sequence.
ACCESSION   SMOE01000051 SMOE01000000
VERSION     SMOE01000051.1
DBLINK      BioProject: PRJNA524470
            BioSample: SAMN11026786
KEYWORDS    WGS.
SOURCE      Mycobacterium tuberculosis
  ORGANISM  Mycobacterium tuberculosis
            Bacteria; Actinobacteria; Corynebacteriales; Mycobacteriaceae;
            Mycobacterium; Mycobacterium tuberculosis complex.
REFERENCE   1  (bases 1 to 1461)
  AUTHORS   Jani,J., Mustapha,Z.A., Jamal,N., Stanis,C.S., Chin,K.L., Avoi,R.,
            Naing,O.T., Rick Ong,T.H., Gantul,V. and Ahmed,K.
  TITLE     Whole Genome Sequencing Of Rifampicin Resistance of Mycobacterium
            tuberculosis strain SBH162 in Sabah, Malaysia
  JOURNAL   Unpublished
REFERENCE   2  (bases 1 to 1461)
  AUTHORS   Jani,J., Mustapha,Z.A., Jamal,N., Stanis,C.S., Chin,K.L., Avoi,R.,
            Naing,O.T., Rick Ong,T.H., Gantul,V. and Ahmed,K.
  TITLE     Direct Submission
  JOURNAL   Submitted (08-MAR-2019) Tuberculosis, Borneo Medical and Health
            Research Centre, Jalan UMS, Kota Kinabalu, Sabah 88400, Malaysia
COMMENT     Bacteria and source DNA available from SBH162.
            Annotation was added by the NCBI Prokaryotic Genome Annotation
            Pipeline (released 2013). Information about the Pipeline can be
            found here: https://www.ncbi.nlm.nih.gov/genome/annotation_prok/
            
            ##Genome-Assembly-Data-START##
            Assembly Method        :: SPAdes v. FEB-2019
            Genome Representation  :: Full
            Expected Final Version :: Yes
            Genome Coverage        :: 332.0x
            Sequencing Technology  :: Illumina HiSeq
            ##Genome-Assembly-Data-END##
            
            ##Genome-Annotation-Data-START##
            Annotation Provider               :: NCBI
            Annotation Date                   :: 03/11/2019 20:54:20
            Annotation Pipeline               :: NCBI Prokaryotic Genome
                                                 Annotation Pipeline
            Annotation Method                 :: Best-placed reference protein
                                                 set; GeneMarkS-2+
            Annotation Software revision      :: 4.8
            Features Annotated                :: Gene; CDS; rRNA; tRNA; ncRNA;
                                                 repeat_region
            Genes (total)                     :: 4,306
            CDSs (total)                      :: 4,254
            Genes (coding)                    :: 4,147
            CDSs (with protein)               :: 4,147
            Genes (RNA)                       :: 52
            rRNAs                             :: 1, 1, 2 (5S, 16S, 23S)
            complete rRNAs                    :: 1, 1, 1 (5S, 16S, 23S)
            partial rRNAs                     :: 1 (23S)
            tRNAs                             :: 45
            ncRNAs                            :: 3
            Pseudo Genes (total)              :: 107
            CDSs (without protein)            :: 107
            Pseudo Genes (ambiguous residues) :: 0 of 107
            Pseudo Genes (frameshifted)       :: 49 of 107
            Pseudo Genes (incomplete)         :: 65 of 107
            Pseudo Genes (internal stop)      :: 19 of 107
            Pseudo Genes (multiple problems)  :: 21 of 107
            CRISPR Arrays                     :: 2
            ##Genome-Annotation-Data-END##
FEATURES             Location/Qualifiers
     source          1..1461
                     /organism="Mycobacterium tuberculosis"
                     /mol_type="genomic DNA"
                     /submitter_seqid="Contig51"
                     /strain="SBH162"
                     /isolation_source="sputum"
                     /host="Homo sapiens"
                     /db_xref="taxon:1773"
                     /country="Malaysia: Sabah"
                     /lat_lon="5.980 N 116.07 E"
                     /collection_date="2018"
                     /collected_by="Jaeyres"
                     /note="genotype: Lineage 4"
     gene            98..1354
                     /locus_tag="EZX46_00310"
     CDS             98..1354
                     /locus_tag="EZX46_00310"
                     /inference="COORDINATES: similar to AA
                     sequence:RefSeq:NP_216531.1"
                     /note="Derived by automated computational analysis using
                     gene prediction method: Protein Homology."
                     /codon_start=1
                     /transl_table=11
                     /product="HNH endonuclease"
                     /protein_id="TFB34204.1"
                     /translation="MSSTATSGAAVVSPAERVEVLFEELAELAGQRNAIDGRIVEIVA
                     ELDRDGLWGVTGARSVAGLVAWKMGCSSGNAHTIATVARRLPEFPRCARGMREGRLSL
                     DQVGVIAGRAGEGSDAHYAQLAGVATVNQLRTALKLEPRPEPEPDFRPEPRPSITRSA
                     DEQFSCWRIKLPHVEAAKFDAALQSHLDALIAEYKRDHDNSDGVSDQRPPLPGNVEAF
                     LRLVEAGWDAEVARRPHGQHTTVVMHLDVQERAAGLHLGPLLSESERRYLLCDATFEA
                     WFERDGQVIGCGRTTRQINRRLRRALEHRDRTCVVPGCGATRGLHAHHIRHWQDGGAT
                     ELANLVLVCPYHHRAHHRGLITITGPADNLTVADSAGRPLSAGSLARASTKPPPAVAP
                     WPGPTGERADWWWYEPFQPQPPPISN"
ORIGIN      
        1 cggagccgag catctctttg cggggtgatg acggcacggc cccgggcgtg gattcgggtt
       61 ggccggagtt gtcagaccct gctgcgatga tgaactcatg tcctcgaccg cgacgtctgg
      121 cgcagcggta gtcagtcctg ccgagcgtgt ggaggtgttg tttgaggagt tggcggagtt
      181 ggccggtcag cgcaatgcga ttgatgggcg cattgtggag atcgtggctg agctggatcg
      241 cgacgggttg tggggtgtga cgggggcgcg gtcggtggcg gggttggtgg cctggaagat
      301 gggctgctcg tcaggcaacg cccacacgat cgccacggtg gcgcggcggt tgccggagtt
      361 tccgcgctgc gcccggggta tgcgggaggg gcggttgtcg ttggatcagg ttggggtgat
      421 cgcggggcgg gcgggtgagg gttcggatgc gcattatgcg cagttggccg gcgttgccac
      481 ggtgaatcag ctgcggaccg cgctcaagtt ggaaccgcga cccgaacccg aaccggattt
      541 tcggccggaa ccgcggccct cgatcaccag gagcgccgat gagcagttca gttgttggcg
      601 aatcaagctt ccgcacgtgg aggcggcgaa gttcgatgcg gcgttgcagt ctcatctgga
      661 tgcgttgatc gccgagtaca agcgtgatca cgacaacagc gacggtgtgt cggatcagcg
      721 gcccccgttg ccgggcaatg ttgaggcgtt tctgcgtctg gttgaggccg gctgggacgc
      781 cgaggtggct cgtcggccac atgggcagca caccaccgtg gtgatgcatc tagacgtgca
      841 ggagcgtgcc gctggcctgc acctgggtcc gctgctcagc gagtccgaac gccgatatct
      901 gctctgtgat gccacctttg aggcctggtt tgaacgtgac gggcaggtca ttggctgcgg
      961 tcgaacgact cgtcagatca atcgtcggtt gcgtcgtgcg cttgagcatc gcgaccgcac
     1021 gtgtgtggtt cccggttgtg gggccacccg gggtttgcac gcccaccaca tccgacattg
     1081 gcaggacggt ggggccaccg agctggccaa cctggtgctg gtgtgcccgt atcaccaccg
     1141 ggcacaccat cggggcctga tcaccattac cggaccggca gacaacctca ccgtcgccga
     1201 cagcgcgggc cgacctttga gcgcgggatc gttggcgcgg gcgtcgacga agccgccgcc
     1261 ggcggtagcg ccgtggcctg ggcccaccgg cgagcgcgcc gactggtggt ggtatgaacc
     1321 cttccagccg caaccaccac cgataagcaa ctaggcccgg cagcgggtcc cgctcggtac
     1381 ctgtaccctg cagtaacgct taaacggttt ggggcatcaa ggatttcgtt cgtgctaccc
     1441 gctggtggcg cccacccgct a
//
LOCUS       SMOE01000052            1567 bp    DNA     linear   BCT 26-MAR-2019
DEFINITION  Mycobacterium tuberculosis strain SBH162 Contig52, whole genome
            shotgun sequence.
ACCESSION   SMOE01000052 SMOE01000000
VERSION     SMOE01000052.1
DBLINK      BioProject: PRJNA524470
            BioSample: SAMN11026786
KEYWORDS    WGS.
SOURCE      Mycobacterium tuberculosis
  ORGANISM  Mycobacterium tuberculosis
            Bacteria; Actinobacteria; Corynebacteriales; Mycobacteriaceae;
            Mycobacterium; Mycobacterium tuberculosis complex.
REFERENCE   1  (bases 1 to 1567)
  AUTHORS   Jani,J., Mustapha,Z.A., Jamal,N., Stanis,C.S., Chin,K.L., Avoi,R.,
            Naing,O.T., Rick Ong,T.H., Gantul,V. and Ahmed,K.
  TITLE     Whole Genome Sequencing Of Rifampicin Resistance of Mycobacterium
            tuberculosis strain SBH162 in Sabah, Malaysia
  JOURNAL   Unpublished
REFERENCE   2  (bases 1 to 1567)
  AUTHORS   Jani,J., Mustapha,Z.A., Jamal,N., Stanis,C.S., Chin,K.L., Avoi,R.,
            Naing,O.T., Rick Ong,T.H., Gantul,V. and Ahmed,K.
  TITLE     Direct Submission
  JOURNAL   Submitted (08-MAR-2019) Tuberculosis, Borneo Medical and Health
            Research Centre, Jalan UMS, Kota Kinabalu, Sabah 88400, Malaysia
COMMENT     Bacteria and source DNA available from SBH162.
            Annotation was added by the NCBI Prokaryotic Genome Annotation
            Pipeline (released 2013). Information about the Pipeline can be
            found here: https://www.ncbi.nlm.nih.gov/genome/annotation_prok/
            
            ##Genome-Assembly-Data-START##
            Assembly Method        :: SPAdes v. FEB-2019
            Genome Representation  :: Full
            Expected Final Version :: Yes
            Genome Coverage        :: 332.0x
            Sequencing Technology  :: Illumina HiSeq
            ##Genome-Assembly-Data-END##
            
            ##Genome-Annotation-Data-START##
            Annotation Provider               :: NCBI
            Annotation Date                   :: 03/11/2019 20:54:20
            Annotation Pipeline               :: NCBI Prokaryotic Genome
                                                 Annotation Pipeline
            Annotation Method                 :: Best-placed reference protein
                                                 set; GeneMarkS-2+
            Annotation Software revision      :: 4.8
            Features Annotated                :: Gene; CDS; rRNA; tRNA; ncRNA;
                                                 repeat_region
            Genes (total)                     :: 4,306
            CDSs (total)                      :: 4,254
            Genes (coding)                    :: 4,147
            CDSs (with protein)               :: 4,147
            Genes (RNA)                       :: 52
            rRNAs                             :: 1, 1, 2 (5S, 16S, 23S)
            complete rRNAs                    :: 1, 1, 1 (5S, 16S, 23S)
            partial rRNAs                     :: 1 (23S)
            tRNAs                             :: 45
            ncRNAs                            :: 3
            Pseudo Genes (total)              :: 107
            CDSs (without protein)            :: 107
            Pseudo Genes (ambiguous residues) :: 0 of 107
            Pseudo Genes (frameshifted)       :: 49 of 107
            Pseudo Genes (incomplete)         :: 65 of 107
            Pseudo Genes (internal stop)      :: 19 of 107
            Pseudo Genes (multiple problems)  :: 21 of 107
            CRISPR Arrays                     :: 2
            ##Genome-Annotation-Data-END##
FEATURES             Location/Qualifiers
     source          1..1567
                     /organism="Mycobacterium tuberculosis"
                     /mol_type="genomic DNA"
                     /submitter_seqid="Contig52"
                     /strain="SBH162"
                     /isolation_source="sputum"
                     /host="Homo sapiens"
                     /db_xref="taxon:1773"
                     /country="Malaysia: Sabah"
                     /lat_lon="5.980 N 116.07 E"
                     /collection_date="2018"
                     /collected_by="Jaeyres"
                     /note="genotype: Lineage 4"
     gene            216..>1567
                     /locus_tag="EZX46_00315"
     CDS             216..>1567
                     /locus_tag="EZX46_00315"
                     /inference="COORDINATES: ab initio
                     prediction:GeneMarkS-2+"
                     /note="Derived by automated computational analysis using
                     gene prediction method: GeneMarkS-2+."
                     /codon_start=1
                     /transl_table=11
                     /product="hypothetical protein"
                     /protein_id="TFB34201.1"
                     /translation="MRPELVAVLDRYFSEIISCLFLGWVINFLLVCFCSTKSAFLLWA
                     AFLYVSYYILRFEFAYIVAPFLKTIYTNSSQYHVIDWENAYTAVPKGLWEQITDYNYC
                     FNFPPPSVEGFASIFSPRFTLKELEIMSEANITPVHTIPKDTLLKRASDYKLAVESKK
                     SILPKVQDLYEMDKWHTLKSKLSKNAPSYVTTSEIAVGAMSGAGNTKLAIPIVEKYTE
                     EVADDRLPDKVRAKADQIMVAAIELVADGFASVNSDVTMAGALYDKRHKTIASSFKGA
                     FASRASGVPSHVIYFPMHRVPASDDPNTTLELSMVSRDSDFDEGYTLANISARTLYVR
                     AKGPEKVTETRHLLKAKTEDVVKARQFASEAQVVFATPRLFPEVNLDNYNLPGPSNVQ
                     QTEAITTDRGIFFPKPKFKGNEVVLNYTGPAKINAHGSQRFEKKDSSNDQFVRSVEDL
                     G"
ORIGIN      
        1 gctttcgttc cgagaaaaca gctttcagtt actaaaacag ctttcagtta caaaacagct
       61 ttcagatact ttggaatttt caaatagaac ccggaaaaag ggagtgtgat tcaaagcgca
      121 ccatataatt tgaagatttc ctttcttttc tttcaatttt gtgtcgtttt cattgacgta
      181 tcacacaatc aaaatttagt tttgagtgtg ttgtaatgcg tcctgagctc gttgcagttt
      241 tagacagata cttttcagaa atcataagtt gtcttttctt gggttgggta ataaattttt
      301 tactcgtttg tttttgttct acaaaaagtg cattcttgtt gtgggcagct ttcttgtatg
      361 tttcttatta catattgaga tttgaatttg catatatcgt tgcgcccttc cttaaaacga
      421 tatacacaaa tagttctcaa taccacgtta ttgattggga aaacgcatac acagctgtgc
      481 ctaaaggatt gtgggagcaa attactgatt acaattattg tttcaacttc cctccccctt
      541 ctgtagaagg ttttgcatca atattttcac cgagattcac attgaaagag cttgaaatca
      601 tgagtgaggc aaatatcact ccagtgcata cgattccaaa agacactttg ctaaagagag
      661 caagtgatta caaactggct gtggagagca agaaatccat tttgcccaaa gtgcaagact
      721 tgtatgagat ggataaatgg cataccctga agagcaaatt gagtaagaat gctcccagct
      781 acgttacaac gtctgagata gcagtcggtg caatgtcagg tgcaggaaat acaaagttgg
      841 caataccgat tgtcgaaaag tacactgagg aagtagcaga tgacagattg cctgataaag
      901 ttcgtgctaa ggctgatcag ataatggttg cagctattga attagtggca gatggttttg
      961 cctcggtcaa ttcagatgtg actatggctg gtgcacttta tgacaaacgt cataaaacta
     1021 ttgcaagttc ttttaaaggt gcttttgcat cgagagctag tggggttcca tcgcacgtca
     1081 tttactttcc gatgcataga gttcctgcaa gcgatgatcc aaacacaact ctggaacttt
     1141 caatggtgag ccgggattcg gacttcgatg aaggatacac actggccaac atttcagctc
     1201 gcactcttta tgttcgtgca aagggacctg aaaaggttac tgagacaagg catcttttga
     1261 aagccaagac tgaggatgtg gtcaaagcgc gccagtttgc tagtgaagcg caagtcgtgt
     1321 ttgctacacc ccggttgttt cccgaagtga atttggacaa ttataatttg cctggaccta
     1381 gcaatgtgca gcaaacagag gctataacaa ctgacagagg aatattcttc ccgaagccaa
     1441 aattcaaagg aaatgaagtg gtgcttaact acacaggacc agcgaagatt aatgctcatg
     1501 gctcacagag atttgaaaag aaagactctt ctaatgatca attcgtcagg agtgttgaag
     1561 atctagg
//
LOCUS       SMOE01000053            1732 bp    DNA     linear   BCT 26-MAR-2019
DEFINITION  Mycobacterium tuberculosis strain SBH162 Contig53, whole genome
            shotgun sequence.
ACCESSION   SMOE01000053 SMOE01000000
VERSION     SMOE01000053.1
DBLINK      BioProject: PRJNA524470
            BioSample: SAMN11026786
KEYWORDS    WGS.
SOURCE      Mycobacterium tuberculosis
  ORGANISM  Mycobacterium tuberculosis
            Bacteria; Actinobacteria; Corynebacteriales; Mycobacteriaceae;
            Mycobacterium; Mycobacterium tuberculosis complex.
REFERENCE   1  (bases 1 to 1732)
  AUTHORS   Jani,J., Mustapha,Z.A., Jamal,N., Stanis,C.S., Chin,K.L., Avoi,R.,
            Naing,O.T., Rick Ong,T.H., Gantul,V. and Ahmed,K.
  TITLE     Whole Genome Sequencing Of Rifampicin Resistance of Mycobacterium
            tuberculosis strain SBH162 in Sabah, Malaysia
  JOURNAL   Unpublished
REFERENCE   2  (bases 1 to 1732)
  AUTHORS   Jani,J., Mustapha,Z.A., Jamal,N., Stanis,C.S., Chin,K.L., Avoi,R.,
            Naing,O.T., Rick Ong,T.H., Gantul,V. and Ahmed,K.
  TITLE     Direct Submission
  JOURNAL   Submitted (08-MAR-2019) Tuberculosis, Borneo Medical and Health
            Research Centre, Jalan UMS, Kota Kinabalu, Sabah 88400, Malaysia
COMMENT     Bacteria and source DNA available from SBH162.
            Annotation was added by the NCBI Prokaryotic Genome Annotation
            Pipeline (released 2013). Information about the Pipeline can be
            found here: https://www.ncbi.nlm.nih.gov/genome/annotation_prok/
            
            ##Genome-Assembly-Data-START##
            Assembly Method        :: SPAdes v. FEB-2019
            Genome Representation  :: Full
            Expected Final Version :: Yes
            Genome Coverage        :: 332.0x
            Sequencing Technology  :: Illumina HiSeq
            ##Genome-Assembly-Data-END##
            
            ##Genome-Annotation-Data-START##
            Annotation Provider               :: NCBI
            Annotation Date                   :: 03/11/2019 20:54:20
            Annotation Pipeline               :: NCBI Prokaryotic Genome
                                                 Annotation Pipeline
            Annotation Method                 :: Best-placed reference protein
                                                 set; GeneMarkS-2+
            Annotation Software revision      :: 4.8
            Features Annotated                :: Gene; CDS; rRNA; tRNA; ncRNA;
                                                 repeat_region
            Genes (total)                     :: 4,306
            CDSs (total)                      :: 4,254
            Genes (coding)                    :: 4,147
            CDSs (with protein)               :: 4,147
            Genes (RNA)                       :: 52
            rRNAs                             :: 1, 1, 2 (5S, 16S, 23S)
            complete rRNAs                    :: 1, 1, 1 (5S, 16S, 23S)
            partial rRNAs                     :: 1 (23S)
            tRNAs                             :: 45
            ncRNAs                            :: 3
            Pseudo Genes (total)              :: 107
            CDSs (without protein)            :: 107
            Pseudo Genes (ambiguous residues) :: 0 of 107
            Pseudo Genes (frameshifted)       :: 49 of 107
            Pseudo Genes (incomplete)         :: 65 of 107
            Pseudo Genes (internal stop)      :: 19 of 107
            Pseudo Genes (multiple problems)  :: 21 of 107
            CRISPR Arrays                     :: 2
            ##Genome-Annotation-Data-END##
FEATURES             Location/Qualifiers
     source          1..1732
                     /organism="Mycobacterium tuberculosis"
                     /mol_type="genomic DNA"
                     /submitter_seqid="Contig53"
                     /strain="SBH162"
                     /isolation_source="sputum"
                     /host="Homo sapiens"
                     /db_xref="taxon:1773"
                     /country="Malaysia: Sabah"
                     /lat_lon="5.980 N 116.07 E"
                     /collection_date="2018"
                     /collected_by="Jaeyres"
                     /note="genotype: Lineage 4"
     gene            <1..1089
                     /locus_tag="EZX46_00320"
     CDS             <1..1089
                     /locus_tag="EZX46_00320"
                     /inference="COORDINATES: similar to AA
                     sequence:RefSeq:YP_177982.1"
                     /note="Derived by automated computational analysis using
                     gene prediction method: Protein Homology."
                     /codon_start=1
                     /transl_table=11
                     /product="hypothetical protein"
                     /protein_id="TFB34196.1"
                     /translation="RVLFRSGSSGAGGTGGTGGSGGAGGSGGANFNGGTGGTGGTGGK
                     GGLNTDGLSSATSGTGGTGGTGGKGGTGGAGDDSAGGTGGTGGAGGNAGAGGLANTGG
                     TAGNAGIGGDGGQGGNGGQGDSGSGLGGQPGFAGGPGGKDGAGGNAGTGGTNGSGAGG
                     AGGQGGAGGAGISFSNGSNGGTGGTGGVGGTGGDGGNAGTGAGDPGKGGTGGTGGTGG
                     SGGTGGTGGKGGMGGIAGDGGPGGDGGNAGVGGKGGTNGNGGSGGTGGTGGPGGSGGA
                     PTGSGTGGKGGAGGDGGDGADGGAATGVGDGGDGGNGGNGGNGGTGVGSPGGLGGAGG
                     TGGLGGAGAGGGADGDDGDDGQPGNNGS"
     gene            complement(1435..1653)
                     /locus_tag="EZX46_00325"
     CDS             complement(1435..1653)
                     /locus_tag="EZX46_00325"
                     /inference="COORDINATES: similar to AA
                     sequence:RefSeq:WP_003908265.1"
                     /note="Derived by automated computational analysis using
                     gene prediction method: Protein Homology."
                     /codon_start=1
                     /transl_table=11
                     /product="hypothetical protein"
                     /protein_id="TFB34197.1"
                     /translation="MMGAAATGSGHPARKVDMGRLSCLSGAEPTSMWMEVRHGCSRAS
                     RNSCGGFAEAGPHLIDGHRAALPGVAIG"
ORIGIN      
        1 cgtgtgctct tccgatctgg tagcagcggt gccggcggca ccggcggcac cggcggcagc
       61 ggcggggccg gcggtagcgg cggggccaac ttcaacggcg gcaccggcgg caccggcggc
      121 accggcggca aaggcggcct aaacaccgac ggactcagca gcgccaccag cggcaccggc
      181 ggcaccggcg gcaccggcgg caaaggcggc accggcgggg ccggcgacga ctccgccggc
      241 gggaccggcg gcacaggcgg ggccggcggc aacgccggcg ccggcggcct agccaacacc
      301 ggcggcaccg caggcaacgc gggcatcggc ggtgacggcg gccaaggcgg taacggcggc
      361 caaggagaca gcggttccgg attgggcggc cagcccggct ttgccggcgg ccccggcggc
      421 aaagacgggg ccggcggcaa cgccggcacc ggcggcacca acggctccgg cgccggcggg
      481 gccggcggac aaggcggcgc cgggggtgct ggcatcagct tcagcaacgg cagcaacggc
      541 ggcaccggcg gcaccggggg cgtgggcggc accgggggcg acggcggcaa cgcaggcacc
      601 ggcgccggcg accccggcaa aggcggcacc ggcggcaccg gcggcaccgg cggcagcggc
      661 ggcaccggcg gcaccggcgg caaaggcggc atgggcggca tcgctggcga cggcgggccc
      721 ggcggtgacg gcggcaacgc cggggtcgga ggaaaaggcg gcaccaacgg caacggcggc
      781 agcggcggga ccggcggcac aggcgggccc ggcggcagcg gcggcgcgcc caccggcagc
      841 ggcaccggcg gcaaaggcgg cgccggcggt gacggcggcg atggcgccga cggaggggca
      901 gccaccggcg tcggcgacgg cggcgacggt ggtaacggtg gtaacggtgg taacggcggc
      961 acgggcgtcg gctcgcccgg cggcctcggc ggggcaggag gcactggagg cctcggcggc
     1021 gccggtgcag gcggcggagc cgacggcgat gatggcgacg acggccaacc cggcaacaac
     1081 ggcagctgaa gcaccacctg ccaccagaca acgccgtcga tgtggcgctc cggcgtgcgc
     1141 aaggcaaatc ggtgcgatcc tgaccagcca ggtgattacc tggttcgact catgccgagc
     1201 gaccgtccca gcgccgcagt ggatgcatac acggtaggtt cgacggacac cctgggctgg
     1261 ctgaccgaat ggccgccgca gctccccgac cgaaccgtca gcggcaacat gtcacctgca
     1321 tcgtcgccaa gcccaggcga tcgcccggcc ccgcaagcgg atgtgttctc ctgccctccg
     1381 tgggcagcgc gcccgacacc cgtaagcgga tgtccccgac ggactccggc cggcctagcc
     1441 gatggctacc ccagggagtg ccgcacgatg gccgtcgatc aagtgcggtc cggcttcggc
     1501 gaaccctccg cagctatttc gcgacgcgcg agaacacccg tgccttactt ccatccacat
     1561 cgatgtcggc tcggcccccg agaggcacga cagccgaccc atgtcgacct tccgtgcggg
     1621 gtgtccggag ccggtcgcag ccgcacccat cacccaccgc tcgtcacgtg tcccgcatgc
     1681 acgtcatcgg ctggccgcgc ctcggtctgc tccttggccc agcggtagtc cg
//
LOCUS       SMOE01000054            1968 bp    DNA     linear   BCT 26-MAR-2019
DEFINITION  Mycobacterium tuberculosis strain SBH162 Contig54, whole genome
            shotgun sequence.
ACCESSION   SMOE01000054 SMOE01000000
VERSION     SMOE01000054.1
DBLINK      BioProject: PRJNA524470
            BioSample: SAMN11026786
KEYWORDS    WGS.
SOURCE      Mycobacterium tuberculosis
  ORGANISM  Mycobacterium tuberculosis
            Bacteria; Actinobacteria; Corynebacteriales; Mycobacteriaceae;
            Mycobacterium; Mycobacterium tuberculosis complex.
REFERENCE   1  (bases 1 to 1968)
  AUTHORS   Jani,J., Mustapha,Z.A., Jamal,N., Stanis,C.S., Chin,K.L., Avoi,R.,
            Naing,O.T., Rick Ong,T.H., Gantul,V. and Ahmed,K.
  TITLE     Whole Genome Sequencing Of Rifampicin Resistance of Mycobacterium
            tuberculosis strain SBH162 in Sabah, Malaysia
  JOURNAL   Unpublished
REFERENCE   2  (bases 1 to 1968)
  AUTHORS   Jani,J., Mustapha,Z.A., Jamal,N., Stanis,C.S., Chin,K.L., Avoi,R.,
            Naing,O.T., Rick Ong,T.H., Gantul,V. and Ahmed,K.
  TITLE     Direct Submission
  JOURNAL   Submitted (08-MAR-2019) Tuberculosis, Borneo Medical and Health
            Research Centre, Jalan UMS, Kota Kinabalu, Sabah 88400, Malaysia
COMMENT     Bacteria and source DNA available from SBH162.
            Annotation was added by the NCBI Prokaryotic Genome Annotation
            Pipeline (released 2013). Information about the Pipeline can be
            found here: https://www.ncbi.nlm.nih.gov/genome/annotation_prok/
            
            ##Genome-Assembly-Data-START##
            Assembly Method        :: SPAdes v. FEB-2019
            Genome Representation  :: Full
            Expected Final Version :: Yes
            Genome Coverage        :: 332.0x
            Sequencing Technology  :: Illumina HiSeq
            ##Genome-Assembly-Data-END##
            
            ##Genome-Annotation-Data-START##
            Annotation Provider               :: NCBI
            Annotation Date                   :: 03/11/2019 20:54:20
            Annotation Pipeline               :: NCBI Prokaryotic Genome
                                                 Annotation Pipeline
            Annotation Method                 :: Best-placed reference protein
                                                 set; GeneMarkS-2+
            Annotation Software revision      :: 4.8
            Features Annotated                :: Gene; CDS; rRNA; tRNA; ncRNA;
                                                 repeat_region
            Genes (total)                     :: 4,306
            CDSs (total)                      :: 4,254
            Genes (coding)                    :: 4,147
            CDSs (with protein)               :: 4,147
            Genes (RNA)                       :: 52
            rRNAs                             :: 1, 1, 2 (5S, 16S, 23S)
            complete rRNAs                    :: 1, 1, 1 (5S, 16S, 23S)
            partial rRNAs                     :: 1 (23S)
            tRNAs                             :: 45
            ncRNAs                            :: 3
            Pseudo Genes (total)              :: 107
            CDSs (without protein)            :: 107
            Pseudo Genes (ambiguous residues) :: 0 of 107
            Pseudo Genes (frameshifted)       :: 49 of 107
            Pseudo Genes (incomplete)         :: 65 of 107
            Pseudo Genes (internal stop)      :: 19 of 107
            Pseudo Genes (multiple problems)  :: 21 of 107
            CRISPR Arrays                     :: 2
            ##Genome-Annotation-Data-END##
FEATURES             Location/Qualifiers
     source          1..1968
                     /organism="Mycobacterium tuberculosis"
                     /mol_type="genomic DNA"
                     /submitter_seqid="Contig54"
                     /strain="SBH162"
                     /isolation_source="sputum"
                     /host="Homo sapiens"
                     /db_xref="taxon:1773"
                     /country="Malaysia: Sabah"
                     /lat_lon="5.980 N 116.07 E"
                     /collection_date="2018"
                     /collected_by="Jaeyres"
                     /note="genotype: Lineage 4"
     gene            complement(147..>1968)
                     /locus_tag="EZX46_00330"
     CDS             complement(147..>1968)
                     /locus_tag="EZX46_00330"
                     /inference="COORDINATES: protein
                     motif:HMM:PF02247.14,HMM:PF02248.14"
                     /note="Derived by automated computational analysis using
                     gene prediction method: Protein Homology."
                     /codon_start=2
                     /transl_table=11
                     /product="hypothetical protein"
                     /protein_id="TFB32456.1"
                     /translation="KDYRYGQGLMEEDVLNVQTNTFAIESATETMRLLFSGYASIPLN
                     VIPGTKITVAYLNELSKHSAVHTGLLNMLSKIPGSLKVKINCQVAPTCGIGLAVSYVE
                     GNESANLGSSLGRLLGIQHYKWNPAIEPFVEFIFKPFSCADWWNMHYLGSLKYAPVVV
                     IQTLSKWLNAPKVDARISFAIYYEPSIVLPKQIATLEHAPAFMFRKELGTLAFKQGER
                     VAYSFEVNFGKPQTDGKEVTSTFASSYCGLSQYMQSDVILDFTLMSSPMIGGTFSIAY
                     VAGAYIEKIGNMQILDSLPHIDFTFSAGSKSTRSVRFPKEVFGVYQALDRWDLDSARG
                     DDVSGNFVLYQRDTVSSALEGELTFRIAARLSGDINFIGVSAGYPTTITRIGKGKTVG
                     RSLDPEIRKPLRYMLGQAHATPKDFSSVRFVMGRWKYKAGLYPGSKSDEDIHPFSLKM
                     RLDGSKSSENFEIIHSPFVRLLQNCAWMRGTLKFYIVARASSDYMSYRRTSQLTVSAH
                     ENSLSSNQFYSGVLTSPSGELSFSREVVGPVDGFASMGWNVRGSKKFYKIHVEMGNVH
                     EYDTVVLYGQFGSDVEFAGQQKGGHYLLEKETPIFKTIKY"
ORIGIN      
        1 ctttaaccta acacagcaca catgtgtttt gaaagtagta aatattacaa atgaaacaaa
       61 taaaggtcat ggaacccatt ttaatgggag gctagtgacc tacgcctttt tattagaatt
      121 caaatgccaa acaattactt aaattattaa tatttaatag ttttgaaaat gggagtttcc
      181 ttctctagta aataatgtcc tcctttttgt tggccagcaa attcgacatc agagccaaat
      241 tgtccgtaca acactacagt atcgtactcg tgaacatttc ccatctccac atgaattttg
      301 taaaacttct tgctcccacg aacattccaa cccatagaag caaagccatc aacagggcca
      361 accacttctc tagaaaagct caactcgcca cttggactcg tcaaaactcc actgtaaaat
      421 tggtttgaac tgagactatt ctcatgggct gaaaccgtca actgggatgt tcttctgtag
      481 ctcatgtaat cagaactggc acgagcaaca atgtaaaatt tcaacgtacc tctcatccat
      541 gcacaattct gcaacaggcg tacaaaaggg gagtgtataa tctcaaagtt ctcactgctt
      601 ttagatccat caaggcgcat cttcaaggag aatggatgga tgtcctcatc cgacttactt
      661 ccaggataca aaccagcctt gtacttccag cggcccatca caaaacgcac tgagctaaaa
      721 tctttaggcg ttgcatgggc ttgtccaagc atgtatctca gaggtttcct gatctcagga
      781 tcaagtgacc ttcctacagt cttgcctttc cctatgcgcg ttatcgtcgt tggataaccc
      841 gcactgactc caatgaaatt gatatctccg gataaacggg cagctatcct gaatgtgagt
      901 tcaccttcca gagcactaga tactgtatct ctctggtaga gcacaaaatt gcctgaaacg
      961 tcatctcctc ttgctgagtc taaatcccat ctatcaagtg cctgatacac cccaaaaacc
     1021 tctttaggaa agcgcacaga acgggtgctc ttagatcctg ccgagaatgt gaagtcaatg
     1081 tggggcaatg aatcaaggat ttgcatgttt ccaatctttt caatgtaggc accagcaaca
     1141 tatgcaatcg agaaagttcc tccaatcata gggctgctca taagagtaaa atccaaaatg
     1201 acatctgatt gcatatattg actgagacca caataagaag aggcaaaagt tgaagttacc
     1261 tctttcccat cagtttgtgg tttgccaaaa ttgacttcaa aagaataagc cacacgctct
     1321 ccttgcttga aagccagagt tcccagttcc ttgcgaaaca taaacgctgg ggcatgctcc
     1381 aaagtagcta tctgtttggg caacacaatg gaaggttcat aatagattgc aaaactaatt
     1441 ctagcatcaa cttttggagc attcagccac ttagacagtg tctgaatgac caccacagga
     1501 gcatacttta gagatcccag gtagtgcatg ttccaccagt ccgcacagga aaaaggcttg
     1561 aaaataaatt ccacgaacgg ttctatggcc ggattccact tatagtgttg aatgcctaac
     1621 aagcgtccca aactagagcc caaatttgcg ctctcattgc cttcaacata gctgactgcc
     1681 aaccctatac cacatgttgg agccacctga caattgattt tgaccttcaa agaacctggg
     1741 attttactca acatattcaa caaaccagta tgaacagcac tgtgtttgga caactcattc
     1801 aaataagcca cagtaatttt ggtcccaggt attacgttta aaggaatgct tgcatatcca
     1861 ctaaacagta aacgcatggt ctccgtggct gattctatag caaaagtgtt cgtttgcaca
     1921 ttcaggacat cctcctccat caagccttga ccatatctat aatccttg
//
LOCUS       SMOE01000055            2503 bp    DNA     linear   BCT 26-MAR-2019
DEFINITION  Mycobacterium tuberculosis strain SBH162 Contig55, whole genome
            shotgun sequence.
ACCESSION   SMOE01000055 SMOE01000000
VERSION     SMOE01000055.1
DBLINK      BioProject: PRJNA524470
            BioSample: SAMN11026786
KEYWORDS    WGS.
SOURCE      Mycobacterium tuberculosis
  ORGANISM  Mycobacterium tuberculosis
            Bacteria; Actinobacteria; Corynebacteriales; Mycobacteriaceae;
            Mycobacterium; Mycobacterium tuberculosis complex.
REFERENCE   1  (bases 1 to 2503)
  AUTHORS   Jani,J., Mustapha,Z.A., Jamal,N., Stanis,C.S., Chin,K.L., Avoi,R.,
            Naing,O.T., Rick Ong,T.H., Gantul,V. and Ahmed,K.
  TITLE     Whole Genome Sequencing Of Rifampicin Resistance of Mycobacterium
            tuberculosis strain SBH162 in Sabah, Malaysia
  JOURNAL   Unpublished
REFERENCE   2  (bases 1 to 2503)
  AUTHORS   Jani,J., Mustapha,Z.A., Jamal,N., Stanis,C.S., Chin,K.L., Avoi,R.,
            Naing,O.T., Rick Ong,T.H., Gantul,V. and Ahmed,K.
  TITLE     Direct Submission
  JOURNAL   Submitted (08-MAR-2019) Tuberculosis, Borneo Medical and Health
            Research Centre, Jalan UMS, Kota Kinabalu, Sabah 88400, Malaysia
COMMENT     Bacteria and source DNA available from SBH162.
            Annotation was added by the NCBI Prokaryotic Genome Annotation
            Pipeline (released 2013). Information about the Pipeline can be
            found here: https://www.ncbi.nlm.nih.gov/genome/annotation_prok/
            
            ##Genome-Assembly-Data-START##
            Assembly Method        :: SPAdes v. FEB-2019
            Genome Representation  :: Full
            Expected Final Version :: Yes
            Genome Coverage        :: 332.0x
            Sequencing Technology  :: Illumina HiSeq
            ##Genome-Assembly-Data-END##
            
            ##Genome-Annotation-Data-START##
            Annotation Provider               :: NCBI
            Annotation Date                   :: 03/11/2019 20:54:20
            Annotation Pipeline               :: NCBI Prokaryotic Genome
                                                 Annotation Pipeline
            Annotation Method                 :: Best-placed reference protein
                                                 set; GeneMarkS-2+
            Annotation Software revision      :: 4.8
            Features Annotated                :: Gene; CDS; rRNA; tRNA; ncRNA;
                                                 repeat_region
            Genes (total)                     :: 4,306
            CDSs (total)                      :: 4,254
            Genes (coding)                    :: 4,147
            CDSs (with protein)               :: 4,147
            Genes (RNA)                       :: 52
            rRNAs                             :: 1, 1, 2 (5S, 16S, 23S)
            complete rRNAs                    :: 1, 1, 1 (5S, 16S, 23S)
            partial rRNAs                     :: 1 (23S)
            tRNAs                             :: 45
            ncRNAs                            :: 3
            Pseudo Genes (total)              :: 107
            CDSs (without protein)            :: 107
            Pseudo Genes (ambiguous residues) :: 0 of 107
            Pseudo Genes (frameshifted)       :: 49 of 107
            Pseudo Genes (incomplete)         :: 65 of 107
            Pseudo Genes (internal stop)      :: 19 of 107
            Pseudo Genes (multiple problems)  :: 21 of 107
            CRISPR Arrays                     :: 2
            ##Genome-Annotation-Data-END##
FEATURES             Location/Qualifiers
     source          1..2503
                     /organism="Mycobacterium tuberculosis"
                     /mol_type="genomic DNA"
                     /submitter_seqid="Contig55"
                     /strain="SBH162"
                     /isolation_source="sputum"
                     /host="Homo sapiens"
                     /db_xref="taxon:1773"
                     /country="Malaysia: Sabah"
                     /lat_lon="5.980 N 116.07 E"
                     /collection_date="2018"
                     /collected_by="Jaeyres"
                     /note="genotype: Lineage 4"
     gene            complement(<1..76)
                     /locus_tag="EZX46_00335"
     CDS             complement(<1..76)
                     /locus_tag="EZX46_00335"
                     /inference="COORDINATES: similar to AA
                     sequence:RefSeq:NP_217344.1"
                     /note="Derived by automated computational analysis using
                     gene prediction method: Protein Homology."
                     /codon_start=1
                     /transl_table=11
                     /product="DUF1802 family protein"
                     /protein_id="TFB32452.1"
                     /translation="MTPALKEWSAAVHALLDGRQTVLLR"
     gene            complement(348..1232)
                     /locus_tag="EZX46_00340"
     CDS             complement(348..1232)
                     /locus_tag="EZX46_00340"
                     /inference="COORDINATES: similar to AA
                     sequence:RefSeq:NP_217342.1"
                     /note="Derived by automated computational analysis using
                     gene prediction method: Protein Homology."
                     /codon_start=1
                     /transl_table=11
                     /product="hypothetical protein"
                     /protein_id="TFB32451.1"
                     /translation="MAGLTRALVARHALGRAEAYDAALLDVAQDHLLYLLSQTVQFGD
                     NRLVFKGGTSLRKCRLGNVGRFSTDLDFSAPDDEVVLEVCELIDGARVGGFEFGVQST
                     RGDGRHWQLRVRHTELGEPRIVASVEFARRPLALPSELLAFIQLPIHKAYGFGLPTLP
                     VVAEAEACAEKLARYRRVALARDLYDLNHFASRTIDEPLVRRLWVLKVWGDVVDDRRG
                     TRPLRVEDVLAARSEHDFQPDSIGVLTRPVAMAAWEARVRKRFAFLTDLDADEQRWAA
                     CDERHRREVENALAVLRS"
     gene            complement(1235..2122)
                     /locus_tag="EZX46_00345"
     CDS             complement(1235..2122)
                     /locus_tag="EZX46_00345"
                     /inference="COORDINATES: similar to AA
                     sequence:RefSeq:NP_217343.1"
                     /note="Derived by automated computational analysis using
                     gene prediction method: Protein Homology."
                     /codon_start=1
                     /transl_table=11
                     /product="hypothetical protein"
                     /protein_id="TFB32453.1"
                     /translation="MVSPAGADRRIPTWASRVVSGLARDRPVVVTKEDLTQRLTEAGC
                     GRDPDSAIRELRRIGWLVQLPVKGTWAFIPPGEAAISDPYLPLRSWLARDQNAGFMLA
                     GASAAWHLGYLDRQPDGRIPIWLPPAKRLPDGLASYVSVVRIPWNAADTALLAPRPAL
                     LVRRRLDLVAWATGLPALGPEALLVQIATRPASFGPWADLVPHLDDLVADCSDERLER
                     LLSGRPTSAWQRASYLLDSGGEPARGQALLAKRHTEVMPVTRFTTAHSRDRGESVWAP
                     EYQLVDELVVPLLRVIGKA"
ORIGIN      
        1 tacgcagcag caccgtctgc cggccgtcca gcagcgcgtg caccgccgcg ctccactcct
       61 tcagcgctgg cgtcaccacg atcccgcgag ccggaccgat gtccgaatga cgccagcacc
      121 gcagggttcc gaggggacgc cgatcatctc cgagacgttt tgccccgggc agttccattg
      181 gtcctgctga atcaggccgg tcatccagtg catccaatag tgatgacagt actcgtgtct
      241 tgctcaccac cacagccgga ttcgtgccca actgctctca tctagtcgat tcagccgcgt
      301 ccagccgcaa ccgtgccagc ggaacggcac gatcgccggc aggttgatca ggaccgcagc
      361 accgccagcg cgttctccac ttcgcggcgg tgccgttcgt cgcaggcggc ccaccgctgc
      421 tcgtcggcgt cgaggtcagt gaggaacgca aatcgcttcc gaacgcgagc ttcccaggca
      481 gccatagcga caggacgggt cagcacgccg atcgagtcgg gctggaagtc gtgctcgctg
      541 cgggcggcga ggacgtcttc gacgcgtagt ggccgggtgc cgcgccggtc atcgacgaca
      601 tcaccccaca ccttgagcac ccacagccgc cgcacgagcg gttcgtcaat cgttcgcgag
      661 gcgaagtggt tcaggtcgta caggtcccgt gccagcgcaa cgcggcggta ccgcgcgagt
      721 ttctctgcgc aggcttccgc ttctgccacg accggcagtg tcggcagccc aaaaccgtaa
      781 gccttatgga tcggcaactg gatgaatgcg agcagctcag acggcaaagc caacggccgc
      841 cgtgcgaact cgacgctggc gacgatccgg ggctcgccca attccgtgtg ccgcacccgc
      901 aactgccaat gccggccgtc gcctcgtgtg ctctgcacgc cgaattcgaa gccgccgaca
      961 cgggcgccgt cgatcagctc gcacacctcc agcacgacct catcgtcggg cgcgctgaag
     1021 tccagatcag tggagaaccg cccgacgttg cccagccggc acttccgtaa gctggtaccg
     1081 cctttgaaca ccaggcggtt atcgccgaac tggacggtct gcgacagcag gtacagcagg
     1141 tggtcctggg cgacgtcgag cagagcggcg tcgtatgcct cggcccgacc aagagcgtga
     1201 cgcgcaacga gcgcacgggt cagaccggcc acagtcacgc cttgccgatc acgcgcagca
     1261 gcggtacgac gagctcgtcg acaagctgat actcgggagc ccagacactc tcgccacggt
     1321 cgcggctgtg cgcggtggtg aatcgagtca ccggcatcac ttcggtgtgc cgcttggcca
     1381 gcagcgcctg gcctcgtgcc ggttcaccgc ccgagtccag caggtagctt gcacgctgcc
     1441 aggccgatgt cggccggccc gacagtagac gctccaggcg ctcgtcactg cagtcggcga
     1501 cgaggtcgtc aaggtggggg acaaggtcgg cccacggccc gaacgaggcc gggcgcgtgg
     1561 cgatttgcac aagtaatgct tctggtccta gcgccggtaa cccggtcgcc cacgcgacga
     1621 ggtcgagccg ccgccggacc agcaacgcgg gacgcggagc cagcagtgcg gtgtccgccg
     1681 cgttccaggg gatgcgcacg acggacacat acgatgctag gccgtcgggc agccttttgg
     1741 ccggcggcag ccagatcggg atgcggccgt cgggttggcg gtccaggtat ccgaggtgcc
     1801 acgctgcgga tgcaccggcc agcatgaagc ccgcgttctg gtcacgggcc agccacgagc
     1861 gcagcggtag atacgggtcc gagatggcgg cctcgccggg gggaatgaat gcccaggtgc
     1921 ctttcaccgg cagttggacc agccacccaa tgcggcgcag ttcgcggatg gcggagtcgg
     1981 ggtcgcgtcc acacccagcc tctgtaagcc gttgcgtcag atcctctttc gtgacgacta
     2041 cgggccgatc gcgagcgagg ccggacacca cccgtgacgc ccacgtgggg atgcgccgat
     2101 cggcgccggc tgggctcacc accgaacttg aattcacacc ggaaactata ctatatctgt
     2161 acgcaacaat gttcaaactc aagaaatcac ttgatttagg aacgggcttc ggtcagtgac
     2221 agtacgaaac ccgttccaaa ctcaagtgcc ctgtacgggc tggcggcgat gcggtgcaac
     2281 ggcgagagac aaaacgcgct tcgcggacga ccggccgacg cgccggagag tcgccaagaa
     2341 cgtcacccct gaaatcaagt gggaccagga tgcactgacg cgttgctcgg accagtcacc
     2401 caggcgatgc gcctcggctc aaaaactcaa cccacggcct cgcggacccg ggcggcgacc
     2461 tcggccagcg cggcctcgtc gtgcaccggc gccgccaacg tcg
//
LOCUS       SMOE01000056            2572 bp    DNA     linear   BCT 26-MAR-2019
DEFINITION  Mycobacterium tuberculosis strain SBH162 Contig56, whole genome
            shotgun sequence.
ACCESSION   SMOE01000056 SMOE01000000
VERSION     SMOE01000056.1
DBLINK      BioProject: PRJNA524470
            BioSample: SAMN11026786
KEYWORDS    WGS.
SOURCE      Mycobacterium tuberculosis
  ORGANISM  Mycobacterium tuberculosis
            Bacteria; Actinobacteria; Corynebacteriales; Mycobacteriaceae;
            Mycobacterium; Mycobacterium tuberculosis complex.
REFERENCE   1  (bases 1 to 2572)
  AUTHORS   Jani,J., Mustapha,Z.A., Jamal,N., Stanis,C.S., Chin,K.L., Avoi,R.,
            Naing,O.T., Rick Ong,T.H., Gantul,V. and Ahmed,K.
  TITLE     Whole Genome Sequencing Of Rifampicin Resistance of Mycobacterium
            tuberculosis strain SBH162 in Sabah, Malaysia
  JOURNAL   Unpublished
REFERENCE   2  (bases 1 to 2572)
  AUTHORS   Jani,J., Mustapha,Z.A., Jamal,N., Stanis,C.S., Chin,K.L., Avoi,R.,
            Naing,O.T., Rick Ong,T.H., Gantul,V. and Ahmed,K.
  TITLE     Direct Submission
  JOURNAL   Submitted (08-MAR-2019) Tuberculosis, Borneo Medical and Health
            Research Centre, Jalan UMS, Kota Kinabalu, Sabah 88400, Malaysia
COMMENT     Bacteria and source DNA available from SBH162.
            Annotation was added by the NCBI Prokaryotic Genome Annotation
            Pipeline (released 2013). Information about the Pipeline can be
            found here: https://www.ncbi.nlm.nih.gov/genome/annotation_prok/
            
            ##Genome-Assembly-Data-START##
            Assembly Method        :: SPAdes v. FEB-2019
            Genome Representation  :: Full
            Expected Final Version :: Yes
            Genome Coverage        :: 332.0x
            Sequencing Technology  :: Illumina HiSeq
            ##Genome-Assembly-Data-END##
            
            ##Genome-Annotation-Data-START##
            Annotation Provider               :: NCBI
            Annotation Date                   :: 03/11/2019 20:54:20
            Annotation Pipeline               :: NCBI Prokaryotic Genome
                                                 Annotation Pipeline
            Annotation Method                 :: Best-placed reference protein
                                                 set; GeneMarkS-2+
            Annotation Software revision      :: 4.8
            Features Annotated                :: Gene; CDS; rRNA; tRNA; ncRNA;
                                                 repeat_region
            Genes (total)                     :: 4,306
            CDSs (total)                      :: 4,254
            Genes (coding)                    :: 4,147
            CDSs (with protein)               :: 4,147
            Genes (RNA)                       :: 52
            rRNAs                             :: 1, 1, 2 (5S, 16S, 23S)
            complete rRNAs                    :: 1, 1, 1 (5S, 16S, 23S)
            partial rRNAs                     :: 1 (23S)
            tRNAs                             :: 45
            ncRNAs                            :: 3
            Pseudo Genes (total)              :: 107
            CDSs (without protein)            :: 107
            Pseudo Genes (ambiguous residues) :: 0 of 107
            Pseudo Genes (frameshifted)       :: 49 of 107
            Pseudo Genes (incomplete)         :: 65 of 107
            Pseudo Genes (internal stop)      :: 19 of 107
            Pseudo Genes (multiple problems)  :: 21 of 107
            CRISPR Arrays                     :: 2
            ##Genome-Annotation-Data-END##
FEATURES             Location/Qualifiers
     source          1..2572
                     /organism="Mycobacterium tuberculosis"
                     /mol_type="genomic DNA"
                     /submitter_seqid="Contig56"
                     /strain="SBH162"
                     /isolation_source="sputum"
                     /host="Homo sapiens"
                     /db_xref="taxon:1773"
                     /country="Malaysia: Sabah"
                     /lat_lon="5.980 N 116.07 E"
                     /collection_date="2018"
                     /collected_by="Jaeyres"
                     /note="genotype: Lineage 4"
     gene            complement(<1..78)
                     /locus_tag="EZX46_00350"
     CDS             complement(<1..78)
                     /locus_tag="EZX46_00350"
                     /inference="COORDINATES: similar to AA
                     sequence:RefSeq:YP_177833.1"
                     /note="Derived by automated computational analysis using
                     gene prediction method: Protein Homology."
                     /codon_start=1
                     /transl_table=11
                     /product="PPE domain-containing protein"
                     /protein_id="TFB32449.1"
                     /translation="MDFGALPPEINSGRMYCGPGSGPMLA"
     gene            complement(190..492)
                     /locus_tag="EZX46_00355"
     CDS             complement(190..492)
                     /locus_tag="EZX46_00355"
                     /inference="COORDINATES: similar to AA
                     sequence:RefSeq:WP_003903617.1"
                     /note="Derived by automated computational analysis using
                     gene prediction method: Protein Homology."
                     /codon_start=1
                     /transl_table=11
                     /product="hypothetical protein"
                     /protein_id="TFB32445.1"
                     /translation="MVRCGWQLVGAEISVGYLRWDFFPKPGSAPDFLTVPRLNGTAPS
                     ASSGGVDRGIHAGGDGAARLVVCAEAQGTWRLWLPGCSWPPNVPQRRGQRRSSTAI"
     gene            complement(532..1713)
                     /locus_tag="EZX46_00360"
     CDS             complement(532..1713)
                     /locus_tag="EZX46_00360"
                     /inference="COORDINATES: similar to AA
                     sequence:RefSeq:YP_177835.1"
                     /note="Derived by automated computational analysis using
                     gene prediction method: Protein Homology."
                     /codon_start=1
                     /transl_table=11
                     /product="type VII secretion system ESX-5 target PPE26"
                     /protein_id="TFB32446.1"
                     /translation="MDFGALPPEVNSVRMYAGPGSAPMVAAASAWNGLAAELSSAATG
                     YETVITQLSSEGWLGPASAAMAEAVAPYVAWMSAAAAQAEQAATQARAAAAAFEAAFA
                     ATVPPPLIAANRASLMQLISTNVFGQNTSAIAAAEAQYGEMWAQDSAAMYAYAGSSAS
                     ASAVTPFSTPPQIANPTAQGTQAAAVATAAGTAQSTLTEMITGLPNALQSLTSPLLQS
                     SNGPLSWLWQILFGTPNFPTSISALLTDLQPYASFFYNTEGLPYFSIGMGNNFIQSAK
                     TLGLIGSAAPAAVAAAGDAAKGLPGLGGMLGGGPVAAGLGNAASVGKLSVPPVWSGPL
                     PGSVTPGAAPLPVSTVSAAPEAAPGSLLGGLPLAGAGGAGAGPRYGFRPTVMARPPFA
                     G"
     gene            complement(1727..2026)
                     /locus_tag="EZX46_00365"
     CDS             complement(1727..2026)
                     /locus_tag="EZX46_00365"
                     /inference="COORDINATES: similar to AA
                     sequence:RefSeq:YP_177834.1"
                     /note="Derived by automated computational analysis using
                     gene prediction method: Protein Homology."
                     /codon_start=1
                     /transl_table=11
                     /product="type VII secretion system ESX-5 target PE18"
                     /protein_id="TFB32447.1"
                     /translation="MSFVTTQPEALAAAAGSLQGIGSALNAQNAAAATPTTGVVPAAA
                     DEVSALTAAQFAAHAQIYQAVSAQAAAIHEMFVNTLQMSSGSYAATEAANAAAAG"
     gene            complement(2105..>2572)
                     /locus_tag="EZX46_00370"
     CDS             complement(2105..>2572)
                     /locus_tag="EZX46_00370"
                     /inference="COORDINATES: similar to AA
                     sequence:RefSeq:YP_177833.1"
                     /note="Derived by automated computational analysis using
                     gene prediction method: Protein Homology."
                     /codon_start=1
                     /transl_table=11
                     /product="type VII secretion system ESX-5 target PPE25"
                     /protein_id="TFB32448.1"
                     /translation="WLVRLLGSITPTERTTIVRLLGQSYFATGMAQFFASIAQQLTFG
                     PGGTTAGSGGAWYPTPQFAGLGASRAVSASLARANKIGALSVPPSWVKTTALTESPVA
                     HAVSANPTVGSSHGPHGLLRGLPLGSRITRRSGAFAHRYGFRHSVVARPPSAG"
ORIGIN      
        1 agccagcatc ggccccgacc ccggaccgca atacatacgg cccgaattga tctccggcgg
       61 taacgccccg aagtccattc cgaacccttt ctccggttgc ggagtcgcaa acgacatctg
      121 aggtgccttt caatggctcg acggggattg agccgctggg aaacgcgagc tagctgctcg
      181 gttgtgaggc taaatcgccg tgctgctccg ccgctgaccc cgacgctgcg ggacgttggg
      241 cggccagcta catcccggga gccacaaccg ccaagtaccc tgtgcttcag cgcacacgac
      301 cagtctcgcc gcgccatcac cacctgcatg gataccgcga tcaacaccac cggaacttgc
      361 tgacggcgcg gtgccgttga gtcgcgggac cgttaggaaa tccggtgctg aacccggctt
      421 cgggaaaaaa tcccaccgca aataacccac cgagatctcg gcgccgacca attgccaccc
      481 gcagcggacc acaccagccg aggccggcgc gttaatacgt tgcggcagcg actatccggc
      541 gaagggtggg cgagccatga cggtgggacg gaatccgtag cgtggacccg cgccggcccc
      601 gcccgcacca gctagcggca ggccgcccaa caggcttccg ggcgccgcct ccggggcggc
      661 actgaccgta ctcaccggta gcggagcagc ccccggagtc accgacccgg gcaacggtcc
      721 actccacacc ggcggcaccg acagcttgcc aaccgaagcc gcattgccca gacccgccgc
      781 caccggcccg ccaccgagca tcccgcccag tccaggcaag cccttggcgg catccccagc
      841 agccgcgacc gcagccggtg ccgccgagcc gatcaatccc agggtcttgg ccgactgaat
      901 gaagttgttg cccatgccga tgctgaagta cggcaggccc tcggtgttat agaagaagct
      961 cgcgtagggc tgcaggtcgg tcagcagtgc cgaaattgag gtggggaaat tgggcgtgcc
     1021 gaacaagatc tgccacagcc acgacagcgg accgttagac gactgcaaca gaggtgaggt
     1081 gaggctttgc agcgcgttgg gtagcccggt gatcatctcc gtcagcgtcg actgggcggt
     1141 accggcggcg gtggccacgg ccgcggcctg cgtaccctga gcggtcgggt tggcaatctg
     1201 cggcggcgtg ctaaacggcg tgaccgccga ggcgctcgcc gaactgcccg cgtaggcata
     1261 catcgccgcg gagtcttggg cccacatctc gccgtactga gcttcggcgg ccgcgatcgc
     1321 cgaggtgttc tgaccaaaga cattcgtcga gatcagctgc atcaacgaag cccggttggc
     1381 cgcgatcaac ggcggaggca ccgtcgcggc aaacgccgcc tcaaaagcgg ccgcggcggc
     1441 cctggcctgt gtggccgcct gctcggcttg cgccgcagcg gcactcatcc acgccacata
     1501 cggcgcaact gcctcggcca tcgccgctga cgccggacct agccacccct cactgctgag
     1561 ctgagtgatc accgtctcat aaccggtggc cgccgaactc agctccgcgg ccaacccgtt
     1621 ccaggccgac gccgcagcga ccattggtgc cgagccagga ccggcataca tccgcaccga
     1681 attgacctcc ggcggcaacg ccccaaaatc catcgcagtg actcctctag ccggccgcgg
     1741 ccgcgttggc ggcctcggta gcagcatacg accctgagct catctgtaga gtgttgacga
     1801 acatctcgtg aatcgccgcg gcctgggcgc tgacggcctg atagatctgg gcgtgtgccg
     1861 cgaactgagc cgccgtcagc gccgacactt catcggcggc cgccgggacc acccccgtcg
     1921 tgggagtcgc cgcagccgca ttctgggcgt tcaatgcgga gccgattccc tgcagactgc
     1981 cggccgccgc cgccagtgct tctggttggg tagtcacaaa cgacatgcga tctcctgctt
     2041 agttgtcttc gggtgctcac gcctttggga gcattgtcat ttctgccgag ctgaggtcat
     2101 ggcgttatcc ggccgatggc gggcgggcaa ccacactgtg acggaaccca tatcggtggg
     2161 caaaggcgcc gctacgccga gtgatccgcg accctagcgg cagtccgcgg agcaggccat
     2221 gcggtccgtg tgacgaaccg acggtagggt tggcgctcac cgcgtgggcg accgggcttt
     2281 cggtcagtgc agtcgttttg acccagctcg gcggaaccga cagagcccca atcttgttgg
     2341 cccgcgccaa actcgccgac accgcccggc ttgcacccag gccggcgaat tgcggcgttg
     2401 ggtaccaggc tccgccggag ccagccgttg tgccccctgg gccgaaggtc agctgctgtg
     2461 cgatcgaggc gaagaactgc gccatgcccg tcgcgaagta cgactgaccg agcaaacgaa
     2521 cgatcgtcgt cctttccgtg ggggtaatcg agcccagcaa ccgcacgagc ca
//
LOCUS       SMOE01000057            2616 bp    DNA     linear   BCT 26-MAR-2019
DEFINITION  Mycobacterium tuberculosis strain SBH162 Contig57, whole genome
            shotgun sequence.
ACCESSION   SMOE01000057 SMOE01000000
VERSION     SMOE01000057.1
DBLINK      BioProject: PRJNA524470
            BioSample: SAMN11026786
KEYWORDS    WGS.
SOURCE      Mycobacterium tuberculosis
  ORGANISM  Mycobacterium tuberculosis
            Bacteria; Actinobacteria; Corynebacteriales; Mycobacteriaceae;
            Mycobacterium; Mycobacterium tuberculosis complex.
REFERENCE   1  (bases 1 to 2616)
  AUTHORS   Jani,J., Mustapha,Z.A., Jamal,N., Stanis,C.S., Chin,K.L., Avoi,R.,
            Naing,O.T., Rick Ong,T.H., Gantul,V. and Ahmed,K.
  TITLE     Whole Genome Sequencing Of Rifampicin Resistance of Mycobacterium
            tuberculosis strain SBH162 in Sabah, Malaysia
  JOURNAL   Unpublished
REFERENCE   2  (bases 1 to 2616)
  AUTHORS   Jani,J., Mustapha,Z.A., Jamal,N., Stanis,C.S., Chin,K.L., Avoi,R.,
            Naing,O.T., Rick Ong,T.H., Gantul,V. and Ahmed,K.
  TITLE     Direct Submission
  JOURNAL   Submitted (08-MAR-2019) Tuberculosis, Borneo Medical and Health
            Research Centre, Jalan UMS, Kota Kinabalu, Sabah 88400, Malaysia
COMMENT     Bacteria and source DNA available from SBH162.
            Annotation was added by the NCBI Prokaryotic Genome Annotation
            Pipeline (released 2013). Information about the Pipeline can be
            found here: https://www.ncbi.nlm.nih.gov/genome/annotation_prok/
            
            ##Genome-Assembly-Data-START##
            Assembly Method        :: SPAdes v. FEB-2019
            Genome Representation  :: Full
            Expected Final Version :: Yes
            Genome Coverage        :: 332.0x
            Sequencing Technology  :: Illumina HiSeq
            ##Genome-Assembly-Data-END##
            
            ##Genome-Annotation-Data-START##
            Annotation Provider               :: NCBI
            Annotation Date                   :: 03/11/2019 20:54:20
            Annotation Pipeline               :: NCBI Prokaryotic Genome
                                                 Annotation Pipeline
            Annotation Method                 :: Best-placed reference protein
                                                 set; GeneMarkS-2+
            Annotation Software revision      :: 4.8
            Features Annotated                :: Gene; CDS; rRNA; tRNA; ncRNA;
                                                 repeat_region
            Genes (total)                     :: 4,306
            CDSs (total)                      :: 4,254
            Genes (coding)                    :: 4,147
            CDSs (with protein)               :: 4,147
            Genes (RNA)                       :: 52
            rRNAs                             :: 1, 1, 2 (5S, 16S, 23S)
            complete rRNAs                    :: 1, 1, 1 (5S, 16S, 23S)
            partial rRNAs                     :: 1 (23S)
            tRNAs                             :: 45
            ncRNAs                            :: 3
            Pseudo Genes (total)              :: 107
            CDSs (without protein)            :: 107
            Pseudo Genes (ambiguous residues) :: 0 of 107
            Pseudo Genes (frameshifted)       :: 49 of 107
            Pseudo Genes (incomplete)         :: 65 of 107
            Pseudo Genes (internal stop)      :: 19 of 107
            Pseudo Genes (multiple problems)  :: 21 of 107
            CRISPR Arrays                     :: 2
            ##Genome-Annotation-Data-END##
FEATURES             Location/Qualifiers
     source          1..2616
                     /organism="Mycobacterium tuberculosis"
                     /mol_type="genomic DNA"
                     /submitter_seqid="Contig57"
                     /strain="SBH162"
                     /isolation_source="sputum"
                     /host="Homo sapiens"
                     /db_xref="taxon:1773"
                     /country="Malaysia: Sabah"
                     /lat_lon="5.980 N 116.07 E"
                     /collection_date="2018"
                     /collected_by="Jaeyres"
                     /note="genotype: Lineage 4"
     gene            <1..1326
                     /locus_tag="EZX46_00375"
     CDS             <1..1326
                     /locus_tag="EZX46_00375"
                     /inference="COORDINATES: similar to AA
                     sequence:RefSeq:YP_177813.1"
                     /note="Derived by automated computational analysis using
                     gene prediction method: Protein Homology."
                     /codon_start=1
                     /transl_table=11
                     /product="PE family protein"
                     /protein_id="TFB32441.1"
                     /translation="VAGAAGEDLSPHGTSGGVGGDAGDGGAGGRGGWLAGAGGAGGDG
                     GIGGAGGAGGGGHSLVIATGQAGGAGGSGGAGGVGGVGGAGGLISLLGGQGAGGAGGT
                     GGAGGVGGDRGAGANGNQAFNAGAGGHGGNGGNPGTGGAGGTGGAGSITGAQGAIGAT
                     PTSGGNGGAGGNGANATTAGTNGANGGPGGHGGLVGNGGAGGNGANGAAGTNASDSGA
                     VGGKGNSGGNGGQGGAGGDGGTLAGNGGAGGTGGRGADGGLGGSGAEGANATTAGERG
                     QDGGKGGNGGVGGTGGNAVAPGANGGHGGNGGNPGFSGAGGLGGLSGDGVTRAAQGAT
                     PDFADTGGKGGNGGNGANAVAPGGTGASGGAGGNAGAGGKGGENIIGDGGGGNGGAGG
                     KGGAGTLLGLTVFGDNGGAGVLGDSTDPDGSGGAGGAGGAGGAGGDPTI"
     gene            complement(1375..2301)
                     /locus_tag="EZX46_00380"
     CDS             complement(1375..2301)
                     /locus_tag="EZX46_00380"
                     /inference="COORDINATES: similar to AA
                     sequence:RefSeq:NP_215967.1"
                     /note="Derived by automated computational analysis using
                     gene prediction method: Protein Homology."
                     /codon_start=1
                     /transl_table=11
                     /product="protoheme IX farnesyltransferase"
                     /protein_id="TFB32442.1"
                     /translation="MNVRGRVAPRRVTGRAMSTLLAYLALTKPRVIELLLVTAIPAML
                     LADRGAIHPLLMLNTLVGGMMAAAGANTLNCVADADIDKVMKRTARRPLAREAVPTRN
                     ALALGLTLTVISFFWLWCATNLLAGVLALVTVAFYVFVYTLWLKRRTSQNVVWGGAAG
                     CMPVMIGWSAITGTIAWPALAMFAIIFFWTPPHTWALAMRYKQDYQVAGVPMLPAVAT
                     ERQVTKQILIYTWLTVAATLVLALATSWLYGAVALVAGGWFLTMAHQLYAGVRAGEPV
                     RPLRLFLQSNNYLAVVFCALAVDSVIALPTLH"
ORIGIN      
        1 gtggccggcg cagccggtga ggacttgtcc ccgcacggta cgtccggtgg ggtcggcggc
       61 gacgccggcg atggcggggc cgggggccgg ggtggctggc tggccggtgc cggcggggcc
      121 ggcggggacg gcggtatcgg cggggccggt ggggccggcg ggggcggcca ttctctggtg
      181 attgccaccg gacaggccgg cggtgccggt ggtagcggcg gtgccggtgg ggtcggcggg
      241 gtcggcgggg ccggcggcct gatcagcctg ctgggcggcc aaggcgccgg cggggccggc
      301 gggaccggcg gcgctggtgg cgtcggcggt gaccgcggag ccggcgccaa cggcaaccag
      361 gccttcaacg caggtgccgg cggtcacggc ggcaacggcg gcaaccccgg caccggcggg
      421 gccggaggca ccggcggagc cggctccatc accggcgctc agggcgccat cggcgccacc
      481 cccaccagcg gcggcaacgg cggtgccggc ggcaacggcg ccaacgccac caccgcgggc
      541 accaacggcg ccaacggcgg acccggcggc catggcgggc tggtcggcaa cggcggcgcc
      601 ggcggcaacg gcgccaacgg cgccgcaggg acgaacgcga gcgattcggg cgcagtcggt
      661 ggcaaaggca atagcggcgg caacggcggc cagggcggcg ccggcggcga cggcggaact
      721 ctcgccggca atggcggggc cggtgggact ggcggccgcg gcgcagacgg cgggctcggt
      781 ggtagtggtg ccgagggtgc caatgccacc accgcgggcg agcgtggcca ggacggtggt
      841 aaaggcggca acggtggggt cggcgggacc ggcggcaacg ccgtcgcacc cggtgccaac
      901 ggcggccatg gcggcaacgg cggcaatcct ggcttcagcg gcgctggcgg gctcgggggg
      961 ctcagcggtg acggcgtgac ccgcgccgcg cagggtgcga cccccgactt tgcagacacc
     1021 gggggcaaag gcggcaacgg cggtaacggc gccaacgccg ttgcacccgg cggcaccggc
     1081 gccagtggcg gagccggcgg gaacgctggg gctggcggca agggcgggga aaacatcatc
     1141 ggcgatggcg gcggcggaaa cggcggggcc ggcggcaagg gcggcgccgg caccctgcta
     1201 ggtctcacgg tatttggcga caatggcggc gccggcgtcc tcggcgactc gacggaccca
     1261 gatggcagcg gcggtgctgg tggcgcgggc ggcgccggtg gcgccggtgg cgatccaacc
     1321 atctgactac gttggccgag cagggccggc accgcagcgg aactgggccc ccaatcagtg
     1381 cagcgtgggc agcgcgatca ccgagtcgac ggccagtgcg cagaacacca ccgccagata
     1441 gttgttcgac tgcagaaaca gccgcagcgg cctgaccggc tcgccggcgc gcaccccggc
     1501 atacaactgg tgggccatcg tcaggaacca cccaccggcc accagggcca ccgcgccgta
     1561 aagccaactg gtcgccaacg ccagcaccag cgtcgcggcc acggtcagcc aggtgtagat
     1621 caagatctgc ttggtgacct gacgctcggt cgccaccgcc ggcagcatcg gcaccccggc
     1681 cacttggtag tcctgcttgt agcgcatcgc caatgcccag gtgtgtggcg gcgtccagaa
     1741 gaagatgatc gcgaacatcg ccagcgccgg ccaggctatg gtgccggtga tggccgacca
     1801 gccgatcatc accggcatac agccggccgc cccaccccac accacgttct gtgacgtgcg
     1861 tcgcttgagc caaagcgtgt agacgaacac ataaaacgcg acggtgacca gggccagcac
     1921 ccccgccagc aggttcgtgg cgcaccatag ccagaagaac gagatcaccg tcaacgtcaa
     1981 cccgagtgcc aacgcgtttc gggtcggcac cgcttcccgc gccaagggcc ggcgcgcggt
     2041 tcgcttcatc accttgtcga tatcggcgtc ggcgacgcag ttgagcgtgt tggcgccggc
     2101 ggcggccatc atcccgccga cgagcgtgtt gagcatgagc agcggatgaa tggcgccgcg
     2161 gtcggccagc agcatcgccg gtatcgcggt gaccaacagc agctcgatga ctcgcggctt
     2221 ggttaacgcc aggtaggcca gcagggtgct cattgcccta ccagtcactc ggcgcggcgc
     2281 gacgcgcccg cgaacgttca cgcactaact cctcgggaat cgcagccgcg cgcagcttct
     2341 actacgcacg atggtagacc gggtaactgt ggcagcagag ccgcagggtc gattcacacg
     2401 acttcgccgg catatcggca ccgctcgcca gcccgaaccg cggtcaggac aattttcaca
     2461 ccagcccgat gaaaatcgct atctgggatt gatcagtgtg acgccctaag gattgggccc
     2521 gaagaccaac cgttgctagc cgcaatgcca cgagccgata gtagggcgaa tgtgcactgt
     2581 gcacagcaga ttcgtgctgg ttatggggat tttgac
//
LOCUS       SMOE01000058            2907 bp    DNA     linear   BCT 26-MAR-2019
DEFINITION  Mycobacterium tuberculosis strain SBH162 Contig58, whole genome
            shotgun sequence.
ACCESSION   SMOE01000058 SMOE01000000
VERSION     SMOE01000058.1
DBLINK      BioProject: PRJNA524470
            BioSample: SAMN11026786
KEYWORDS    WGS.
SOURCE      Mycobacterium tuberculosis
  ORGANISM  Mycobacterium tuberculosis
            Bacteria; Actinobacteria; Corynebacteriales; Mycobacteriaceae;
            Mycobacterium; Mycobacterium tuberculosis complex.
REFERENCE   1  (bases 1 to 2907)
  AUTHORS   Jani,J., Mustapha,Z.A., Jamal,N., Stanis,C.S., Chin,K.L., Avoi,R.,
            Naing,O.T., Rick Ong,T.H., Gantul,V. and Ahmed,K.
  TITLE     Whole Genome Sequencing Of Rifampicin Resistance of Mycobacterium
            tuberculosis strain SBH162 in Sabah, Malaysia
  JOURNAL   Unpublished
REFERENCE   2  (bases 1 to 2907)
  AUTHORS   Jani,J., Mustapha,Z.A., Jamal,N., Stanis,C.S., Chin,K.L., Avoi,R.,
            Naing,O.T., Rick Ong,T.H., Gantul,V. and Ahmed,K.
  TITLE     Direct Submission
  JOURNAL   Submitted (08-MAR-2019) Tuberculosis, Borneo Medical and Health
            Research Centre, Jalan UMS, Kota Kinabalu, Sabah 88400, Malaysia
COMMENT     Bacteria and source DNA available from SBH162.
            Annotation was added by the NCBI Prokaryotic Genome Annotation
            Pipeline (released 2013). Information about the Pipeline can be
            found here: https://www.ncbi.nlm.nih.gov/genome/annotation_prok/
            
            ##Genome-Assembly-Data-START##
            Assembly Method        :: SPAdes v. FEB-2019
            Genome Representation  :: Full
            Expected Final Version :: Yes
            Genome Coverage        :: 332.0x
            Sequencing Technology  :: Illumina HiSeq
            ##Genome-Assembly-Data-END##
            
            ##Genome-Annotation-Data-START##
            Annotation Provider               :: NCBI
            Annotation Date                   :: 03/11/2019 20:54:20
            Annotation Pipeline               :: NCBI Prokaryotic Genome
                                                 Annotation Pipeline
            Annotation Method                 :: Best-placed reference protein
                                                 set; GeneMarkS-2+
            Annotation Software revision      :: 4.8
            Features Annotated                :: Gene; CDS; rRNA; tRNA; ncRNA;
                                                 repeat_region
            Genes (total)                     :: 4,306
            CDSs (total)                      :: 4,254
            Genes (coding)                    :: 4,147
            CDSs (with protein)               :: 4,147
            Genes (RNA)                       :: 52
            rRNAs                             :: 1, 1, 2 (5S, 16S, 23S)
            complete rRNAs                    :: 1, 1, 1 (5S, 16S, 23S)
            partial rRNAs                     :: 1 (23S)
            tRNAs                             :: 45
            ncRNAs                            :: 3
            Pseudo Genes (total)              :: 107
            CDSs (without protein)            :: 107
            Pseudo Genes (ambiguous residues) :: 0 of 107
            Pseudo Genes (frameshifted)       :: 49 of 107
            Pseudo Genes (incomplete)         :: 65 of 107
            Pseudo Genes (internal stop)      :: 19 of 107
            Pseudo Genes (multiple problems)  :: 21 of 107
            CRISPR Arrays                     :: 2
            ##Genome-Annotation-Data-END##
FEATURES             Location/Qualifiers
     source          1..2907
                     /organism="Mycobacterium tuberculosis"
                     /mol_type="genomic DNA"
                     /submitter_seqid="Contig58"
                     /strain="SBH162"
                     /isolation_source="sputum"
                     /host="Homo sapiens"
                     /db_xref="taxon:1773"
                     /country="Malaysia: Sabah"
                     /lat_lon="5.980 N 116.07 E"
                     /collection_date="2018"
                     /collected_by="Jaeyres"
                     /note="genotype: Lineage 4"
     gene            70..>2907
                     /locus_tag="EZX46_00385"
     CDS             70..>2907
                     /locus_tag="EZX46_00385"
                     /inference="COORDINATES: similar to AA
                     sequence:RefSeq:WP_019284157.1"
                     /note="Derived by automated computational analysis using
                     gene prediction method: Protein Homology."
                     /codon_start=1
                     /transl_table=11
                     /product="acyltransferase domain-containing protein"
                     /protein_id="TFB32439.1"
                     /translation="MGIELLDTAPAFAQQIDACAEAFAEFVDWSLVDVLRGAPGAPGL
                     DRVDVVQPVLFAVMVSLAELWKSVAVHPDAVIGHSQGEIAAAYVAGALSLRDAARVVT
                     LRSKLLAGLAGPGGMVSIACGADQARDLLAPFGDRVSIAVVNGPSAVVVSGEVGALEE
                     LIAVCSTKELRTRRIEVDYASHSVEVEAIRGPLAEALSGIEPRSTRTVFFSTVTGNRL
                     DTAGLDADYWYRNVRQTVLFDQAVRNACEQGYRTFIESSPHPALITGVEETFAACTDG
                     DSEAIVVPTLGRGDGGLHRFLLSAASAFVAGVAVNWRGTLDGAGYVELPTYAFDKRRF
                     WLSAEGSGADVSGLGLGASEHPLLGAVVDLPASGGVVLTGRLSPNVQPWLADHAVSDV
                     VLFPGTGFVELAIRAGDEVGCSVLDELTLAAPLLLPATGSVAVQVVVDAGRDSNSRGV
                     SIFSRADAQAGWLLHAEGILRPGSVEPGADLSVWPPAGAVTVDVADGYERLATRGYRY
                     GPAFRGLTAMWARGEEIFAEVRLPEAAGGVGGFGVHPALLDAVLHAVVIAGDPDELAL
                     PFAWQGVSLHATGASAVRARIAPAGPSAVSVELADGLGLPVLSVASMVARPVTERQLL
                     AAVSGSGPDRLFEVIWSPASAATSPGPTPAYQIFESVAADQDPVAGSYVRSHQALAAV
                     QSWLTDHESGVLVVATRGAMALPREDVADLAGAAVWGLVRSAQTEHPGRIVLVDSDAA
                     TDDAAIAMALATGEPQVVLRGGQVYTARVRGSRAADAILVPPGDGPWRLGLGSAGTFE
                     NLRLEPVPNADAPLGPGQVRVAMRAIAANFRDIMITLGMFTHDALLGGEGAGVVVEVG
                     PGVTEFSVGDSVFGFFPDGSGTLVAGDVRLLLPMPADWSYAEAAAISAVFTTAYYAFI
                     HLADVQPGQRVLIHAGTGGVGMAAVQLARHLG"
ORIGIN      
        1 cggggcacgg cgactgcggc gggtaagacg gtgttcgtct tccccggcca aggctcccaa
       61 tggctgggca tgggaatcga actgctcgat accgcaccgg cattcgcgca gcagatcgac
      121 gcgtgtgccg aggcgttcgc ggaatttgtc gactggtcgc tggtggacgt gctgcgtggc
      181 gcccccggtg caccgggact ggatcgcgtg gatgtggtgc agcccgtgct gttcgcggtg
      241 atggtgtcac tggccgagct gtggaagtcg gtcgcagtgc atccggatgc ggtgatcggt
      301 cattcgcaag gcgagatcgc tgccgcctac gttgccggcg cgctgtcgct gcgcgacgcc
      361 gcacgggtgg tcacgctgcg cagcaagttg ctggccggac tggccggccc gggcggcatg
      421 gtgtccatcg cgtgcggtgc cgaccaggcg cgggatttgt tggcgccctt cggcgatcgg
      481 gtcagcatcg ccgtcgtcaa cggcccctcg gcggtggtgg tgtcgggcga agtgggcgcg
      541 ctggaggagc tgatcgcggt gtgctccacc aaggaactgc ggacccgccg gatcgaggtg
      601 gactatgcct cgcattcggt ggaggtcgag gcgatccgtg gcccactcgc cgaagctctg
      661 tccggcatcg aaccgcgatc cacgcgtacc gtcttcttct ctacggtgac cggaaatcgt
      721 ttggatacag ctggtttgga cgccgactac tggtaccgca acgtccgcca gaccgtgcta
      781 ttcgaccagg cggtgcgcaa cgcctgcgag cagggctacc gcacgttcat cgaatccagc
      841 ccgcatccgg cgttgattac cggtgtcgag gaaacattcg ccgcgtgcac cgacggtgac
      901 agcgaggcca ttgtcgtccc cacgctgggg cgtggagatg gtgggctgca ccgattcctg
      961 ctctcggcgg cgtccgcgtt tgtggcgggg gtggctgtga actggcgggg cacgctggac
     1021 ggagcgggct atgtggagct gccgacgtat gcctttgaca agcgccggtt ttggctctcg
     1081 gccgagggct caggcgccga cgtatccggt ttggggttgg gtgcgagcga acacccgttg
     1141 ctgggcgcgg tggtcgacct gcccgcctcc ggcggggtgg tgttgacggg tcggttgtcg
     1201 cccaacgtgc agccgtggtt ggccgaccac gccgtttcag acgtggtgct gttcccgggc
     1261 accggattcg tggagctggc gatccgcgcc ggcgacgaag tcggctgctc ggtgcttgac
     1321 gagctgacgc tggccgcacc cctgctgttg cccgccaccg gctccgttgc ggtgcaggtg
     1381 gtagtcgacg ctggccggga ttcgaattcc cgtggtgtgt cgatattttc ccgagctgac
     1441 gcgcaagcgg gctggctttt gcatgccgag ggtatcctgc ggcccgggtc ggttgaacca
     1501 ggcgcggacc tatcggtgtg gccaccggca ggtgccgtga cggtggacgt ggccgatggc
     1561 tatgagcggt tggcgacacg cggctaccgg tacggaccgg cgtttcgcgg gctgaccgcg
     1621 atgtgggccc gcggcgagga aatattcgcc gaggtgaggc tgccggaggc ggccggggga
     1681 gtcggtgggt tcggtgtgca tccggctttg ttggacgccg tcttgcatgc ggtcgtgatc
     1741 gccggcgacc cggacgaact cgcattgccg ttcgcttggc agggcgtgtc gttgcatgcc
     1801 acgggggcct cggcggtgcg ggcccggatc gcgccggcgg ggccgtcggc ggtgtcggtg
     1861 gagttggcgg acgggctggg tctgccggta ttgtcggtgg cctcgatggt ggcccgcccg
     1921 gtgaccgagc ggcagctgct ggcggcggtg tcgggctcgg gtcccgaccg gctgttcgaa
     1981 gtgatctggt cgcccgcgtc ggcggccacg tccccggggc ctacccccgc ctaccagatc
     2041 tttgaatcgg ttgcggctga ccaagatccg gtagccggca gctacgtgcg cagccaccag
     2101 gctctggccg cagtgcagtc gtggctgacc gaccatgaat ccggggtgct ggtggtggcg
     2161 acccggggcg cgatggcgct gccccgcgaa gacgtcgccg atctggcggg cgcggccgtg
     2221 tgggggctgg tgcggtcggc gcagaccgag catccgggcc ggatcgtgct ggtcgattcc
     2281 gatgcggcca ccgacgacgc ggcgatcgcg atggcgttgg cgactggcga gccgcaggta
     2341 gtgctgcggg gcggacaggt gtacaccgcg cgcgtgcgcg gcagccgcgc ggcggatgcc
     2401 atcttggtgc cgccgggcga tgggccatgg cggttgggtc tgggcagcgc gggcaccttc
     2461 gaaaatctgc ggctcgagcc ggttcccaac gccgacgcac cgttggggcc cggccaggtc
     2521 cgggtggcca tgcgcgccat cgccgcgaac ttccgcgaca tcatgatcac cctaggcatg
     2581 ttcacccacg acgcgctgct cggcggcgaa ggcgcgggcg tggtcgtcga ggtcggcccc
     2641 ggtgtcaccg aattctcggt cggtgattcg gtgttcggat tcttccccga cggcagcggc
     2701 accctggtgg ccggcgacgt ccggctgctg ctgccgatgc ccgccgactg gtcctacgcc
     2761 gaagccgccg ccatctcggc tgtcttcacc accgcgtact acgcattcat acatttggcc
     2821 gacgtacaac cgggccagcg cgtgttgatc catgccggca ccggcggggt gggcatggcg
     2881 gcggtgcagc tggctcggca tctgggg
//
LOCUS       SMOE01000059            2928 bp    DNA     linear   BCT 26-MAR-2019
DEFINITION  Mycobacterium tuberculosis strain SBH162 Contig59, whole genome
            shotgun sequence.
ACCESSION   SMOE01000059 SMOE01000000
VERSION     SMOE01000059.1
DBLINK      BioProject: PRJNA524470
            BioSample: SAMN11026786
KEYWORDS    WGS.
SOURCE      Mycobacterium tuberculosis
  ORGANISM  Mycobacterium tuberculosis
            Bacteria; Actinobacteria; Corynebacteriales; Mycobacteriaceae;
            Mycobacterium; Mycobacterium tuberculosis complex.
REFERENCE   1  (bases 1 to 2928)
  AUTHORS   Jani,J., Mustapha,Z.A., Jamal,N., Stanis,C.S., Chin,K.L., Avoi,R.,
            Naing,O.T., Rick Ong,T.H., Gantul,V. and Ahmed,K.
  TITLE     Whole Genome Sequencing Of Rifampicin Resistance of Mycobacterium
            tuberculosis strain SBH162 in Sabah, Malaysia
  JOURNAL   Unpublished
REFERENCE   2  (bases 1 to 2928)
  AUTHORS   Jani,J., Mustapha,Z.A., Jamal,N., Stanis,C.S., Chin,K.L., Avoi,R.,
            Naing,O.T., Rick Ong,T.H., Gantul,V. and Ahmed,K.
  TITLE     Direct Submission
  JOURNAL   Submitted (08-MAR-2019) Tuberculosis, Borneo Medical and Health
            Research Centre, Jalan UMS, Kota Kinabalu, Sabah 88400, Malaysia
COMMENT     Bacteria and source DNA available from SBH162.
            Annotation was added by the NCBI Prokaryotic Genome Annotation
            Pipeline (released 2013). Information about the Pipeline can be
            found here: https://www.ncbi.nlm.nih.gov/genome/annotation_prok/
            
            ##Genome-Assembly-Data-START##
            Assembly Method        :: SPAdes v. FEB-2019
            Genome Representation  :: Full
            Expected Final Version :: Yes
            Genome Coverage        :: 332.0x
            Sequencing Technology  :: Illumina HiSeq
            ##Genome-Assembly-Data-END##
            
            ##Genome-Annotation-Data-START##
            Annotation Provider               :: NCBI
            Annotation Date                   :: 03/11/2019 20:54:20
            Annotation Pipeline               :: NCBI Prokaryotic Genome
                                                 Annotation Pipeline
            Annotation Method                 :: Best-placed reference protein
                                                 set; GeneMarkS-2+
            Annotation Software revision      :: 4.8
            Features Annotated                :: Gene; CDS; rRNA; tRNA; ncRNA;
                                                 repeat_region
            Genes (total)                     :: 4,306
            CDSs (total)                      :: 4,254
            Genes (coding)                    :: 4,147
            CDSs (with protein)               :: 4,147
            Genes (RNA)                       :: 52
            rRNAs                             :: 1, 1, 2 (5S, 16S, 23S)
            complete rRNAs                    :: 1, 1, 1 (5S, 16S, 23S)
            partial rRNAs                     :: 1 (23S)
            tRNAs                             :: 45
            ncRNAs                            :: 3
            Pseudo Genes (total)              :: 107
            CDSs (without protein)            :: 107
            Pseudo Genes (ambiguous residues) :: 0 of 107
            Pseudo Genes (frameshifted)       :: 49 of 107
            Pseudo Genes (incomplete)         :: 65 of 107
            Pseudo Genes (internal stop)      :: 19 of 107
            Pseudo Genes (multiple problems)  :: 21 of 107
            CRISPR Arrays                     :: 2
            ##Genome-Annotation-Data-END##
FEATURES             Location/Qualifiers
     source          1..2928
                     /organism="Mycobacterium tuberculosis"
                     /mol_type="genomic DNA"
                     /submitter_seqid="Contig59"
                     /strain="SBH162"
                     /isolation_source="sputum"
                     /host="Homo sapiens"
                     /db_xref="taxon:1773"
                     /country="Malaysia: Sabah"
                     /lat_lon="5.980 N 116.07 E"
                     /collection_date="2018"
                     /collected_by="Jaeyres"
                     /note="genotype: Lineage 4"
     gene            70..>2928
                     /locus_tag="EZX46_00390"
     CDS             70..>2928
                     /locus_tag="EZX46_00390"
                     /inference="COORDINATES: similar to AA
                     sequence:RefSeq:WP_019283774.1"
                     /note="Derived by automated computational analysis using
                     gene prediction method: Protein Homology."
                     /codon_start=1
                     /transl_table=11
                     /product="acyltransferase domain-containing protein"
                     /protein_id="TFB32434.1"
                     /translation="MGMGLHAGYPVFAEAFNTVVGELDRHLLRPLREVMWGHDENLLN
                     STEFAQPALFAVEVALFRLLGSWGVRPDFVMGHSIGELSAAHVAGVLSLENAAVLVAA
                     RGRLMQALPAGGAMVAVQAAEEEVRPLLSAEVDIAAVNGPASLVISGAQNAVAAVADQ
                     LRADGRRVHQLAVSHAFHSPLMDPMIDEFAAVAAGIAIGRPTIGVISNVTGQLAGDDF
                     GSAAYWRRHIRQAVRFADSVRFAQAAGGSRFLEVGPSGGLVASIEESLPDVAVTTMSA
                     LRKDRPEPATLTNAVAQGFVTGMDLDWRAVVGEAQFVELPTYAFQRRRFWLSGDGVAA
                     DAAGLGLAASEHALLGAVIDLPASGGVVLTGRLSPSVQGWLADHSVAGVTIFPGAGFV
                     ELAIRAGDEVGCGVVDELTLAAPLVLPASGSVAVQVVVNGPDESGVRGVSVYSRGDVG
                     TGWVLHAEGALRAGSAEPTADLAMWPPAGAVPVEVADGYQQLAERGYGYGPAFRGLTA
                     MWRRGDEVFAEVALPADAGVSVTGFGVHPVLLDAALHAVVLSAESAERGQGSVLVPFS
                     WQGVSLHAAGASAVRARIAPVGPSAVSIELADGLGLPVLSVASMLARPVTDQQLRAAV
                     SSSGPDRLFEVTWSPQPSAAVEPLPVCAWGTTEDSAAVVFESVPLAGDVVAGVYAATS
                     SVLDVLQSWLTRDGAGVLVVMTRGAVALPGEDVTDLAGAAVWGLVRSAQTEHPGRIVL
                     VDSDAPLDDSALAAVVTTGEPQVLWRRGEVYTARVHGSRAVGGLLVPPSDRPWRLAMS
                     TAGTFENLRLELIPDADAPLGPGQVRVAVSAIAANFRDVMIALGLYPDPDAVMGVEAC
                     GVVIETSLNKGSFAVGDRVMGLFPEGTGTVASTDQRLLVKVPAGWSHTAAATTSVVFA
                     TAHYALVDLAAARSGQRVLIHAGTGGVGMAAVQLARHLG"
ORIGIN      
        1 cggggcacgg cgactgcggc gggtaagacg gtgttcgtct tccccggcca aggctcccaa
       61 tggctgggca tgggaatggg attgcacgcc ggatacccgg tgttcgccga ggcgttcaac
      121 accgtagtgg gcgaacttga ccggcatctg ctgcgcccac tgcgcgaagt gatgtggggt
      181 cacgacgaaa acctactgaa cagcacggaa ttcgcgcagc ccgcgctgtt cgcggtggaa
      241 gttgccctgt tccggttgct gggatcctgg ggtgtacgac cggattttgt catgggccac
      301 tcgatcggtg agttgtctgc ggcacatgtc gccggtgtcc tgtcgttgga gaacgctgcg
      361 gtgttggtgg ctgcccgcgg ccggctcatg caggcgttgc cggccggtgg ggcgatggtc
      421 gccgtgcaag ccgccgagga agaggtgcgg ccgctgctga gcgctgaggt tgacatcgct
      481 gcggtcaacg gtccagcgtc actggtgatt tcgggtgcac aaaacgccgt ggccgcggtg
      541 gccgaccagc tgcgcgccga cggacgacga gtccaccagc tggcggtttc ccacgcgttc
      601 cactcgccgt tgatggatcc gatgatcgac gaattcgcag ccgtcgctgc cggaatcgcc
      661 atcggccggc ccaccatcgg agtcatctcc aacgtgaccg ggcagttggc gggcgacgat
      721 ttcggatcag cggcctactg gcgacgtcac atccggcaag ccgtgcggtt cgccgacagt
      781 gtgcgcttcg cgcaggcggc cggaggcagc cgattcctcg aagtcgggcc cagcggtggc
      841 cttgttgcgt cgatcgaaga gtcgttgccc gacgttgcgg tgacaacgat gtctgcgctg
      901 cgcaaggatc gccccgagcc ggcgacgttg accaacgccg tcgcgcaagg gtttgtcacc
      961 ggtatggacc tggattggcg cgctgtggta ggcgaggcgc agtttgtcga gttgccgacg
     1021 tatgccttcc aacggcggcg gttttggctg tccggtgatg gtgtcgcggc ggacgcggcc
     1081 ggcttggggt tggcggccag tgagcacgcg ctcttgggcg cggtgatcga tctgccggcc
     1141 tcgggcgggg tggtgttgac gggtcggctg tcgcccagcg tgcagggctg gttggccgac
     1201 cactccgttg ccggcgtgac gatcttcccg ggagcgggat ttgtggagtt ggcgatccgc
     1261 gccggcgacg aagtgggttg tggcgttgtc gacgaattaa cgctggccgc gccgttggtg
     1321 ttgcccgcat ccggttcggt ggcggttcag gtggtcgtca atggtcccga cgagtccggc
     1381 gtgcgcgggg tgtcggtgta ttcgcgtggt gacgtcggta ccggctgggt gttgcacgcc
     1441 gagggcgcgc tgcgcgccgg gtcggcggaa ccgaccgcgg atctagcgat gtggccgccg
     1501 gcgggcgccg tcccggttga ggtggcggac ggctatcagc agctggccga gcgcggatac
     1561 ggctacgggc cggcgtttcg gggactgacc gcgatgtggc gccggggtga tgaggtgttc
     1621 gcggaggtgg cgttgcccgc cgatgccggg gtctcggtca ccggcttcgg ggtgcatccg
     1681 gtgctgctgg atgcggcctt gcacgcggtg gtgttgagcg cggaaagcgc cgagcgtggc
     1741 caaggttcgg tgttggtccc gttctcctgg cagggggtct cgttgcatgc agcgggggcg
     1801 tcggcggtgc gggcccgcat cgcgccagtg ggtccgtcgg cggtgtcgat cgagctggcc
     1861 gatgggttgg gattgccggt gttgtcagtc gcttccatgc tggcccgacc ggtgaccgat
     1921 cagcaattgc gggcggcggt gtcgagctcg ggtccggacc ggctattcga ggtcacctgg
     1981 tcgccgcagc catcggccgc ggtggagccg ctaccggtgt gcgcctgggg gacaacggag
     2041 gactcggcgg cggtggtgtt tgagtcggtg cctctggccg gtgacgtagt ggcgggcgtg
     2101 tatgccgcca cgagttcggt gcttgatgtg ttgcagtcgt ggctaacccg tgatggggca
     2161 ggggttttgg tggtgatgac ccgcggtgcg gtggcattgc cgggcgaaga tgtcaccgat
     2221 ttggcgggtg ccgccgtatg gggattggtg cggtcggcgc agaccgagca tccgggccgg
     2281 atcgtgctgg tcgattccga tgcgccgctc gacgattcgg ccctggcggc ggtagtgacg
     2341 acaggcgagc cgcaggtgtt gtggcggcgc ggggaggttt atacggcgcg ggtgcacggt
     2401 agccgcgcgg tgggcgggct gttggttcct ccgagtgacc ggccgtggcg gttggcgatg
     2461 agcaccgccg gcaccttcga gaatctgcgg ctggagctga ttcccgatgc cgacgcgccg
     2521 ctgggccccg ggcaggttcg agttgcggtg tccgcgattg ccgccaactt ccgcgacgtc
     2581 atgatcgcgc tgggtctgta tcccgatccg gacgcggtca tgggcgttga ggcctgcggc
     2641 gtcgttatcg aaaccagctt gaacaaggga tctttcgcgg tcggagaccg ggtaatgggc
     2701 ctgttccccg agggcaccgg aaccgtcgcc agcaccgacc agcggctgct ggtcaaggtg
     2761 ccggcggggt ggtcgcacac ggccgccgcc accacctcgg tggtgttcgc caccgcccac
     2821 tacgcgctgg tggatttggc cgctgctagg tcgggccagc gcgtgttgat ccatgccggc
     2881 accggcgggg tgggcatggc ggcggtgcag ctggctcggc atctgggg
//
LOCUS       SMOE01000060            3054 bp    DNA     linear   BCT 26-MAR-2019
DEFINITION  Mycobacterium tuberculosis strain SBH162 Contig60, whole genome
            shotgun sequence.
ACCESSION   SMOE01000060 SMOE01000000
VERSION     SMOE01000060.1
DBLINK      BioProject: PRJNA524470
            BioSample: SAMN11026786
KEYWORDS    WGS.
SOURCE      Mycobacterium tuberculosis
  ORGANISM  Mycobacterium tuberculosis
            Bacteria; Actinobacteria; Corynebacteriales; Mycobacteriaceae;
            Mycobacterium; Mycobacterium tuberculosis complex.
REFERENCE   1  (bases 1 to 3054)
  AUTHORS   Jani,J., Mustapha,Z.A., Jamal,N., Stanis,C.S., Chin,K.L., Avoi,R.,
            Naing,O.T., Rick Ong,T.H., Gantul,V. and Ahmed,K.
  TITLE     Whole Genome Sequencing Of Rifampicin Resistance of Mycobacterium
            tuberculosis strain SBH162 in Sabah, Malaysia
  JOURNAL   Unpublished
REFERENCE   2  (bases 1 to 3054)
  AUTHORS   Jani,J., Mustapha,Z.A., Jamal,N., Stanis,C.S., Chin,K.L., Avoi,R.,
            Naing,O.T., Rick Ong,T.H., Gantul,V. and Ahmed,K.
  TITLE     Direct Submission
  JOURNAL   Submitted (08-MAR-2019) Tuberculosis, Borneo Medical and Health
            Research Centre, Jalan UMS, Kota Kinabalu, Sabah 88400, Malaysia
COMMENT     Bacteria and source DNA available from SBH162.
            Annotation was added by the NCBI Prokaryotic Genome Annotation
            Pipeline (released 2013). Information about the Pipeline can be
            found here: https://www.ncbi.nlm.nih.gov/genome/annotation_prok/
            
            ##Genome-Assembly-Data-START##
            Assembly Method        :: SPAdes v. FEB-2019
            Genome Representation  :: Full
            Expected Final Version :: Yes
            Genome Coverage        :: 332.0x
            Sequencing Technology  :: Illumina HiSeq
            ##Genome-Assembly-Data-END##
            
            ##Genome-Annotation-Data-START##
            Annotation Provider               :: NCBI
            Annotation Date                   :: 03/11/2019 20:54:20
            Annotation Pipeline               :: NCBI Prokaryotic Genome
                                                 Annotation Pipeline
            Annotation Method                 :: Best-placed reference protein
                                                 set; GeneMarkS-2+
            Annotation Software revision      :: 4.8
            Features Annotated                :: Gene; CDS; rRNA; tRNA; ncRNA;
                                                 repeat_region
            Genes (total)                     :: 4,306
            CDSs (total)                      :: 4,254
            Genes (coding)                    :: 4,147
            CDSs (with protein)               :: 4,147
            Genes (RNA)                       :: 52
            rRNAs                             :: 1, 1, 2 (5S, 16S, 23S)
            complete rRNAs                    :: 1, 1, 1 (5S, 16S, 23S)
            partial rRNAs                     :: 1 (23S)
            tRNAs                             :: 45
            ncRNAs                            :: 3
            Pseudo Genes (total)              :: 107
            CDSs (without protein)            :: 107
            Pseudo Genes (ambiguous residues) :: 0 of 107
            Pseudo Genes (frameshifted)       :: 49 of 107
            Pseudo Genes (incomplete)         :: 65 of 107
            Pseudo Genes (internal stop)      :: 19 of 107
            Pseudo Genes (multiple problems)  :: 21 of 107
            CRISPR Arrays                     :: 2
            ##Genome-Annotation-Data-END##
FEATURES             Location/Qualifiers
     source          1..3054
                     /organism="Mycobacterium tuberculosis"
                     /mol_type="genomic DNA"
                     /submitter_seqid="Contig60"
                     /strain="SBH162"
                     /isolation_source="sputum"
                     /host="Homo sapiens"
                     /db_xref="taxon:1773"
                     /country="Malaysia: Sabah"
                     /lat_lon="5.980 N 116.07 E"
                     /collection_date="2018"
                     /collected_by="Jaeyres"
                     /note="genotype: Lineage 4"
     gene            91..1263
                     /locus_tag="EZX46_00395"
     CDS             91..1263
                     /locus_tag="EZX46_00395"
                     /inference="COORDINATES: similar to AA
                     sequence:RefSeq:NP_218377.1"
                     /note="Derived by automated computational analysis using
                     gene prediction method: Protein Homology."
                     /codon_start=1
                     /transl_table=11
                     /product="ATPase"
                     /protein_id="TFB32421.1"
                     /translation="MYERDEFLRDRIRPHQPGTPRGYSPRPPSGDRCPAPPPGRHAAA
                     ATPPGPPRLPSAPLRPLPDPAWPRQPEAPPPSPWADPALAPIRSRTRPGERGWRRMVR
                     LVTFGLVGLGRSGMQRQEAQFEATIRTVLHGNHKVAVLGKGGVGKTSVAACVGSILAE
                     LRQQDRIVGIDADTAFGRLSSRIDPRAAGSFWELTTDTNLRSFTDITARLGRNSAGLY
                     VLAGQPASGPRRVLDPAIYREAALRLDHHFAISVIDCGSSMEAAVTQEVLRDVDALIV
                     VSSPWADGASAAANTIEWLSDYGLTGLLRRSIVVLNDSDGHADKRTKSLLAQEFIDHG
                     QPVVEVPFDPHLRPGGVIDMSHEMAPTTRLKILQVAATVTAYFASRPADAHGSPPR"
     gene            1260..1586
                     /locus_tag="EZX46_00400"
     CDS             1260..1586
                     /locus_tag="EZX46_00400"
                     /inference="COORDINATES: similar to AA
                     sequence:RefSeq:NP_218378.1"
                     /note="Derived by automated computational analysis using
                     gene prediction method: Protein Homology."
                     /codon_start=1
                     /transl_table=11
                     /product="hypothetical protein"
                     /protein_id="TFB32422.1"
                     /translation="MTWLADPVGNSRIARAQACKTSISAPIVESWRAQRGAQCGQREK
                     SCRCSRAVHIQGISPPLFRRPLEPAVQAAVASCRLGRHPVVAHRVTVALGQGSQLAQR
                     ECPRPA"
     gene            complement(1485..1835)
                     /locus_tag="EZX46_00405"
     CDS             complement(1485..1835)
                     /locus_tag="EZX46_00405"
                     /inference="COORDINATES: similar to AA
                     sequence:RefSeq:NP_218379.1"
                     /note="Derived by automated computational analysis using
                     gene prediction method: Protein Homology."
                     /codon_start=1
                     /transl_table=11
                     /product="transcriptional regulator"
                     /protein_id="TFB32423.1"
                     /translation="MRYAFAAEATTCNAFWRNVDMTVTALYEVPLGVCTQDPDRWTTT
                     PDDEAKTLCRACPRRWLCARDAVESAGAEGLWAGVVIPESGRARAFALGQLRSLAERN
                     GYPVRDHRVSAQSA"
     gene            2162..>3054
                     /locus_tag="EZX46_00410"
     CDS             2162..>3054
                     /locus_tag="EZX46_00410"
                     /inference="COORDINATES: similar to AA
                     sequence:RefSeq:NP_218380.1"
                     /note="Derived by automated computational analysis using
                     gene prediction method: Protein Homology."
                     /codon_start=1
                     /transl_table=11
                     /product="FHA domain-containing protein"
                     /protein_id="TFB32424.1"
                     /translation="MAGERKVCPPSRLVPANKGSTQMSKAGSTVGPAPLVACSGGTSD
                     VIEPRRGVAIIGHSCRVGTQIDDSRISQTHLRAVSDDGRWRIVGNIPRGMFVGGRRGS
                     SVTVSDKTLIRFGDPPGGKALTFEVVRPSDSAAQHGRVQPSADLSDDPAHNAAPVAPD
                     PGVVRAGAAAAARRRELDISQRSLAADGIINAGALIAFEKGRSWPRERTRAKLEEVLQ
                     WPAGTIARIRRGEPTEPATNPDASPGLRPADGPASLIAQAVTAAVDGCSLAIAALPAT
                     EDPEFTERAAPILADLRQLEA"
ORIGIN      
        1 tgggcgatct taccgtgggg ctcatcagcc gcgagctcgc ctcagccggc caccggcgcg
       61 acaatcgatc gcctgtcacc tgaggagctt atgtacgagc gtgacgaatt cctgcgcgat
      121 cggatccgac cacaccagcc cggcaccccg cggggatact cgccccgtcc gccgtccgga
      181 gatcgctgcc ccgcgccacc gcctggccgg cacgctgctg ccgctacgcc accagggccg
      241 ccgcgcctgc cttcagctcc actgcgtcca ttgccggacc cggcttggcc acgccagccg
      301 gaggccccgc caccgagccc ctgggccgac cccgccctgg cgccgatacg cagtcggacg
      361 cgacccggcg agcgtggttg gcgacgcatg gtgcggctgg tcacctttgg ccttgtcggc
      421 ctgggccggt cgggcatgca gcgccaggag gcccaattcg aagcaacgat acgaaccgtc
      481 ctgcatggca accacaaggt cgccgtgctg ggcaaaggag gtgtgggaaa gacgtcggtt
      541 gcggcgtgcg tcggatcgat ccttgccgaa ctgcgccagc aggaccgtat cgtcgggatc
      601 gacgccgaca ccgccttcgg caggctgagc agccgaatcg atcctcgagc agctggttcg
      661 ttctgggagc tgaccaccga cacgaatctg cggtccttca ccgatatcac cgcgcgcctg
      721 ggccgaaatt ccgcgggact gtacgtcctg gcaggccagc cggcatccgg tccgcgccgg
      781 gtgctcgatc cggccatcta ccgcgaagcc gccctaaggt tggatcacca tttcgcaatc
      841 tcggtgatcg actgcggttc ctccatggag gcggcggtca cccaggaagt attgcgcgat
      901 gtggatgctc tgatcgtggt gtcctcgccc tgggcggatg gtgcctccgc tgccgccaac
      961 accatcgaat ggctgtcgga ttatggcctg acaggtttgt tgcgacgcag catcgtggtg
     1021 ctcaacgatt cggacggaca cgccgacaag cgcaccaagt cattgctggc ccaggaattc
     1081 atcgaccacg ggcagcctgt ggtcgaggtg cccttcgatc cccatttgcg gcccgggggg
     1141 gtcatcgata tgagccacga aatggccccg acgacgcggc tgaaaatcct gcaggtcgcc
     1201 gcgacggtga cggcgtactt cgcgtcgcga cccgccgacg cacacggcag cccgccccgg
     1261 tgacctggct ggctgacccg gtcggcaaca gcaggatcgc ccgagcgcag gcctgcaaaa
     1321 cgtcaatctc ggcgcccatc gtcgaatcct ggcgggcgca acgcggcgcg caatgtggac
     1381 agcgcgagaa atcttgtcga tgttctcgcg ctgtccacat ccagggcatc tcaccgccac
     1441 tgttccgcag acccctcgaa ccagcggtcc aggcggcggt tgcgtcatgc cgattgggca
     1501 gacacccggt ggtcgcgcac cgggtaaccg ttgcgctcgg ccagggatcg cagctggccc
     1561 aacgcgaatg cccgcgcccg gcctgattcg ggaattacga cccctgccca cagcccttcc
     1621 gcacccgcgg actcgacggc gtcgcgtgca cacagccacc ggcgcgggca agcccggcac
     1681 agggtcttgg cctcgtcgtc gggagtcgtc gtccaacgat cgggatcttg cgtgcaaacg
     1741 ccgagcggga cctcatacag ggcggttact gtcatgtcta cgttcctcca gaaagcgttg
     1801 caggttgtag cctctgccgc gaaagcgtat cgcattaacc atagcgatgc aacagtttcc
     1861 tcctctgcct gcctagcggt gctgcggctc cggttcggcg agctccgagt ctagtgcgcg
     1921 caccgccgag taccagggca tagatcctgt taatcagctg tgtatctggc ctcgccggcg
     1981 cgtatccgac cccttcgggc agatcttcca ggaaaagtgt tctgacatgc gacagttcag
     2041 gtgtaaagtg aactgtagcg gcagttcggt ttggctagga aactatttcc atagcgggcc
     2101 gtcgcgtcgc tagatccaaa atgtagcgaa gtcatagcag tagaagggtg caacggttag
     2161 gatggcgggc gagcggaaag tctgcccacc gtcccggcta gtacccgcga ataagggatc
     2221 aacgcagatg tctaaagcag ggtcgactgt cggaccggcg ccgctggtcg cgtgcagcgg
     2281 cggcacatca gacgtgattg agccccgtcg cggtgtcgcg atcattggcc actcgtgccg
     2341 agtcggcacc cagatcgacg attctcgaat ctctcagaca catctgcgag cggtatccga
     2401 tgatggacgg tggcggatcg tcggcaacat cccgagaggt atgttcgtcg gcggacgacg
     2461 cggcagctcg gtgaccgtca gcgataagac cctaatccga ttcggcgatc cccctggagg
     2521 caaggcgttg acgttcgaag tcgtcaggcc gtcggattcc gctgcacagc acggccgcgt
     2581 acaaccatca gcggacctgt cggacgaccc ggcgcacaac gctgcgccgg tcgcaccgga
     2641 ccccggcgtg gttcgcgcag gggcggccgc ggctgcgcgc cgtcgtgaac ttgacatcag
     2701 ccaacgcagc ttggcggccg acgggatcat caacgcgggc gcgctcatcg cgttcgagaa
     2761 aggccgtagt tggccccggg aacggacccg ggcaaaactc gaagaagtgc tgcagtggcc
     2821 cgctggaacc atcgcgcgaa tccgtcgggg cgagcccacc gagcccgcaa caaaccccga
     2881 cgcgtccccc ggactccggc ctgccgacgg cccggcgtcc ttgatcgcgc aggctgtcac
     2941 cgccgccgta gacggctgca gtctggctat cgcagcgttg ccggcgaccg aggaccccga
     3001 gttcaccgaa cgtgccgcgc cgatccttgc tgatttgcgc cagctcgagg cgat
//
LOCUS       SMOE01000061            3754 bp    DNA     linear   BCT 26-MAR-2019
DEFINITION  Mycobacterium tuberculosis strain SBH162 Contig61, whole genome
            shotgun sequence.
ACCESSION   SMOE01000061 SMOE01000000
VERSION     SMOE01000061.1
DBLINK      BioProject: PRJNA524470
            BioSample: SAMN11026786
KEYWORDS    WGS.
SOURCE      Mycobacterium tuberculosis
  ORGANISM  Mycobacterium tuberculosis
            Bacteria; Actinobacteria; Corynebacteriales; Mycobacteriaceae;
            Mycobacterium; Mycobacterium tuberculosis complex.
REFERENCE   1  (bases 1 to 3754)
  AUTHORS   Jani,J., Mustapha,Z.A., Jamal,N., Stanis,C.S., Chin,K.L., Avoi,R.,
            Naing,O.T., Rick Ong,T.H., Gantul,V. and Ahmed,K.
  TITLE     Whole Genome Sequencing Of Rifampicin Resistance of Mycobacterium
            tuberculosis strain SBH162 in Sabah, Malaysia
  JOURNAL   Unpublished
REFERENCE   2  (bases 1 to 3754)
  AUTHORS   Jani,J., Mustapha,Z.A., Jamal,N., Stanis,C.S., Chin,K.L., Avoi,R.,
            Naing,O.T., Rick Ong,T.H., Gantul,V. and Ahmed,K.
  TITLE     Direct Submission
  JOURNAL   Submitted (08-MAR-2019) Tuberculosis, Borneo Medical and Health
            Research Centre, Jalan UMS, Kota Kinabalu, Sabah 88400, Malaysia
COMMENT     Bacteria and source DNA available from SBH162.
            Annotation was added by the NCBI Prokaryotic Genome Annotation
            Pipeline (released 2013). Information about the Pipeline can be
            found here: https://www.ncbi.nlm.nih.gov/genome/annotation_prok/
            
            ##Genome-Assembly-Data-START##
            Assembly Method        :: SPAdes v. FEB-2019
            Genome Representation  :: Full
            Expected Final Version :: Yes
            Genome Coverage        :: 332.0x
            Sequencing Technology  :: Illumina HiSeq
            ##Genome-Assembly-Data-END##
            
            ##Genome-Annotation-Data-START##
            Annotation Provider               :: NCBI
            Annotation Date                   :: 03/11/2019 20:54:20
            Annotation Pipeline               :: NCBI Prokaryotic Genome
                                                 Annotation Pipeline
            Annotation Method                 :: Best-placed reference protein
                                                 set; GeneMarkS-2+
            Annotation Software revision      :: 4.8
            Features Annotated                :: Gene; CDS; rRNA; tRNA; ncRNA;
                                                 repeat_region
            Genes (total)                     :: 4,306
            CDSs (total)                      :: 4,254
            Genes (coding)                    :: 4,147
            CDSs (with protein)               :: 4,147
            Genes (RNA)                       :: 52
[truncated: 10,158,840 more chars]
