# Supplementary material for: Whole genome sequencing data and analysis of a rifampicin-resistant Mycobacterium tuberculosis strain SBH162 from Sabah, Malaysia
Source: Data Brief. 2019 Aug 28;26:104445. doi: 10.1016/j.dib.2019.104445 (PMC6743026; doi:10.1016/j.dib.2019.104445)
Supplement: Multimedia component 3 [file mmc3.xlsx]

## Sheet: test
Supplementary table 4: List of novel and prevoiusly reported Single Nucleotide Variation
Reference	Position	Ref	Alt	Effect Impact	Type	Nuc change	Code	Gene	Coding	Locus
NC_000962	4013	T	C	EFF=NON_SYNONYMOUS_CODING	MISSENSE	aTc/aCc	I245T	recF	protein_coding	Rv0003
NC_000962	7362	G	C	EFF=NON_SYNONYMOUS_CODING	MISSENSE	Gag/Cag	E21Q	gyrA	protein_coding	Rv0006
NC_000962	7585	G	C	EFF=NON_SYNONYMOUS_CODING	MISSENSE	aGc/aCc	S95T	gyrA	protein_coding	Rv0006
NC_000962	9304	G	A	EFF=NON_SYNONYMOUS_CODING	MISSENSE	gGc/gAc	G668D	gyrA	protein_coding	Rv0006
NC_000962	11879	A	G	EFF=NON_SYNONYMOUS_CODING	MISSENSE	Tcc/Ccc	S145P	Rv0008c	protein_coding	Rv0008c
NC_000962	13483	C	T	EFF=NON_SYNONYMOUS_CODING	MISSENSE	Gcg/Acg	A26T	Rv0010c	protein_coding	Rv0010c
NC_000962	14251	G	A	EFF=NON_SYNONYMOUS_CODING	MISSENSE	Gat/Aat	D55N	Rv0012	protein_coding	Rv0012
NC_000962	14785	T	C	EFF=NON_SYNONYMOUS_CODING	MISSENSE	Tgc/Cgc	C233R	Rv0012	protein_coding	Rv0012
NC_000962	17608	G	C	EFF=NON_SYNONYMOUS_CODING	MISSENSE	agC/agG	S385R	pknA	protein_coding	Rv0015c
NC_000962	21795	G	A	EFF=NON_SYNONYMOUS_CODING	MISSENSE	Ccg/Tcg	P463S	pstP	protein_coding	Rv0018c
NC_000962	27075	C	T	EFF=NON_SYNONYMOUS_CODING	MISSENSE	gGg/gAg	G123E	whiB5	protein_coding	Rv0022c
NC_000962	33457	C	T	EFF=SYNONYMOUS_CODING	SILENT	caC/caT	H78	Rv0030	protein_coding	Rv0030
NC_000962	35097	T	C	EFF=NON_SYNONYMOUS_CODING	MISSENSE	aTc/aCc	I268T	bioF2	protein_coding	Rv0032
NC_000962	37031	C	G	EFF=SYNONYMOUS_CODING	SILENT	gcC/gcG	A55	Rv0034	protein_coding	Rv0034
NC_000962	38275	C	T	EFF=SYNONYMOUS_CODING	SILENT	gcC/gcT	A339	fadD34	protein_coding	Rv0035
NC_000962	42967	G	C	EFF=SYNONYMOUS_CODING	SILENT	ccC/ccG	P133	mtc28	protein_coding	Rv0040c
NC_000962	45879	A	G	EFF=NON_SYNONYMOUS_CODING	MISSENSE	gAg/gGg	E773G	leuS	protein_coding	Rv0041
NC_000962	62049	A	G	EFF=NON_SYNONYMOUS_CODING	MISSENSE	Agg/Ggg	R552G	dnaB	protein_coding	Rv0058
NC_000962	63771	C	T	EFF=NON_SYNONYMOUS_CODING	MISSENSE	cCg/cTg	P191L	Rv0059	protein_coding	Rv0059
NC_000962	69989	G	A	EFF=NON_SYNONYMOUS_CODING	MISSENSE	gGt/gAt	G457D	Rv0064	protein_coding	Rv0064
NC_000962	70816	A	G	EFF=NON_SYNONYMOUS_CODING	MISSENSE	Aac/Gac	N733D	Rv0064	protein_coding	Rv0064
NC_000962	71336	G	C	EFF=NON_SYNONYMOUS_CODING	MISSENSE	cGc/cCc	R906P	Rv0064	protein_coding	Rv0064
NC_000962	74059	C	T	EFF=SYNONYMOUS_CODING	SILENT	aaG/aaA	K151	icd2	protein_coding	Rv0066c
NC_000962	75940	G	C	EFF=NON_SYNONYMOUS_CODING	MISSENSE	Gtg/Ctg	V214L	Rv0068	protein_coding	Rv0068
NC_000962	92199	T	G	EFF=SYNONYMOUS_CODING	SILENT	acT/acG	T600	Rv0083	protein_coding	Rv0083
NC_000962	101727	G	A	EFF=NON_SYNONYMOUS_CODING	MISSENSE	gGa/gAa	G382E	ctpA	protein_coding	Rv0092
NC_000962	103879	C	T	EFF=NON_SYNONYMOUS_CODING	MISSENSE	gGc/gAc	G262D	Rv0094c	protein_coding	Rv0094c
NC_000962	104527	G	C	EFF=NON_SYNONYMOUS_CODING	MISSENSE	gCc/gGc	A46G	Rv0094c	protein_coding	Rv0094c
NC_000962	104817	T	G	EFF=NON_SYNONYMOUS_CODING	MISSENSE	gaA/gaC	E133D	Rv0095c	protein_coding	Rv0095c
NC_000962	104915	T	C	EFF=NON_SYNONYMOUS_CODING	MISSENSE	Acc/Gcc	T101A	Rv0095c	protein_coding	Rv0095c
NC_000962	104919	G	A	EFF=SYNONYMOUS_CODING	SILENT	ctC/ctT	L99	Rv0095c	protein_coding	Rv0095c
NC_000962	104941	T	C	EFF=NON_SYNONYMOUS_CODING	MISSENSE	cAg/cGg	Q92R	Rv0095c	protein_coding	Rv0095c
NC_000962	104942	G	C	EFF=NON_SYNONYMOUS_CODING	MISSENSE	Cag/Gag	Q92E	Rv0095c	protein_coding	Rv0095c
NC_000962	104944	G	A	EFF=NON_SYNONYMOUS_CODING	MISSENSE	gCc/gTc	A91V	Rv0095c	protein_coding	Rv0095c
NC_000962	104962	G	A	EFF=NON_SYNONYMOUS_CODING	MISSENSE	gCg/gTg	A85V	Rv0095c	protein_coding	Rv0095c
NC_000962	105021	G	A	EFF=SYNONYMOUS_CODING	SILENT	tcC/tcT	S65	Rv0095c	protein_coding	Rv0095c
NC_000962	105045	G	C	EFF=NON_SYNONYMOUS_CODING	MISSENSE	gaC/gaG	D57E	Rv0095c	protein_coding	Rv0095c
NC_000962	105060	G	A	EFF=SYNONYMOUS_CODING	SILENT	gaC/gaT	D52	Rv0095c	protein_coding	Rv0095c
NC_000962	105063	G	A	EFF=SYNONYMOUS_CODING	SILENT	ttC/ttT	F51	Rv0095c	protein_coding	Rv0095c
NC_000962	116000	T	G	EFF=SYNONYMOUS_CODING	SILENT	gtT/gtG	V2000	nrp	protein_coding	Rv0101
NC_000962	121880	G	A	EFF=SYNONYMOUS_CODING	SILENT	gcC/gcT	A98	ctpB	protein_coding	Rv0103c
NC_000962	122109	A	G	EFF=NON_SYNONYMOUS_CODING	MISSENSE	tTg/tCg	L22S	ctpB	protein_coding	Rv0103c
NC_000962	132417	C	G	EFF=NON_SYNONYMOUS_CODING	MISSENSE	Cgc/Ggc	R346G	PE_PGRS1	protein_coding	Rv0109
NC_000962	142663	A	G	EFF=NON_SYNONYMOUS_CODING	MISSENSE	cTg/cCg	L405P	oxcA	protein_coding	Rv0118c
NC_000962	146087	T	C	EFF=NON_SYNONYMOUS_CODING	MISSENSE	aAt/aGt	N562S	fusA2	protein_coding	Rv0120c
NC_000962	154283	T	C	EFF=NON_SYNONYMOUS_CODING	MISSENSE	Tcg/Ccg	S18P	mak	protein_coding	Rv0127
NC_000962	157292	C	T	EFF=SYNONYMOUS_CODING	SILENT	gaG/gaA	E103	fbpC	protein_coding	Rv0129c
NC_000962	159447	C	G	EFF=NON_SYNONYMOUS_CODING	MISSENSE	gGg/gCg	G71A	fadE1	protein_coding	Rv0131c
NC_000962	159476	C	T	EFF=SYNONYMOUS_CODING	SILENT	cgG/cgA	R61	fadE1	protein_coding	Rv0131c
NC_000962	162581	G	A	EFF=NON_SYNONYMOUS_CODING	MISSENSE	Ggc/Agc	G271S	ephF	protein_coding	Rv0134
NC_000962	176303	C	T	EFF=NON_SYNONYMOUS_CODING	MISSENSE	Cac/Tac	H202Y	Rv0149	protein_coding	Rv0149
NC_000962	177857	G	A	EFF=SYNONYMOUS_CODING	SILENT	Ctg/Ttg	L485	PE1	protein_coding	Rv0151c
NC_000962	180025	C	T	EFF=NON_SYNONYMOUS_CODING	MISSENSE	gGg/gAg	G291E	PE2	protein_coding	Rv0152c
NC_000962	184462	G	C	EFF=NON_SYNONYMOUS_CODING	MISSENSE	Ggc/Cgc	G281R	pntAa	protein_coding	Rv0155
NC_000962	188800	T	C	EFF=NON_SYNONYMOUS_CODING	MISSENSE	Acg/Gcg	T14A	PE3	protein_coding	Rv0159c
NC_000962	194681	G	C	EFF=SYNONYMOUS_CODING	SILENT	ctC/ctG	L45	mce1R	protein_coding	Rv0165c
NC_000962	196642	C	T	EFF=SYNONYMOUS_CODING	SILENT	aaC/aaT	N550	fadD5	protein_coding	Rv0166
NC_000962	197047	A	G	EFF=NON_SYNONYMOUS_CODING	MISSENSE	Atg/Gtg	M63V	yrbE1A	protein_coding	Rv0167
NC_000962	198556	A	G	EFF=NON_SYNONYMOUS_CODING	MISSENSE	aAc/aGc	N8S	mce1A	protein_coding	Rv0169
NC_000962	203269	C	T	EFF=NON_SYNONYMOUS_CODING	MISSENSE	gCg/gTg	A265V	mce1D	protein_coding	Rv0172
NC_000962	206339	T	C	EFF=NON_SYNONYMOUS_CODING	MISSENSE	cTg/cCg	L370P	mce1F	protein_coding	Rv0174
NC_000962	207226	T	C	EFF=NON_SYNONYMOUS_CODING	MISSENSE	aTg/aCg	M138T	Rv0175	protein_coding	Rv0175
NC_000962	212353	C	T	EFF=NON_SYNONYMOUS_CODING	MISSENSE	cGc/cAc	R220H	Rv0181c	protein_coding	Rv0181c
NC_000962	216641	T	C	EFF=NON_SYNONYMOUS_CODING	MISSENSE	Tac/Cac	Y125H	bglS	protein_coding	Rv0186
NC_000962	223942	T	C	EFF=NON_SYNONYMOUS_CODING	MISSENSE	Tcg/Ccg	S127P	Rv0192	protein_coding	Rv0192
NC_000962	225323	T	C	EFF=NON_SYNONYMOUS_CODING	MISSENSE	Aag/Gag	K417E	Rv0193c	protein_coding	Rv0193c
NC_000962	227098	T	C	EFF=NON_SYNONYMOUS_CODING	MISSENSE	aTg/aCg	M74T	Rv0194	protein_coding	Rv0194
NC_000962	231114	C	G	EFF=SYNONYMOUS_CODING	SILENT	gcC/gcG	A72	Rv0195	protein_coding	Rv0195
NC_000962	234051	G	A	EFF=SYNONYMOUS_CODING	SILENT	ccG/ccA	P607	Rv0197	protein_coding	Rv0197
NC_000962	261869	T	C	EFF=NON_SYNONYMOUS_CODING	MISSENSE	Tgt/Cgt	C316R	Rv0218	protein_coding	Rv0218
NC_000962	265554	A	C	EFF=SYNONYMOUS_CODING	SILENT	gtA/gtC	V16	echA1	protein_coding	Rv0222
NC_000962	276908	T	G	EFF=NON_SYNONYMOUS_CODING	MISSENSE	tTc/tGc	F284C	fadE4	protein_coding	Rv0231
NC_000962	278681	C	G	EFF=NON_SYNONYMOUS_CODING	MISSENSE	Cat/Gat	H33D	nrdB	protein_coding	Rv0233
NC_000962	283614	T	C	EFF=NON_SYNONYMOUS_CODING	MISSENSE	Agc/Ggc	S1080G	aftD	protein_coding	Rv0236c
NC_000962	285772	A	C	EFF=SYNONYMOUS_CODING	SILENT	ccT/ccG	P360	aftD	protein_coding	Rv0236c
NC_000962	285871	A	G	EFF=SYNONYMOUS_CODING	SILENT	gtT/gtC	V327	aftD	protein_coding	Rv0236c
NC_000962	310973	G	A	EFF=NON_SYNONYMOUS_CODING	MISSENSE	gCg/gTg	A182V	Rv0259c	protein_coding	Rv0259c
NC_000962	311613	G	T	EFF=SYNONYMOUS_CODING	SILENT	gtC/gtA	V349	Rv0260c	protein_coding	Rv0260c
NC_000962	316129	C	G	EFF=NON_SYNONYMOUS_CODING	MISSENSE	gGc/gCc	G96A	Rv0264c	protein_coding	Rv0264c
NC_000962	333637	A	G	EFF=NON_SYNONYMOUS_CODING	MISSENSE	Tgg/Cgg	W892R	Rv0278c	protein_coding	Rv0278c
NC_000962	333786	G	C	EFF=NON_SYNONYMOUS_CODING	MISSENSE	gCc/gGc	A842G	Rv0278c	protein_coding	Rv0278c
NC_000962	333789	G	T	EFF=NON_SYNONYMOUS_CODING	MISSENSE	tCc/tAc	S841Y	Rv0278c	protein_coding	Rv0278c
NC_000962	333892	G	C	EFF=NON_SYNONYMOUS_CODING	MISSENSE	Cgc/Ggc	R807G	Rv0278c	protein_coding	Rv0278c
NC_000962	334440	G	T	EFF=NON_SYNONYMOUS_CODING	MISSENSE	gCc/gAc	A624D	Rv0278c	protein_coding	Rv0278c
NC_000962	334641	G	C	EFF=NON_SYNONYMOUS_CODING	MISSENSE	gCc/gGc	A557G	Rv0278c	protein_coding	Rv0278c
NC_000962	334751	G	A	EFF=SYNONYMOUS_CODING	SILENT	aaC/aaT	N520	Rv0278c	protein_coding	Rv0278c
NC_000962	335597	C	G	EFF=SYNONYMOUS_CODING	SILENT	ggG/ggC	G238	Rv0278c	protein_coding	Rv0278c
NC_000962	335606	T	C	EFF=SYNONYMOUS_CODING	SILENT	ggA/ggG	G235	Rv0278c	protein_coding	Rv0278c
NC_000962	335642	A	G	EFF=SYNONYMOUS_CODING	SILENT	gcT/gcC	A223	Rv0278c	protein_coding	Rv0278c
NC_000962	335643	G	T	EFF=NON_SYNONYMOUS_CODING	MISSENSE	gCt/gAt	A223D	Rv0278c	protein_coding	Rv0278c
NC_000962	335651	G	C	EFF=SYNONYMOUS_CODING	SILENT	gcC/gcG	A220	Rv0278c	protein_coding	Rv0278c
NC_000962	335654	G	A	EFF=SYNONYMOUS_CODING	SILENT	ggC/ggT	G219	Rv0278c	protein_coding	Rv0278c
NC_000962	335657	G	A	EFF=SYNONYMOUS_CODING	SILENT	ggC/ggT	G218	Rv0278c	protein_coding	Rv0278c
NC_000962	335710	C	A	EFF=NON_SYNONYMOUS_CODING	MISSENSE	Ggc/Tgc	G201C	Rv0278c	protein_coding	Rv0278c
NC_000962	335722	G	A	EFF=SYNONYMOUS_CODING	SILENT	Ctg/Ttg	L197	Rv0278c	protein_coding	Rv0278c
NC_000962	335725	T	C	EFF=NON_SYNONYMOUS_CODING	MISSENSE	Atg/Gtg	M196V	Rv0278c	protein_coding	Rv0278c
NC_000962	335732	G	C	EFF=SYNONYMOUS_CODING	SILENT	ggC/ggG	G193	Rv0278c	protein_coding	Rv0278c
NC_000962	335740	C	T	EFF=NON_SYNONYMOUS_CODING	MISSENSE	Gcc/Acc	A191T	Rv0278c	protein_coding	Rv0278c
NC_000962	335741	T	A	EFF=SYNONYMOUS_CODING	SILENT	ggA/ggT	G190	Rv0278c	protein_coding	Rv0278c
NC_000962	335749	A	C	EFF=NON_SYNONYMOUS_CODING	MISSENSE	Tcc/Gcc	S188A	Rv0278c	protein_coding	Rv0278c
NC_000962	335919	T	G	EFF=NON_SYNONYMOUS_CODING	MISSENSE	gAc/gCc	D131A	Rv0278c	protein_coding	Rv0278c
NC_000962	335920	C	G	EFF=NON_SYNONYMOUS_CODING	MISSENSE	Gac/Cac	D131H	Rv0278c	protein_coding	Rv0278c
NC_000962	335922	C	G	EFF=NON_SYNONYMOUS_CODING	MISSENSE	gGg/gCg	G130A	Rv0278c	protein_coding	Rv0278c
NC_000962	335927	A	G	EFF=SYNONYMOUS_CODING	SILENT	aaT/aaC	N128	Rv0278c	protein_coding	Rv0278c
NC_000962	335929	T	C	EFF=NON_SYNONYMOUS_CODING	MISSENSE	Aat/Gat	N128D	Rv0278c	protein_coding	Rv0278c
NC_000962	335971	A	G	EFF=SYNONYMOUS_CODING	SILENT	Ttg/Ctg	L114	Rv0278c	protein_coding	Rv0278c
NC_000962	336081	A	G	EFF=NON_SYNONYMOUS_CODING	MISSENSE	gTg/gCg	V77A	Rv0278c	protein_coding	Rv0278c
NC_000962	336082	C	T	EFF=NON_SYNONYMOUS_CODING	MISSENSE	Gtg/Atg	V77M	Rv0278c	protein_coding	Rv0278c
NC_000962	336245	T	C	EFF=SYNONYMOUS_CODING	SILENT	ggA/ggG	G22	Rv0278c	protein_coding	Rv0278c
NC_000962	336246	C	T	EFF=NON_SYNONYMOUS_CODING	MISSENSE	gGa/gAa	G22E	Rv0278c	protein_coding	Rv0278c
NC_000962	336590	G	C	EFF=NON_SYNONYMOUS_CODING	MISSENSE	atC/atG	I828M	PE_PGRS4	protein_coding	Rv0279c
NC_000962	336592	T	G	EFF=NON_SYNONYMOUS_CODING	MISSENSE	Atc/Ctc	I828L	PE_PGRS4	protein_coding	Rv0279c
NC_000962	336611	G	C	EFF=SYNONYMOUS_CODING	SILENT	gcC/gcG	A821	PE_PGRS4	protein_coding	Rv0279c
NC_000962	336617	G	C	EFF=SYNONYMOUS_CODING	SILENT	ccC/ccG	P819	PE_PGRS4	protein_coding	Rv0279c
NC_000962	336620	T	C	EFF=SYNONYMOUS_CODING	SILENT	acA/acG	T818	PE_PGRS4	protein_coding	Rv0279c
NC_000962	336698	C	G	EFF=SYNONYMOUS_CODING	SILENT	ggG/ggC	G792	PE_PGRS4	protein_coding	Rv0279c
NC_000962	336701	A	G	EFF=SYNONYMOUS_CODING	SILENT	ggT/ggC	G791	PE_PGRS4	protein_coding	Rv0279c
NC_000962	336707	G	A	EFF=SYNONYMOUS_CODING	SILENT	gaC/gaT	D789	PE_PGRS4	protein_coding	Rv0279c
NC_000962	336708	T	C	EFF=NON_SYNONYMOUS_CODING	MISSENSE	gAc/gGc	D789G	PE_PGRS4	protein_coding	Rv0279c
NC_000962	336710	A	G	EFF=SYNONYMOUS_CODING	SILENT	gcT/gcC	A788	PE_PGRS4	protein_coding	Rv0279c
NC_000962	336728	G	A	EFF=SYNONYMOUS_CODING	SILENT	ggC/ggT	G782	PE_PGRS4	protein_coding	Rv0279c
NC_000962	337820	G	A	EFF=SYNONYMOUS_CODING	SILENT	ggC/ggT	G418	PE_PGRS4	protein_coding	Rv0279c
NC_000962	337959	A	C	EFF=NON_SYNONYMOUS_CODING	MISSENSE	aTc/aGc	I372S	PE_PGRS4	protein_coding	Rv0279c
NC_000962	338012	C	T	EFF=SYNONYMOUS_CODING	SILENT	ctG/ctA	L354	PE_PGRS4	protein_coding	Rv0279c
NC_000962	338020	A	C	EFF=NON_SYNONYMOUS_CODING	MISSENSE	Tgc/Ggc	C352G	PE_PGRS4	protein_coding	Rv0279c
NC_000962	338100	T	C	EFF=NON_SYNONYMOUS_CODING	MISSENSE	aAc/aGc	N325S	PE_PGRS4	protein_coding	Rv0279c
NC_000962	338453	A	G	EFF=SYNONYMOUS_CODING	SILENT	gcT/gcC	A207	PE_PGRS4	protein_coding	Rv0279c
NC_000962	338837	C	T	EFF=SYNONYMOUS_CODING	SILENT	gcG/gcA	A79	PE_PGRS4	protein_coding	Rv0279c
NC_000962	338844	A	G	EFF=NON_SYNONYMOUS_CODING	MISSENSE	gTg/gCg	V77A	PE_PGRS4	protein_coding	Rv0279c
NC_000962	338845	C	T	EFF=NON_SYNONYMOUS_CODING	MISSENSE	Gtg/Atg	V77M	PE_PGRS4	protein_coding	Rv0279c
NC_000962	338960	T	C	EFF=SYNONYMOUS_CODING	SILENT	gcA/gcG	A38	PE_PGRS4	protein_coding	Rv0279c
NC_000962	338963	T	C	EFF=SYNONYMOUS_CODING	SILENT	acA/acG	T37	PE_PGRS4	protein_coding	Rv0279c
NC_000962	338997	G	C	EFF=NON_SYNONYMOUS_CODING	MISSENSE	gCc/gGc	A26G	PE_PGRS4	protein_coding	Rv0279c
NC_000962	338998	C	T	EFF=NON_SYNONYMOUS_CODING	MISSENSE	Gcc/Acc	A26T	PE_PGRS4	protein_coding	Rv0279c
NC_000962	339020	T	C	EFF=SYNONYMOUS_CODING	SILENT	ttA/ttG	L18	PE_PGRS4	protein_coding	Rv0279c
NC_000962	340372	T	C	EFF=NON_SYNONYMOUS_CODING	MISSENSE	Tcg/Ccg	S337P	PPE3	protein_coding	Rv0280
NC_000962	346275	C	G	EFF=NON_SYNONYMOUS_CODING	MISSENSE	cCg/cGg	P214R	eccC3	protein_coding	Rv0284
NC_000962	351239	C	T	EFF=SYNONYMOUS_CODING	SILENT	ggC/ggT	G435	PPE4	protein_coding	Rv0286
NC_000962	356528	A	G	EFF=NON_SYNONYMOUS_CODING	MISSENSE	Aat/Gat	N217D	eccE3	protein_coding	Rv0292
NC_000962	361362	T	C	EFF=NON_SYNONYMOUS_CODING	MISSENSE	aTg/aCg	M10T	PE_PGRS5	protein_coding	Rv0297
NC_000962	361381	T	C	EFF=SYNONYMOUS_CODING	SILENT	ggT/ggC	G16	PE_PGRS5	protein_coding	Rv0297
NC_000962	376774	T	C	EFF=SYNONYMOUS_CODING	SILENT	gcA/gcG	A94	Rv0307c	protein_coding	Rv0307c
NC_000962	384380	A	C	EFF=NON_SYNONYMOUS_CODING	MISSENSE	aAg/aCg	K260T	Rv0315	protein_coding	Rv0315
NC_000962	386432	C	G	EFF=NON_SYNONYMOUS_CODING	MISSENSE	gGg/gCg	G223A	Rv0318c	protein_coding	Rv0318c
NC_000962	390828	T	C	EFF=NON_SYNONYMOUS_CODING	MISSENSE	Agt/Ggt	S142G	Rv0323c	protein_coding	Rv0323c
NC_000962	393780	T	G	EFF=NON_SYNONYMOUS_CODING	MISSENSE	gAg/gCg	E89A	cyp135A1	protein_coding	Rv0327c
NC_000962	403980	G	A	EFF=NON_SYNONYMOUS_CODING	MISSENSE	gCc/gTc	A621V	Rv0338c	protein_coding	Rv0338c
NC_000962	404326	T	C	EFF=NON_SYNONYMOUS_CODING	MISSENSE	Agg/Ggg	R506G	Rv0338c	protein_coding	Rv0338c
NC_000962	408723	C	T	EFF=SYNONYMOUS_CODING	SILENT	atC/atT	I30	Rv0340	protein_coding	Rv0340
NC_000962	414486	C	T	EFF=SYNONYMOUS_CODING	SILENT	gaG/gaA	E152	lpqJ	protein_coding	Rv0344c
NC_000962	420008	A	G	EFF=SYNONYMOUS_CODING	SILENT	gcA/gcG	A58	dnaK	protein_coding	Rv0350
NC_000962	444351	G	T	EFF=NON_SYNONYMOUS_CODING	MISSENSE	aaC/aaA	N155K	Rv0366c	protein_coding	Rv0366c
NC_000962	454295	T	C	EFF=SYNONYMOUS_CODING	SILENT	ccA/ccG	P26	Rv0376c	protein_coding	Rv0376c
NC_000962	457452	T	G	EFF=SYNONYMOUS_CODING	SILENT	acA/acC	T124	Rv0381c	protein_coding	Rv0381c
NC_000962	475178	T	C	EFF=NON_SYNONYMOUS_CODING	MISSENSE	gTc/gCc	V80A	Rv0395	protein_coding	Rv0395
NC_000962	478358	C	T	EFF=NON_SYNONYMOUS_CODING	MISSENSE	Gag/Aag	E67K	lpqK	protein_coding	Rv0399c
NC_000962	486978	C	G	EFF=NON_SYNONYMOUS_CODING	MISSENSE	caC/caG	H416Q	pks6	protein_coding	Rv0405
NC_000962	489935	G	C	EFF=NON_SYNONYMOUS_CODING	MISSENSE	cGg/cCg	R1402P	pks6	protein_coding	Rv0405
NC_000962	498557	C	A	EFF=NON_SYNONYMOUS_CODING	MISSENSE	Gac/Tac	D355Y	Rv0412c	protein_coding	Rv0412c
NC_000962	502589	C	G	EFF=NON_SYNONYMOUS_CODING	MISSENSE	tCc/tGc	S75C	thiG	protein_coding	Rv0417
NC_000962	513257	T	C	EFF=NON_SYNONYMOUS_CODING	MISSENSE	Atg/Gtg	M689V	ctpH	protein_coding	Rv0425c
NC_000962	541201	A	G	EFF=SYNONYMOUS_CODING	SILENT	ctT/ctC	L97	mmpL4	protein_coding	Rv0450c
NC_000962	551525	A	C	EFF=SYNONYMOUS_CODING	SILENT	Aga/Cga	R110	Rv0459	protein_coding	Rv0459
NC_000962	557133	G	A	EFF=NON_SYNONYMOUS_CODING	MISSENSE	Gtt/Att	V226I	Rv0466	protein_coding	Rv0466
NC_000962	563420	T	C	EFF=NON_SYNONYMOUS_CODING	MISSENSE	gAg/gGg	E3G	Rv0472c	protein_coding	Rv0472c
NC_000962	571943	G	A	EFF=SYNONYMOUS_CODING	SILENT	gtG/gtA	V78	lprQ	protein_coding	Rv0483
NC_000962	573262	A	G	EFF=SYNONYMOUS_CODING	SILENT	ggT/ggC	G180	Rv0484c	protein_coding	Rv0484c
NC_000962	584438	G	A	EFF=NON_SYNONYMOUS_CODING	MISSENSE	Ccc/Tcc	P85S	Rv0493c	protein_coding	Rv0493c
NC_000962	589536	G	A	EFF=SYNONYMOUS_CODING	SILENT	ctG/ctA	L118	Rv0499	protein_coding	Rv0499
NC_000962	590436	T	C	EFF=SYNONYMOUS_CODING	SILENT	gcT/gcC	A118	proC	protein_coding	Rv0500
NC_000962	597816	A	G	EFF=SYNONYMOUS_CODING	SILENT	gcA/gcG	A206	mmpL2	protein_coding	Rv0507
NC_000962	598475	G	A	EFF=NON_SYNONYMOUS_CODING	MISSENSE	cGc/cAc	R426H	mmpL2	protein_coding	Rv0507
NC_000962	599488	G	T	EFF=NON_SYNONYMOUS_CODING	MISSENSE	Gat/Tat	D764Y	mmpL2	protein_coding	Rv0507
NC_000962	608037	A	C	EFF=NON_SYNONYMOUS_CODING	MISSENSE	cAc/cCc	H496P	Rv0515	protein_coding	Rv0515
NC_000962	611263	T	A	EFF=NON_SYNONYMOUS_CODING	MISSENSE	cAa/cTa	Q271L	Rv0519c	protein_coding	Rv0519c
NC_000962	623472	A	G	EFF=NON_SYNONYMOUS_CODING	MISSENSE	gAc/gGc	D227G	PE_PGRS6	protein_coding	Rv0532
NC_000962	623508	C	G	EFF=NON_SYNONYMOUS_CODING	MISSENSE	gCc/gGc	A239G	PE_PGRS6	protein_coding	Rv0532
NC_000962	630722	G	C	EFF=NON_SYNONYMOUS_CODING	MISSENSE	cGg/cCg	R228P	Rv0538	protein_coding	Rv0538
NC_000962	633611	A	G	EFF=NON_SYNONYMOUS_CODING	MISSENSE	cTa/cCa	L265P	Rv0541c	protein_coding	Rv0541c
NC_000962	637319	G	A	EFF=NON_SYNONYMOUS_CODING	MISSENSE	Cct/Tct	P49S	pitA	protein_coding	Rv0545c
NC_000962	637922	C	T	EFF=SYNONYMOUS_CODING	SILENT	caG/caA	Q16	Rv0546c	protein_coding	Rv0546c
NC_000962	648002	T	G	EFF=NON_SYNONYMOUS_CODING	MISSENSE	cTc/cGc	L15R	Rv0556	protein_coding	Rv0556
NC_000962	649184	C	G	EFF=NON_SYNONYMOUS_CODING	MISSENSE	Ccg/Gcg	P217A	mgtA	protein_coding	Rv0557
NC_000962	664249	C	T	EFF=SYNONYMOUS_CODING	SILENT	caG/caA	Q190	Rv0571c	protein_coding	Rv0571c
NC_000962	665293	A	G	EFF=NON_SYNONYMOUS_CODING	MISSENSE	Ttc/Ctc	F31L	Rv0572c	protein_coding	Rv0572c
NC_000962	667659	C	T	EFF=NON_SYNONYMOUS_CODING	MISSENSE	Gac/Aac	D246N	Rv0574c	protein_coding	Rv0574c
NC_000962	669398	T	C	EFF=SYNONYMOUS_CODING	SILENT	caA/caG	Q116	Rv0575c	protein_coding	Rv0575c
NC_000962	672491	C	G	EFF=SYNONYMOUS_CODING	SILENT	ggG/ggC	G1142	PE_PGRS7	protein_coding	Rv0578c
NC_000962	673238	A	G	EFF=SYNONYMOUS_CODING	SILENT	caT/caC	H893	PE_PGRS7	protein_coding	Rv0578c
NC_000962	685461	C	G	EFF=SYNONYMOUS_CODING	SILENT	gcC/gcG	A111	yrbE2A	protein_coding	Rv0587
NC_000962	685608	T	C	EFF=SYNONYMOUS_CODING	SILENT	ctT/ctC	L160	yrbE2A	protein_coding	Rv0587
NC_000962	686972	T	C	EFF=NON_SYNONYMOUS_CODING	MISSENSE	tTc/tCc	F51S	mce2A	protein_coding	Rv0589
NC_000962	690465	T	G	EFF=SYNONYMOUS_CODING	SILENT	ctT/ctG	L469	mce2C	protein_coding	Rv0591
NC_000962	698968	G	A	EFF=SYNONYMOUS_CODING	SILENT	ggC/ggT	G9	Rv0601c	protein_coding	Rv0601c
NC_000962	709226	G	A	EFF=NON_SYNONYMOUS_CODING	MISSENSE	aCc/aTc	T97I	Rv0613c	protein_coding	Rv0613c
NC_000962	725900	G	T	EFF=NON_SYNONYMOUS_CODING	MISSENSE	Ctc/Atc	L803I	recC	protein_coding	Rv0631c
NC_000962	726703	C	A	EFF=NON_SYNONYMOUS_CODING	MISSENSE	aGg/aTg	R535M	recC	protein_coding	Rv0631c
NC_000962	733798	G	C	EFF=NON_SYNONYMOUS_CODING	MISSENSE	aGc/aCc	S21T	secE1	protein_coding	Rv0638
NC_000962	736710	T	C	EFF=NON_SYNONYMOUS_CODING	MISSENSE	aAc/aGc	N165S	mmaA4	protein_coding	Rv0642c
NC_000962	752343	A	G	EFF=NON_SYNONYMOUS_CODING	MISSENSE	gAg/gGg	E276G	mkl	protein_coding	Rv0655
NC_000962	754186	A	G	EFF=NON_SYNONYMOUS_CODING	MISSENSE	cTc/cCc	L75P	Rv0658c	protein_coding	Rv0658c
NC_000962	761155	C	T	EFF=NON_SYNONYMOUS_CODING	MISSENSE	tCg/tTg	S450L	rpoB	protein_coding	Rv0667
NC_000962	764995	C	G	EFF=SYNONYMOUS_CODING	SILENT	gcC/gcG	A542	rpoC	protein_coding	Rv0668
NC_000962	765804	C	T	EFF=NON_SYNONYMOUS_CODING	MISSENSE	aCc/aTc	T812I	rpoC	protein_coding	Rv0668
NC_000962	773809	G	A	EFF=SYNONYMOUS_CODING	SILENT	gaG/gaA	E229	echA4	protein_coding	Rv0673
NC_000962	775639	T	C	EFF=NON_SYNONYMOUS_CODING	MISSENSE	Att/Gtt	I948V	mmpL5	protein_coding	Rv0676c
NC_000962	790180	A	G	EFF=SYNONYMOUS_CODING	SILENT	gaT/gaC	D298	Rv0690c	protein_coding	Rv0690c
NC_000962	796509	G	T	EFF=NON_SYNONYMOUS_CODING	MISSENSE	Ggc/Tgc	G331C	Rv0696	protein_coding	Rv0696
NC_000962	804900	A	G	EFF=NON_SYNONYMOUS_CODING	MISSENSE	Atc/Gtc	I207V	rpsC	protein_coding	Rv0707
NC_000962	805080	G	A	EFF=NON_SYNONYMOUS_CODING	MISSENSE	Gtt/Att	V267I	rpsC	protein_coding	Rv0707
NC_000962	813634	C	T	EFF=SYNONYMOUS_CODING	SILENT	ggC/ggT	G79	rplF	protein_coding	Rv0719
NC_000962	816088	T	C	EFF=SYNONYMOUS_CODING	SILENT	acT/acC	T142	sppA	protein_coding	Rv0724
NC_000962	819514	T	C	EFF=NON_SYNONYMOUS_CODING	MISSENSE	Aac/Gac	N43D	Rv0726c	protein_coding	Rv0726c
NC_000962	820483	G	T	EFF=NON_SYNONYMOUS_CODING	MISSENSE	gCc/gAc	A6D	fucA	protein_coding	Rv0727c
NC_000962	836272	A	G	EFF=NON_SYNONYMOUS_CODING	MISSENSE	gAg/gGg	E191G	PE_PGRS9	protein_coding	Rv0746
NC_000962	836291	A	G	EFF=SYNONYMOUS_CODING	SILENT	ggA/ggG	G197	PE_PGRS9	protein_coding	Rv0746
NC_000962	836426	A	C	EFF=SYNONYMOUS_CODING	SILENT	ctA/ctC	L242	PE_PGRS9	protein_coding	Rv0746
NC_000962	836454	A	G	EFF=NON_SYNONYMOUS_CODING	MISSENSE	Act/Gct	T252A	PE_PGRS9	protein_coding	Rv0746
NC_000962	836538	A	G	EFF=NON_SYNONYMOUS_CODING	MISSENSE	Aac/Gac	N280D	PE_PGRS9	protein_coding	Rv0746
NC_000962	836658	A	G	EFF=NON_SYNONYMOUS_CODING	MISSENSE	Acc/Gcc	T320A	PE_PGRS9	protein_coding	Rv0746
NC_000962	837033	A	G	EFF=NON_SYNONYMOUS_CODING	MISSENSE	Acc/Gcc	T445A	PE_PGRS9	protein_coding	Rv0746
NC_000962	838990	C	G	EFF=SYNONYMOUS_CODING	SILENT	gcC/gcG	A180	PE_PGRS10	protein_coding	Rv0747
NC_000962	839123	A	G	EFF=NON_SYNONYMOUS_CODING	MISSENSE	Agg/Ggg	R225G	PE_PGRS10	protein_coding	Rv0747
NC_000962	839129	C	G	EFF=NON_SYNONYMOUS_CODING	MISSENSE	Cgc/Ggc	R227G	PE_PGRS10	protein_coding	Rv0747
NC_000962	839194	A	G	EFF=SYNONYMOUS_CODING	SILENT	acA/acG	T248	PE_PGRS10	protein_coding	Rv0747
NC_000962	839269	A	G	EFF=SYNONYMOUS_CODING	SILENT	ggA/ggG	G273	PE_PGRS10	protein_coding	Rv0747
NC_000962	839271	C	A	EFF=NON_SYNONYMOUS_CODING	MISSENSE	gCc/gAc	A274D	PE_PGRS10	protein_coding	Rv0747
NC_000962	839279	G	A	EFF=NON_SYNONYMOUS_CODING	MISSENSE	Gac/Aac	D277N	PE_PGRS10	protein_coding	Rv0747
NC_000962	839284	C	G	EFF=SYNONYMOUS_CODING	SILENT	gcC/gcG	A278	PE_PGRS10	protein_coding	Rv0747
NC_000962	839309	T	G	EFF=NON_SYNONYMOUS_CODING	MISSENSE	Tcc/Gcc	S287A	PE_PGRS10	protein_coding	Rv0747
NC_000962	839334	A	G	EFF=NON_SYNONYMOUS_CODING	MISSENSE	aAa/aGa	K295R	PE_PGRS10	protein_coding	Rv0747
NC_000962	839348	A	G	EFF=NON_SYNONYMOUS_CODING	MISSENSE	Agc/Ggc	S300G	PE_PGRS10	protein_coding	Rv0747
NC_000962	839515	G	A	EFF=SYNONYMOUS_CODING	SILENT	gcG/gcA	A355	PE_PGRS10	protein_coding	Rv0747
NC_000962	839516	A	G	EFF=NON_SYNONYMOUS_CODING	MISSENSE	Acc/Gcc	T356A	PE_PGRS10	protein_coding	Rv0747
NC_000962	839519	C	G	EFF=NON_SYNONYMOUS_CODING	MISSENSE	Ctg/Gtg	L357V	PE_PGRS10	protein_coding	Rv0747
NC_000962	839520	T	C	EFF=NON_SYNONYMOUS_CODING	MISSENSE	cTg/cCg	L357P	PE_PGRS10	protein_coding	Rv0747
NC_000962	839534	A	C	EFF=NON_SYNONYMOUS_CODING	MISSENSE	Atc/Ctc	I362L	PE_PGRS10	protein_coding	Rv0747
NC_000962	839949	C	G	EFF=NON_SYNONYMOUS_CODING	MISSENSE	gCg/gGg	A500G	PE_PGRS10	protein_coding	Rv0747
NC_000962	840229	G	C	EFF=SYNONYMOUS_CODING	SILENT	gcG/gcC	A593	PE_PGRS10	protein_coding	Rv0747
NC_000962	840235	C	G	EFF=SYNONYMOUS_CODING	SILENT	ggC/ggG	G595	PE_PGRS10	protein_coding	Rv0747
NC_000962	840241	C	T	EFF=SYNONYMOUS_CODING	SILENT	ggC/ggT	G597	PE_PGRS10	protein_coding	Rv0747
NC_000962	840496	C	G	EFF=SYNONYMOUS_CODING	SILENT	ggC/ggG	G682	PE_PGRS10	protein_coding	Rv0747
NC_000962	841764	G	C	EFF=SYNONYMOUS_CODING	SILENT	acC/acG	T37	Rv0749A	protein_coding	Rv0749A
NC_000962	849570	G	T	EFF=SYNONYMOUS_CODING	SILENT	gcC/gcA	A157	PPE12	protein_coding	Rv0755c
NC_000962	852910	C	T	EFF=NON_SYNONYMOUS_CODING	MISSENSE	cCc/cTc	P172L	phoR	protein_coding	Rv0758
NC_000962	857696	A	G	EFF=SYNONYMOUS_CODING	SILENT	gcT/gcC	A114	cyp51	protein_coding	Rv0764c
NC_000962	880562	G	T	EFF=NON_SYNONYMOUS_CODING	MISSENSE	tGc/tTc	C408F	Rv0785	protein_coding	Rv0785
NC_000962	882257	T	C	EFF=NON_SYNONYMOUS_CODING	MISSENSE	Tac/Cac	Y267H	Rv0787	protein_coding	Rv0787
NC_000962	885542	G	C	EFF=NON_SYNONYMOUS_CODING	MISSENSE	tCc/tGc	S100C	Rv0791c	protein_coding	Rv0791c
NC_000962	893733	T	G	EFF=NON_SYNONYMOUS_CODING	MISSENSE	cTg/cGg	L139R	pepC	protein_coding	Rv0800
NC_000962	900221	T	C	EFF=SYNONYMOUS_CODING	SILENT	gtA/gtG	V370	cpsY	protein_coding	Rv0806c
NC_000962	903003	C	T	EFF=NON_SYNONYMOUS_CODING	MISSENSE	gCg/gTg	A298V	purF	protein_coding	Rv0808
NC_000962	903550	T	C	EFF=SYNONYMOUS_CODING	SILENT	gcT/gcC	A480	purF	protein_coding	Rv0808
NC_000962	903913	T	C	EFF=SYNONYMOUS_CODING	SILENT	ggT/ggC	G63	purM	protein_coding	Rv0809
NC_000962	906857	A	G	EFF=NON_SYNONYMOUS_CODING	MISSENSE	atA/atG	I145M	pabC	protein_coding	Rv0812
NC_000962	909280	A	C	EFF=SYNONYMOUS_CODING	SILENT	gcT/gcG	A13	cysA2	protein_coding	Rv0815c
NC_000962	926227	T	C	EFF=SYNONYMOUS_CODING	SILENT	ggT/ggC	G289	PE_PGRS13	protein_coding	Rv0833
NC_000962	926230	C	T	EFF=SYNONYMOUS_CODING	SILENT	gcC/gcT	A290	PE_PGRS13	protein_coding	Rv0833
NC_000962	926246	G	A	EFF=NON_SYNONYMOUS_CODING	MISSENSE	Ggg/Agg	G296R	PE_PGRS13	protein_coding	Rv0833
NC_000962	926247	G	A	EFF=NON_SYNONYMOUS_CODING	MISSENSE	gGg/gAg	G296E	PE_PGRS13	protein_coding	Rv0833
NC_000962	927385	A	G	EFF=SYNONYMOUS_CODING	SILENT	ggA/ggG	G675	PE_PGRS13	protein_coding	Rv0833
NC_000962	928242	G	T	EFF=SYNONYMOUS_CODING	SILENT	atC/atA	I748	PE_PGRS14	protein_coding	Rv0834c
NC_000962	940917	T	A	EFF=NON_SYNONYMOUS_CODING	MISSENSE	Atg/Ttg	M64L	narL	protein_coding	Rv0844c
NC_000962	945214	G	A	EFF=NON_SYNONYMOUS_CODING	MISSENSE	Ggt/Agt	G93S	cysK2	protein_coding	Rv0848
NC_000962	949535	T	C	EFF=SYNONYMOUS_CODING	SILENT	gcA/gcG	A528	pdc	protein_coding	Rv0853c
NC_000962	955524	A	G	EFF=NON_SYNONYMOUS_CODING	MISSENSE	Agc/Ggc	S150G	Rv0859	protein_coding	Rv0859
NC_000962	979704	G	C	EFF=NON_SYNONYMOUS_CODING	MISSENSE	Ggc/Cgc	G115R	Rv0881	protein_coding	Rv0881
NC_000962	990001	G	C	EFF=NON_SYNONYMOUS_CODING	MISSENSE	Ccc/Gcc	P866A	Rv0890c	protein_coding	Rv0890c
NC_000962	993346	A	C	EFF=NON_SYNONYMOUS_CODING	MISSENSE	gTt/gGt	V37G	Rv0891c	protein_coding	Rv0891c
NC_000962	998453	G	A	EFF=SYNONYMOUS_CODING	SILENT	ctG/ctA	L224	Rv0895	protein_coding	Rv0895
NC_000962	1002044	A	G	EFF=SYNONYMOUS_CODING	SILENT	gaT/gaC	D124	Rv0897c	protein_coding	Rv0897c
NC_000962	1025106	T	C	EFF=SYNONYMOUS_CODING	SILENT	ttT/ttC	F141	Rv0919	protein_coding	Rv0919
NC_000962	1028591	G	T	EFF=NON_SYNONYMOUS_CODING	MISSENSE	Gcc/Tcc	A303S	Rv0922	protein_coding	Rv0922
NC_000962	1037012	T	C	EFF=NON_SYNONYMOUS_CODING	MISSENSE	aTg/aCg	M5T	pstA1	protein_coding	Rv0930
NC_000962	1037355	T	C	EFF=SYNONYMOUS_CODING	SILENT	acT/acC	T119	pstA1	protein_coding	Rv0930
NC_000962	1041445	C	T	EFF=NON_SYNONYMOUS_CODING	MISSENSE	aCg/aTg	T61M	pstB	protein_coding	Rv0933
NC_000962	1043904	T	G	EFF=NON_SYNONYMOUS_CODING	MISSENSE	caT/caG	H202Q	pstC1	protein_coding	Rv0935
NC_000962	1047165	T	C	EFF=NON_SYNONYMOUS_CODING	MISSENSE	Tgc/Cgc	C344R	ligD	protein_coding	Rv0938
NC_000962	1057788	T	G	EFF=NON_SYNONYMOUS_CODING	MISSENSE	aAg/aCg	K59T	Rv0948c	protein_coding	Rv0948c
NC_000962	1068151	T	C	EFF=SYNONYMOUS_CODING	SILENT	caT/caC	H197	purN	protein_coding	Rv0956
NC_000962	1068432	A	G	EFF=SYNONYMOUS_CODING	SILENT	ccA/ccG	P76	purH	protein_coding	Rv0957
NC_000962	1070702	T	C	EFF=NON_SYNONYMOUS_CODING	MISSENSE	Tcc/Ccc	S274P	Rv0958	protein_coding	Rv0958
NC_000962	1071797	C	G	EFF=SYNONYMOUS_CODING	SILENT	ggC/ggG	G181	Rv0959	protein_coding	Rv0959
NC_000962	1074558	G	A	EFF=NON_SYNONYMOUS_CODING	MISSENSE	cCc/cTc	P186L	lprP	protein_coding	Rv0962c
NC_000962	1076309	G	T	EFF=NON_SYNONYMOUS_CODING	MISSENSE	Cct/Act	P124T	Rv0964c	protein_coding	Rv0964c
NC_000962	1077312	A	G	EFF=NON_SYNONYMOUS_CODING	MISSENSE	gTg/gCg	V175A	Rv0966c	protein_coding	Rv0966c
NC_000962	1079927	C	A	EFF=SYNONYMOUS_CODING	SILENT	acC/acA	T395	ctpV	protein_coding	Rv0969
NC_000962	1081681	T	C	EFF=SYNONYMOUS_CODING	SILENT	gtT/gtC	V210	Rv0970	protein_coding	Rv0970
NC_000962	1087193	G	C	EFF=NON_SYNONYMOUS_CODING	MISSENSE	aaC/aaG	N51K	accD2	protein_coding	Rv0974c
NC_000962	1093406	A	G	EFF=SYNONYMOUS_CODING	SILENT	gtT/gtC	V317	PE_PGRS17	protein_coding	Rv0978c
NC_000962	1093886	C	A	EFF=SYNONYMOUS_CODING	SILENT	ggG/ggT	G157	PE_PGRS17	protein_coding	Rv0978c
NC_000962	1093928	G	A	EFF=SYNONYMOUS_CODING	SILENT	aaC/aaT	N143	PE_PGRS17	protein_coding	Rv0978c
NC_000962	1096205	T	C	EFF=NON_SYNONYMOUS_CODING	MISSENSE	Agc/Ggc	S83G	PE_PGRS18	protein_coding	Rv0980c
NC_000962	1096323	G	T	EFF=NON_SYNONYMOUS_CODING	MISSENSE	caC/caA	H43Q	PE_PGRS18	protein_coding	Rv0980c
NC_000962	1096398	C	T	EFF=SYNONYMOUS_CODING	SILENT	gcG/gcA	A18	PE_PGRS18	protein_coding	Rv0980c
NC_000962	1100234	T	C	EFF=NON_SYNONYMOUS_CODING	MISSENSE	cTg/cCg	L390P	pepD	protein_coding	Rv0983
NC_000962	1103249	C	T	EFF=SYNONYMOUS_CODING	SILENT	gcC/gcT	A236	Rv0987	protein_coding	Rv0987
NC_000962	1106422	T	C	EFF=NON_SYNONYMOUS_CODING	MISSENSE	Ata/Gta	I321V	grcC2	protein_coding	Rv0989c
NC_000962	1106518	C	T	EFF=NON_SYNONYMOUS_CODING	MISSENSE	Gtg/Atg	V289M	grcC2	protein_coding	Rv0989c
NC_000962	1106649	T	C	EFF=NON_SYNONYMOUS_CODING	MISSENSE	tAc/tGc	Y245C	grcC2	protein_coding	Rv0989c
NC_000962	1107917	G	T	EFF=NON_SYNONYMOUS_CODING	MISSENSE	caC/caA	H61Q	Rv0990c	protein_coding	Rv0990c
NC_000962	1109975	A	G	EFF=NON_SYNONYMOUS_CODING	MISSENSE	cAg/cGg	Q235R	galU	protein_coding	Rv0993
NC_000962	1126889	G	C	EFF=NON_SYNONYMOUS_CODING	MISSENSE	Cgc/Ggc	R39G	metS	protein_coding	Rv1007c
NC_000962	1127648	C	A	EFF=NON_SYNONYMOUS_CODING	MISSENSE	aCc/aAc	T187N	tatD	protein_coding	Rv1008
NC_000962	1142266	A	C	EFF=SYNONYMOUS_CODING	SILENT	ctA/ctC	L1100	mfd	protein_coding	Rv1020
NC_000962	1149551	C	T	EFF=SYNONYMOUS_CODING	SILENT	gaG/gaA	E712	kdpD	protein_coding	Rv1028c
NC_000962	1150143	G	T	EFF=NON_SYNONYMOUS_CODING	MISSENSE	gCc/gAc	A515D	kdpD	protein_coding	Rv1028c
NC_000962	1150585	G	A	EFF=NON_SYNONYMOUS_CODING	MISSENSE	Ccc/Tcc	P368S	kdpD	protein_coding	Rv1028c
NC_000962	1163134	T	C	EFF=SYNONYMOUS_CODING	SILENT	ggA/ggG	G81	PE8	protein_coding	Rv1040c
NC_000962	1169447	G	A	EFF=NON_SYNONYMOUS_CODING	MISSENSE	Gcc/Acc	A9T	Rv1047	protein_coding	Rv1047
NC_000962	1170404	C	A	EFF=NON_SYNONYMOUS_CODING	MISSENSE	Cag/Aag	Q328K	Rv1047	protein_coding	Rv1047
NC_000962	1178116	T	C	EFF=SYNONYMOUS_CODING	SILENT	acT/acC	T163	Rv1056	protein_coding	Rv1056
NC_000962	1190093	A	C	EFF=NON_SYNONYMOUS_CODING	MISSENSE	tTg/tGg	L111W	PE_PGRS19	protein_coding	Rv1067c
NC_000962	1199547	G	A	EFF=NON_SYNONYMOUS_CODING	MISSENSE	cCa/cTa	P275L	Rv1075c	protein_coding	Rv1075c
NC_000962	1212076	G	A	EFF=NON_SYNONYMOUS_CODING	MISSENSE	Ggc/Agc	G173S	PE_PGRS21	protein_coding	Rv1087
NC_000962	1218737	G	T	EFF=NON_SYNONYMOUS_CODING	MISSENSE	Ggc/Tgc	G757C	PE_PGRS22	protein_coding	Rv1091
NC_000962	1220680	T	C	EFF=NON_SYNONYMOUS_CODING	MISSENSE	gTa/gCa	V36A	glyA1	protein_coding	Rv1093
NC_000962	1248978	T	C	EFF=SYNONYMOUS_CODING	SILENT	gcT/gcC	A299	Rv1125	protein_coding	Rv1125
NC_000962	1251955	C	T	EFF=NON_SYNONYMOUS_CODING	MISSENSE	Gcg/Acg	A340T	Rv1128c	protein_coding	Rv1128c
NC_000962	1274335	G	A	EFF=SYNONYMOUS_CODING	SILENT	ttG/ttA	L327	Rv1146	protein_coding	Rv1146
NC_000962	1276505	G	T	EFF=NON_SYNONYMOUS_CODING	MISSENSE	aCc/aAc	T415N	Rv1148c	protein_coding	Rv1148c
NC_000962	1276588	C	G	EFF=SYNONYMOUS_CODING	SILENT	gcG/gcC	A387	Rv1148c	protein_coding	Rv1148c
NC_000962	1276794	T	C	EFF=NON_SYNONYMOUS_CODING	MISSENSE	Atc/Gtc	I319V	Rv1148c	protein_coding	Rv1148c
NC_000962	1276795	C	G	EFF=SYNONYMOUS_CODING	SILENT	acG/acC	T318	Rv1148c	protein_coding	Rv1148c
NC_000962	1276798	T	C	EFF=SYNONYMOUS_CODING	SILENT	gtA/gtG	V317	Rv1148c	protein_coding	Rv1148c
NC_000962	1276806	G	A	EFF=SYNONYMOUS_CODING	SILENT	Ctg/Ttg	L315	Rv1148c	protein_coding	Rv1148c
NC_000962	1276938	G	C	EFF=NON_SYNONYMOUS_CODING	MISSENSE	Ctc/Gtc	L271V	Rv1148c	protein_coding	Rv1148c
NC_000962	1281118	T	C	EFF=NON_SYNONYMOUS_CODING	MISSENSE	Acg/Gcg	T123A	Rv1154c	protein_coding	Rv1154c
NC_000962	1281443	C	G	EFF=NON_SYNONYMOUS_CODING	MISSENSE	aaG/aaC	K14N	Rv1154c	protein_coding	Rv1154c
NC_000962	1292102	A	G	EFF=SYNONYMOUS_CODING	SILENT	ccA/ccG	P346	narH	protein_coding	Rv1162
NC_000962	1297327	G	A	EFF=SYNONYMOUS_CODING	SILENT	gtG/gtA	V392	lpqW	protein_coding	Rv1166
NC_000962	1297999	T	G	EFF=SYNONYMOUS_CODING	SILENT	tcT/tcG	S616	lpqW	protein_coding	Rv1166
NC_000962	1300046	C	G	EFF=NON_SYNONYMOUS_CODING	MISSENSE	Gcc/Ccc	A27P	lipX	protein_coding	Rv1169c
NC_000962	1307598	C	G	EFF=NON_SYNONYMOUS_CODING	MISSENSE	tGc/tCc	C210S	fadH	protein_coding	Rv1175c
NC_000962	1315884	G	A	EFF=SYNONYMOUS_CODING	SILENT	gcG/gcA	A217	pks4	protein_coding	Rv1181
NC_000962	1327890	G	A	EFF=SYNONYMOUS_CODING	SILENT	gaC/gaT	D472	Rv1186c	protein_coding	Rv1186c
NC_000962	1328687	G	C	EFF=NON_SYNONYMOUS_CODING	MISSENSE	Ccc/Gcc	P207A	Rv1186c	protein_coding	Rv1186c
NC_000962	1330238	C	T	EFF=SYNONYMOUS_CODING	SILENT	cgC/cgT	R283	rocA	protein_coding	Rv1187
NC_000962	1339741	C	G	EFF=SYNONYMOUS_CODING	SILENT	acC/acG	T131	PPE18	protein_coding	Rv1196
NC_000962	1339774	C	G	EFF=SYNONYMOUS_CODING	SILENT	ggC/ggG	G142	PPE18	protein_coding	Rv1196
NC_000962	1339894	C	T	EFF=SYNONYMOUS_CODING	SILENT	ctC/ctT	L182	PPE18	protein_coding	Rv1196
NC_000962	1339905	C	T	EFF=NON_SYNONYMOUS_CODING	MISSENSE	gCc/gTc	A186V	PPE18	protein_coding	Rv1196
NC_000962	1341624	G	T	EFF=NON_SYNONYMOUS_CODING	MISSENSE	Cag/Aag	Q328K	Rv1199c	protein_coding	Rv1199c
NC_000962	1354437	A	C	EFF=SYNONYMOUS_CODING	SILENT	gcA/gcC	A65	Rv1211	protein_coding	Rv1211
NC_000962	1360209	T	C	EFF=SYNONYMOUS_CODING	SILENT	gcA/gcG	A531	Rv1217c	protein_coding	Rv1217c
NC_000962	1364434	C	T	EFF=NON_SYNONYMOUS_CODING	MISSENSE	Cgg/Tgg	R8W	sigE	protein_coding	Rv1221
NC_000962	1374065	T	C	EFF=NON_SYNONYMOUS_CODING	MISSENSE	Agc/Ggc	S45G	Rv1230c	protein_coding	Rv1230c
NC_000962	1375724	A	C	EFF=NON_SYNONYMOUS_CODING	MISSENSE	Tgc/Ggc	C149G	Rv1232c	protein_coding	Rv1232c
NC_000962	1382628	T	C	EFF=NON_SYNONYMOUS_CODING	MISSENSE	Aaa/Gaa	K139E	corA	protein_coding	Rv1239c
NC_000962	1389738	G	A	EFF=SYNONYMOUS_CODING	SILENT	gaC/gaT	D1105	Rv1248c	protein_coding	Rv1248c
NC_000962	1389942	C	G	EFF=SYNONYMOUS_CODING	SILENT	gcG/gcC	A1037	Rv1248c	protein_coding	Rv1248c
NC_000962	1393626	A	G	EFF=SYNONYMOUS_CODING	SILENT	ctT/ctC	L119	Rv1249c	protein_coding	Rv1249c
NC_000962	1396922	T	C	EFF=SYNONYMOUS_CODING	SILENT	acA/acG	T773	Rv1251c	protein_coding	Rv1251c
NC_000962	1404169	T	G	EFF=NON_SYNONYMOUS_CODING	MISSENSE	aaA/aaC	K145N	cyp130	protein_coding	Rv1256c
NC_000962	1411210	T	G	EFF=SYNONYMOUS_CODING	SILENT	gtT/gtG	V260	amiB2	protein_coding	Rv1263
NC_000962	1411431	C	G	EFF=NON_SYNONYMOUS_CODING	MISSENSE	gCg/gGg	A334G	amiB2	protein_coding	Rv1263
NC_000962	1414021	C	T	EFF=NON_SYNONYMOUS_CODING	MISSENSE	cGg/cAg	R607Q	pknH	protein_coding	Rv1266c
NC_000962	1428506	G	T	EFF=NON_SYNONYMOUS_CODING	MISSENSE	Gcc/Tcc	A365S	Rv1278	protein_coding	Rv1278
NC_000962	1430659	G	A	EFF=NON_SYNONYMOUS_CODING	MISSENSE	Gcc/Acc	A200T	Rv1279	protein_coding	Rv1279
NC_000962	1439711	G	A	EFF=NON_SYNONYMOUS_CODING	MISSENSE	Gcg/Acg	A269T	Rv1286	protein_coding	Rv1286
NC_000962	1440469	C	G	EFF=SYNONYMOUS_CODING	SILENT	ccC/ccG	P521	Rv1286	protein_coding	Rv1286
NC_000962	1441533	C	G	EFF=NON_SYNONYMOUS_CODING	MISSENSE	gaC/gaG	D62E	Rv1288	protein_coding	Rv1288
NC_000962	1445781	A	G	EFF=SYNONYMOUS_CODING	SILENT	gcT/gcC	A18	Rv1291c	protein_coding	Rv1291c
NC_000962	1446923	T	G	EFF=NON_SYNONYMOUS_CODING	MISSENSE	aTc/aGc	I182S	argS	protein_coding	Rv1292
NC_000962	1452071	C	A	EFF=SYNONYMOUS_CODING	SILENT	ggC/ggA	G25	thrB	protein_coding	Rv1296
NC_000962	1457144	C	T	EFF=NON_SYNONYMOUS_CODING	MISSENSE	Cgc/Tgc	R194C	hemK	protein_coding	Rv1300
NC_000962	1468208	A	C	EFF=NON_SYNONYMOUS_CODING	MISSENSE	cTg/cGg	L433R	Rv1313c	protein_coding	Rv1313c
NC_000962	1480024	G	T	EFF=NON_SYNONYMOUS_CODING	MISSENSE	ttC/ttA	F267L	Rv1318c	protein_coding	Rv1318c
NC_000962	1481185	A	C	EFF=NON_SYNONYMOUS_CODING	MISSENSE	gaT/gaG	D439E	Rv1319c	protein_coding	Rv1319c
NC_000962	1482627	T	C	EFF=NON_SYNONYMOUS_CODING	MISSENSE	Acg/Gcg	T531A	Rv1320c	protein_coding	Rv1320c
NC_000962	1484708	A	C	EFF=NON_SYNONYMOUS_CODING	MISSENSE	Agc/Cgc	S144R	Rv1321	protein_coding	Rv1321
NC_000962	1497347	C	T	EFF=NON_SYNONYMOUS_CODING	MISSENSE	Ggc/Agc	G615S	dinG	protein_coding	Rv1329c
NC_000962	1499274	C	G	EFF=NON_SYNONYMOUS_CODING	MISSENSE	gGc/gCc	G429A	pncB1	protein_coding	Rv1330c
NC_000962	1512031	T	G	EFF=NON_SYNONYMOUS_CODING	MISSENSE	gAc/gCc	D192A	mbtK	protein_coding	Rv1347c
NC_000962	1526819	C	A	EFF=SYNONYMOUS_CODING	SILENT	Cgg/Agg	R70	Rv1358	protein_coding	Rv1358
NC_000962	1533241	G	C	EFF=SYNONYMOUS_CODING	SILENT	acC/acG	T131	PPE19	protein_coding	Rv1361c
NC_000962	1533583	G	A	EFF=SYNONYMOUS_CODING	SILENT	taC/taT	Y17	PPE19	protein_coding	Rv1361c
NC_000962	1536251	G	T	EFF=NON_SYNONYMOUS_CODING	MISSENSE	gCg/gAg	A465E	Rv1364c	protein_coding	Rv1364c
NC_000962	1545850	C	T	EFF=SYNONYMOUS_CODING	SILENT	gcC/gcT	A342	Rv1372	protein_coding	Rv1372
NC_000962	1547125	T	C	EFF=NON_SYNONYMOUS_CODING	MISSENSE	Aca/Gca	T136A	Rv1374c	protein_coding	Rv1374c
NC_000962	1552547	G	A	EFF=NON_SYNONYMOUS_CODING	MISSENSE	Cgg/Tgg	R37W	Rv1378c	protein_coding	Rv1378c
NC_000962	1563717	C	T	EFF=SYNONYMOUS_CODING	SILENT	gtC/gtT	V8	mihF	protein_coding	Rv1388
NC_000962	1567246	A	G	EFF=NON_SYNONYMOUS_CODING	MISSENSE	tAc/tGc	Y141C	metK	protein_coding	Rv1392
NC_000962	1570566	C	A	EFF=NON_SYNONYMOUS_CODING	MISSENSE	cGg/cTg	R135L	cyp132	protein_coding	Rv1394c
NC_000962	1573660	T	G	EFF=NON_SYNONYMOUS_CODING	MISSENSE	agA/agC	R66S	PE_PGRS25	protein_coding	Rv1396c
NC_000962	1586249	C	T	EFF=SYNONYMOUS_CODING	SILENT	caG/caA	Q506	P55	protein_coding	Rv1410c
NC_000962	1588456	A	G	EFF=SYNONYMOUS_CODING	SILENT	cgT/cgC	R9	lprG	protein_coding	Rv1411c
NC_000962	1588899	G	T	EFF=SYNONYMOUS_CODING	SILENT	gcG/gcT	A111	ribC	protein_coding	Rv1412
NC_000962	1609840	A	G	EFF=SYNONYMOUS_CODING	SILENT	ccA/ccG	P586	Rv1431	protein_coding	Rv1431
NC_000962	1613960	G	T	EFF=SYNONYMOUS_CODING	SILENT	gcG/gcT	A218	gap	protein_coding	Rv1436
NC_000962	1624791	C	G	EFF=NON_SYNONYMOUS_CODING	MISSENSE	cGa/cCa	R192P	opcA	protein_coding	Rv1446c
NC_000962	1630148	A	C	EFF=NON_SYNONYMOUS_CODING	MISSENSE	Tac/Gac	Y18D	tkt	protein_coding	Rv1449c
NC_000962	1633626	A	G	EFF=SYNONYMOUS_CODING	SILENT	ggT/ggC	G334	PE_PGRS27	protein_coding	Rv1450c
NC_000962	1633653	C	G	EFF=SYNONYMOUS_CODING	SILENT	ggG/ggC	G325	PE_PGRS27	protein_coding	Rv1450c
NC_000962	1633656	T	C	EFF=SYNONYMOUS_CODING	SILENT	ggA/ggG	G324	PE_PGRS27	protein_coding	Rv1450c
NC_000962	1633661	T	C	EFF=NON_SYNONYMOUS_CODING	MISSENSE	Acc/Gcc	T323A	PE_PGRS27	protein_coding	Rv1450c
NC_000962	1633662	G	C	EFF=SYNONYMOUS_CODING	SILENT	ggC/ggG	G322	PE_PGRS27	protein_coding	Rv1450c
NC_000962	1636826	C	A	EFF=SYNONYMOUS_CODING	SILENT	ggG/ggT	G468	PE_PGRS28	protein_coding	Rv1452c
NC_000962	1636918	C	T	EFF=NON_SYNONYMOUS_CODING	MISSENSE	Gcc/Acc	A438T	PE_PGRS28	protein_coding	Rv1452c
NC_000962	1636927	C	T	EFF=NON_SYNONYMOUS_CODING	MISSENSE	Gac/Aac	D435N	PE_PGRS28	protein_coding	Rv1452c
NC_000962	1636928	A	G	EFF=SYNONYMOUS_CODING	SILENT	ggT/ggC	G434	PE_PGRS28	protein_coding	Rv1452c
NC_000962	1636934	A	G	EFF=SYNONYMOUS_CODING	SILENT	caT/caC	H432	PE_PGRS28	protein_coding	Rv1452c
NC_000962	1636936	G	T	EFF=NON_SYNONYMOUS_CODING	MISSENSE	Cat/Aat	H432N	PE_PGRS28	protein_coding	Rv1452c
NC_000962	1636944	G	T	EFF=NON_SYNONYMOUS_CODING	MISSENSE	gCc/gAc	A429D	PE_PGRS28	protein_coding	Rv1452c
NC_000962	1636945	C	G	EFF=NON_SYNONYMOUS_CODING	MISSENSE	Gcc/Ccc	A429P	PE_PGRS28	protein_coding	Rv1452c
NC_000962	1636946	C	A	EFF=SYNONYMOUS_CODING	SILENT	ggG/ggT	G428	PE_PGRS28	protein_coding	Rv1452c
NC_000962	1636980	G	T	EFF=NON_SYNONYMOUS_CODING	MISSENSE	cCc/cAc	P417H	PE_PGRS28	protein_coding	Rv1452c
NC_000962	1636981	G	T	EFF=NON_SYNONYMOUS_CODING	MISSENSE	Ccc/Acc	P417T	PE_PGRS28	protein_coding	Rv1452c
NC_000962	1636983	C	G	EFF=NON_SYNONYMOUS_CODING	MISSENSE	gGc/gCc	G416A	PE_PGRS28	protein_coding	Rv1452c
NC_000962	1636991	T	C	EFF=SYNONYMOUS_CODING	SILENT	ggA/ggG	G413	PE_PGRS28	protein_coding	Rv1452c
NC_000962	1636996	G	C	EFF=NON_SYNONYMOUS_CODING	MISSENSE	Cgc/Ggc	R412G	PE_PGRS28	protein_coding	Rv1452c
NC_000962	1637006	G	A	EFF=SYNONYMOUS_CODING	SILENT	gtC/gtT	V408	PE_PGRS28	protein_coding	Rv1452c
NC_000962	1637012	A	G	EFF=SYNONYMOUS_CODING	SILENT	ggT/ggC	G406	PE_PGRS28	protein_coding	Rv1452c
NC_000962	1637018	G	C	EFF=SYNONYMOUS_CODING	SILENT	ggC/ggG	G404	PE_PGRS28	protein_coding	Rv1452c
NC_000962	1637197	T	C	EFF=NON_SYNONYMOUS_CODING	MISSENSE	Acc/Gcc	T345A	PE_PGRS28	protein_coding	Rv1452c
NC_000962	1637204	A	G	EFF=SYNONYMOUS_CODING	SILENT	gtT/gtC	V342	PE_PGRS28	protein_coding	Rv1452c
NC_000962	1637214	G	T	EFF=NON_SYNONYMOUS_CODING	MISSENSE	gCc/gAc	A339D	PE_PGRS28	protein_coding	Rv1452c
NC_000962	1637228	A	G	EFF=SYNONYMOUS_CODING	SILENT	ggT/ggC	G334	PE_PGRS28	protein_coding	Rv1452c
NC_000962	1637234	G	A	EFF=SYNONYMOUS_CODING	SILENT	ggC/ggT	G332	PE_PGRS28	protein_coding	Rv1452c
NC_000962	1637249	G	A	EFF=SYNONYMOUS_CODING	SILENT	ggC/ggT	G327	PE_PGRS28	protein_coding	Rv1452c
NC_000962	1637255	C	G	EFF=SYNONYMOUS_CODING	SILENT	ggG/ggC	G325	PE_PGRS28	protein_coding	Rv1452c
NC_000962	1637258	T	C	EFF=SYNONYMOUS_CODING	SILENT	ggA/ggG	G324	PE_PGRS28	protein_coding	Rv1452c
NC_000962	1637263	T	C	EFF=NON_SYNONYMOUS_CODING	MISSENSE	Acc/Gcc	T323A	PE_PGRS28	protein_coding	Rv1452c
NC_000962	1637264	G	C	EFF=SYNONYMOUS_CODING	SILENT	ggC/ggG	G322	PE_PGRS28	protein_coding	Rv1452c
NC_000962	1638020	T	C	EFF=SYNONYMOUS_CODING	SILENT	gcA/gcG	A70	PE_PGRS28	protein_coding	Rv1452c
NC_000962	1638125	T	C	EFF=SYNONYMOUS_CODING	SILENT	tcA/tcG	S35	PE_PGRS28	protein_coding	Rv1452c
NC_000962	1638140	G	C	EFF=NON_SYNONYMOUS_CODING	MISSENSE	agC/agG	S30R	PE_PGRS28	protein_coding	Rv1452c
NC_000962	1638141	C	G	EFF=NON_SYNONYMOUS_CODING	MISSENSE	aGc/aCc	S30T	PE_PGRS28	protein_coding	Rv1452c
NC_000962	1638142	T	C	EFF=NON_SYNONYMOUS_CODING	MISSENSE	Agc/Ggc	S30G	PE_PGRS28	protein_coding	Rv1452c
NC_000962	1638143	G	A	EFF=SYNONYMOUS_CODING	SILENT	aaC/aaT	N29	PE_PGRS28	protein_coding	Rv1452c
NC_000962	1638149	T	C	EFF=SYNONYMOUS_CODING	SILENT	gtA/gtG	V27	PE_PGRS28	protein_coding	Rv1452c
NC_000962	1638150	A	G	EFF=NON_SYNONYMOUS_CODING	MISSENSE	gTa/gCa	V27A	PE_PGRS28	protein_coding	Rv1452c
NC_000962	1638152	A	G	EFF=SYNONYMOUS_CODING	SILENT	ggT/ggC	G26	PE_PGRS28	protein_coding	Rv1452c
NC_000962	1639594	C	A	EFF=NON_SYNONYMOUS_CODING	MISSENSE	cCa/cAa	P405Q	Rv1453	protein_coding	Rv1453
NC_000962	1645802	T	C	EFF=NON_SYNONYMOUS_CODING	MISSENSE	Aaa/Gaa	K113E	Rv1459c	protein_coding	Rv1459c
NC_000962	1650072	A	G	EFF=NON_SYNONYMOUS_CODING	MISSENSE	Aac/Gac	N183D	Rv1462	protein_coding	Rv1462
NC_000962	1655692	C	G	EFF=NON_SYNONYMOUS_CODING	MISSENSE	Ggc/Cgc	G344R	PE_PGRS29	protein_coding	Rv1468c
NC_000962	1676290	C	A	EFF=NON_SYNONYMOUS_CODING	MISSENSE	aaG/aaT	K198N	Rv1486c	protein_coding	Rv1486c
NC_000962	1689349	C	T	EFF=NON_SYNONYMOUS_CODING	MISSENSE	cGc/cAc	R191H	Rv1498c	protein_coding	Rv1498c
NC_000962	1691799	C	T	EFF=NON_SYNONYMOUS_CODING	MISSENSE	aCc/aTc	T317I	Rv1500	protein_coding	Rv1500
NC_000962	1692141	A	C	EFF=SYNONYMOUS_CODING	SILENT	atA/atC	I84	Rv1501	protein_coding	Rv1501
NC_000962	1693561	A	G	EFF=NON_SYNONYMOUS_CODING	MISSENSE	tAc/tGc	Y213C	Rv1502	protein_coding	Rv1502
NC_000962	1698911	G	A	EFF=SYNONYMOUS_CODING	SILENT	ggC/ggT	G328	Rv1508c	protein_coding	Rv1508c
NC_000962	1706119	T	C	EFF=SYNONYMOUS_CODING	SILENT	tcA/tcG	S159	Rv1514c	protein_coding	Rv1514c
NC_000962	1709899	A	C	EFF=NON_SYNONYMOUS_CODING	MISSENSE	Aac/Cac	N86H	Rv1518	protein_coding	Rv1518
NC_000962	1718761	C	T	EFF=SYNONYMOUS_CODING	SILENT	ggC/ggT	G12	Rv1524	protein_coding	Rv1524
NC_000962	1719322	G	A	EFF=SYNONYMOUS_CODING	SILENT	ctG/ctA	L199	Rv1524	protein_coding	Rv1524
NC_000962	1734994	C	T	EFF=SYNONYMOUS_CODING	SILENT	gcC/gcT	A87	Rv1534	protein_coding	Rv1534
NC_000962	1736638	C	T	EFF=SYNONYMOUS_CODING	SILENT	cgC/cgT	R40	ileS	protein_coding	Rv1536
NC_000962	1740771	A	C	EFF=NON_SYNONYMOUS_CODING	MISSENSE	Acc/Ccc	T306P	dinX	protein_coding	Rv1537
NC_000962	1752561	T	C	EFF=NON_SYNONYMOUS_CODING	MISSENSE	gAc/gGc	D258G	PPE21	protein_coding	Rv1548c
NC_000962	1759252	G	T	EFF=SYNONYMOUS_CODING	SILENT	tcG/tcT	S524	frdA	protein_coding	Rv1552
NC_000962	1760292	A	G	EFF=NON_SYNONYMOUS_CODING	MISSENSE	Atg/Gtg	M40V	frdC	protein_coding	Rv1554
NC_000962	1777213	C	G	EFF=NON_SYNONYMOUS_CODING	MISSENSE	gCc/gGc	A171G	bioF1	protein_coding	Rv1569
NC_000962	1778430	T	C	EFF=NON_SYNONYMOUS_CODING	MISSENSE	aTg/aCg	M191T	bioD	protein_coding	Rv1570
NC_000962	1789446	C	T	EFF=NON_SYNONYMOUS_CODING	MISSENSE	Gtc/Atc	V131I	Rv1588c	protein_coding	Rv1588c
NC_000962	1789516	A	G	EFF=SYNONYMOUS_CODING	SILENT	ggT/ggC	G107	Rv1588c	protein_coding	Rv1588c
NC_000962	1789564	C	T	EFF=SYNONYMOUS_CODING	SILENT	cgG/cgA	R91	Rv1588c	protein_coding	Rv1588c
NC_000962	1789565	C	A	EFF=NON_SYNONYMOUS_CODING	MISSENSE	cGg/cTg	R91L	Rv1588c	protein_coding	Rv1588c
NC_000962	1789650	C	T	EFF=NON_SYNONYMOUS_CODING	MISSENSE	Gcc/Acc	A63T	Rv1588c	protein_coding	Rv1588c
NC_000962	1789654	A	G	EFF=SYNONYMOUS_CODING	SILENT	ctT/ctC	L61	Rv1588c	protein_coding	Rv1588c
NC_000962	1789671	C	T	EFF=NON_SYNONYMOUS_CODING	MISSENSE	Gcg/Acg	A56T	Rv1588c	protein_coding	Rv1588c
NC_000962	1789675	A	C	EFF=SYNONYMOUS_CODING	SILENT	ggT/ggG	G54	Rv1588c	protein_coding	Rv1588c
NC_000962	1789678	C	G	EFF=SYNONYMOUS_CODING	SILENT	gtG/gtC	V53	Rv1588c	protein_coding	Rv1588c
NC_000962	1789742	G	C	EFF=NON_SYNONYMOUS_CODING	MISSENSE	aCc/aGc	T32S	Rv1588c	protein_coding	Rv1588c
NC_000962	1789746	A	G	EFF=SYNONYMOUS_CODING	SILENT	Ttg/Ctg	L31	Rv1588c	protein_coding	Rv1588c
NC_000962	1798355	G	A	EFF=NON_SYNONYMOUS_CODING	MISSENSE	gGt/gAt	G21D	Rv1597	protein_coding	Rv1597
NC_000962	1803265	G	A	EFF=NON_SYNONYMOUS_CODING	MISSENSE	aGc/aAc	S201N	hisH	protein_coding	Rv1602
NC_000962	1804409	C	A	EFF=NON_SYNONYMOUS_CODING	MISSENSE	cCa/cAa	P124Q	impA	protein_coding	Rv1604
NC_000962	1805948	C	T	EFF=NON_SYNONYMOUS_CODING	MISSENSE	aCc/aTc	T99I	hisI	protein_coding	Rv1606
NC_000962	1817976	A	T	EFF=NON_SYNONYMOUS_CODING	MISSENSE	cAc/cTc	H121L	tesB1	protein_coding	Rv1618
NC_000962	1847811	A	C	EFF=SYNONYMOUS_CODING	SILENT	ccT/ccG	P216	Rv1639c	protein_coding	Rv1639c
NC_000962	1847919	C	G	EFF=SYNONYMOUS_CODING	SILENT	acG/acC	T180	Rv1639c	protein_coding	Rv1639c
NC_000962	1854300	T	C	EFF=NON_SYNONYMOUS_CODING	MISSENSE	cTg/cCg	L232P	tsnR	protein_coding	Rv1644
NC_000962	1856777	G	C	EFF=NON_SYNONYMOUS_CODING	MISSENSE	Gcg/Ccg	A2P	Rv1647	protein_coding	Rv1647
NC_000962	1861274	G	A	EFF=NON_SYNONYMOUS_CODING	MISSENSE	cGc/cAc	R506H	pheT	protein_coding	Rv1650
NC_000962	1879801	G	T	EFF=NON_SYNONYMOUS_CODING	MISSENSE	Gcg/Tcg	A1500S	pks7	protein_coding	Rv1661
NC_000962	1885772	G	A	EFF=NON_SYNONYMOUS_CODING	MISSENSE	Gcc/Acc	A1357T	pks8	protein_coding	Rv1662
NC_000962	1892831	G	T	EFF=SYNONYMOUS_CODING	SILENT	gcC/gcA	A244	cyp139	protein_coding	Rv1666c
NC_000962	1899351	T	C	EFF=NON_SYNONYMOUS_CODING	MISSENSE	gAa/gGa	E189G	Rv1674c	protein_coding	Rv1674c
NC_000962	1901493	T	C	EFF=SYNONYMOUS_CODING	SILENT	agT/agC	S149	Rv1676	protein_coding	Rv1676
NC_000962	1907296	G	C	EFF=SYNONYMOUS_CODING	SILENT	gcG/gcC	A298	Rv1682	protein_coding	Rv1682
NC_000962	1917972	A	G	EFF=SYNONYMOUS_CODING	SILENT	ctA/ctG	L11	tlyA	protein_coding	Rv1694
NC_000962	1920743	C	A	EFF=NON_SYNONYMOUS_CODING	MISSENSE	gCa/gAa	A354E	recN	protein_coding	Rv1696
NC_000962	1931179	C	A	EFF=NON_SYNONYMOUS_CODING	MISSENSE	cGg/cTg	R93L	cycA	protein_coding	Rv1704c
NC_000962	1943039	C	T	EFF=SYNONYMOUS_CODING	SILENT	atC/atT	I127	fadB3	protein_coding	Rv1715
NC_000962	1943592	C	T	EFF=NON_SYNONYMOUS_CODING	MISSENSE	cCc/cTc	P6L	Rv1716	protein_coding	Rv1716
NC_000962	1944107	A	G	EFF=NON_SYNONYMOUS_CODING	MISSENSE	Agt/Ggt	S178G	Rv1716	protein_coding	Rv1716
NC_000962	1944402	T	C	EFF=NON_SYNONYMOUS_CODING	MISSENSE	gTc/gCc	V276A	Rv1716	protein_coding	Rv1716
NC_000962	1947903	G	T	EFF=NON_SYNONYMOUS_CODING	MISSENSE	Gtg/Ttg	V15L	Rv1722	protein_coding	Rv1722
NC_000962	1950767	T	C	EFF=SYNONYMOUS_CODING	SILENT	aaA/aaG	K95	Rv1724c	protein_coding	Rv1724c
NC_000962	1953648	T	C	EFF=NON_SYNONYMOUS_CODING	MISSENSE	Tgg/Cgg	W127R	Rv1727	protein_coding	Rv1727
NC_000962	1960284	C	A	EFF=NON_SYNONYMOUS_CODING	MISSENSE	caG/caT	Q68H	Rv1733c	protein_coding	Rv1733c
NC_000962	1967237	C	A	EFF=NON_SYNONYMOUS_CODING	MISSENSE	cGa/cTa	R134L	Rv1739c	protein_coding	Rv1739c
NC_000962	1970125	A	C	EFF=SYNONYMOUS_CODING	SILENT	ccA/ccC	P374	pknE	protein_coding	Rv1743
NC_000962	1983195	A	G	EFF=SYNONYMOUS_CODING	SILENT	ggT/ggC	G527	PPE24	protein_coding	Rv1753c
NC_000962	1983198	C	G	EFF=SYNONYMOUS_CODING	SILENT	gtG/gtC	V526	PPE24	protein_coding	Rv1753c
NC_000962	1983313	T	G	EFF=NON_SYNONYMOUS_CODING	MISSENSE	aAc/aCc	N488T	PPE24	protein_coding	Rv1753c
NC_000962	1990919	G	C	EFF=NON_SYNONYMOUS_CODING	MISSENSE	ttC/ttG	F553L	wag22	protein_coding	Rv1759c
NC_000962	1993808	A	T	EFF=NON_SYNONYMOUS_CODING	MISSENSE	gAg/gTg	E219V	Rv1760	protein_coding	Rv1760
NC_000962	1994202	C	T	EFF=SYNONYMOUS_CODING	SILENT	agC/agT	S350	Rv1760	protein_coding	Rv1760
NC_000962	2008538	T	C	EFF=NON_SYNONYMOUS_CODING	MISSENSE	gTc/gCc	V236A	Rv1774	protein_coding	Rv1774
NC_000962	2019606	C	T	EFF=NON_SYNONYMOUS_CODING	MISSENSE	aCg/aTg	T117M	eccC5	protein_coding	Rv1783
NC_000962	2022868	T	C	EFF=SYNONYMOUS_CODING	SILENT	agT/agC	S1204	eccC5	protein_coding	Rv1783
NC_000962	2045310	A	G	EFF=SYNONYMOUS_CODING	SILENT	atT/atC	I511	PE_PGRS32	protein_coding	Rv1803c
NC_000962	2051746	T	C	EFF=SYNONYMOUS_CODING	SILENT	gcT/gcC	A155	PPE33	protein_coding	Rv1809
NC_000962	2052035	G	T	EFF=NON_SYNONYMOUS_CODING	MISSENSE	Gtg/Ttg	V252L	PPE33	protein_coding	Rv1809
NC_000962	2053682	C	T	EFF=SYNONYMOUS_CODING	SILENT	atC/atT	I80	mgtC	protein_coding	Rv1811
NC_000962	2054644	T	G	EFF=NON_SYNONYMOUS_CODING	MISSENSE	gAa/gCa	E239A	Rv1812c	protein_coding	Rv1812c
NC_000962	2055271	A	G	EFF=NON_SYNONYMOUS_CODING	MISSENSE	cTa/cCa	L30P	Rv1812c	protein_coding	Rv1812c
NC_000962	2057774	A	T	EFF=NON_SYNONYMOUS_CODING	MISSENSE	Atc/Ttc	I83F	Rv1815	protein_coding	Rv1815
NC_000962	2057819	T	C	EFF=SYNONYMOUS_CODING	SILENT	Ttg/Ctg	L98	Rv1815	protein_coding	Rv1815
NC_000962	2079339	T	G	EFF=NON_SYNONYMOUS_CODING	MISSENSE	Atg/Ctg	M151L	Rv1833c	protein_coding	Rv1833c
NC_000962	2096186	A	G	EFF=SYNONYMOUS_CODING	SILENT	acT/acC	T138	blaI	protein_coding	Rv1846c
NC_000962	2097990	A	C	EFF=SYNONYMOUS_CODING	SILENT	gcA/gcC	A10	ureC	protein_coding	Rv1850
NC_000962	2108141	T	C	EFF=NON_SYNONYMOUS_CODING	MISSENSE	Ttc/Ctc	F136L	apa	protein_coding	Rv1860
NC_000962	2116903	C	T	EFF=SYNONYMOUS_CODING	SILENT	ggC/ggT	G380	Rv1867	protein_coding	Rv1867
NC_000962	2126366	G	C	EFF=NON_SYNONYMOUS_CODING	MISSENSE	Gtc/Ctc	V155L	Rv1877	protein_coding	Rv1877
NC_000962	2128870	A	G	EFF=SYNONYMOUS_CODING	SILENT	ctA/ctG	L283	glnA3	protein_coding	Rv1878
NC_000962	2133475	A	G	EFF=NON_SYNONYMOUS_CODING	MISSENSE	gTa/gCa	V73A	Rv1883c	protein_coding	Rv1883c
NC_000962	2133668	C	A	EFF=NON_SYNONYMOUS_CODING	MISSENSE	Ggt/Tgt	G9C	Rv1883c	protein_coding	Rv1883c
NC_000962	2134215	T	C	EFF=NON_SYNONYMOUS_CODING	MISSENSE	cAc/cGc	H16R	rpfC	protein_coding	Rv1884c
NC_000962	2143328	G	C	EFF=NON_SYNONYMOUS_CODING	MISSENSE	Gtg/Ctg	V270L	Rv1895	protein_coding	Rv1895
NC_000962	2145084	A	G	EFF=NON_SYNONYMOUS_CODING	MISSENSE	Acc/Gcc	T49A	Rv1898	protein_coding	Rv1898
NC_000962	2147022	A	C	EFF=NON_SYNONYMOUS_CODING	MISSENSE	atT/atG	I204M	lipJ	protein_coding	Rv1900c
NC_000962	2163375	T	C	EFF=NON_SYNONYMOUS_CODING	MISSENSE	Aat/Gat	N1313D	PPE34	protein_coding	Rv1917c
NC_000962	2163412	A	G	EFF=SYNONYMOUS_CODING	SILENT	gtT/gtC	V1300	PPE34	protein_coding	Rv1917c
NC_000962	2163415	C	A	EFF=SYNONYMOUS_CODING	SILENT	ccG/ccT	P1299	PPE34	protein_coding	Rv1917c
NC_000962	2163417	G	C	EFF=NON_SYNONYMOUS_CODING	MISSENSE	Ccg/Gcg	P1299A	PPE34	protein_coding	Rv1917c
NC_000962	2163419	C	T	EFF=NON_SYNONYMOUS_CODING	MISSENSE	aGc/aAc	S1298N	PPE34	protein_coding	Rv1917c
NC_000962	2163421	C	G	EFF=SYNONYMOUS_CODING	SILENT	acG/acC	T1297	PPE34	protein_coding	Rv1917c
NC_000962	2163444	T	C	EFF=NON_SYNONYMOUS_CODING	MISSENSE	Aat/Gat	N1290D	PPE34	protein_coding	Rv1917c
NC_000962	2163790	A	C	EFF=SYNONYMOUS_CODING	SILENT	ccT/ccG	P1174	PPE34	protein_coding	Rv1917c
NC_000962	2165286	A	C	EFF=NON_SYNONYMOUS_CODING	MISSENSE	Tca/Gca	S676A	PPE34	protein_coding	Rv1917c
NC_000962	2165554	A	G	EFF=SYNONYMOUS_CODING	SILENT	ggT/ggC	G586	PPE34	protein_coding	Rv1917c
NC_000962	2169085	A	C	EFF=NON_SYNONYMOUS_CODING	MISSENSE	Tcg/Gcg	S510A	PPE35	protein_coding	Rv1918c
NC_000962	2174216	A	G	EFF=SYNONYMOUS_CODING	SILENT	gtA/gtG	V50	Rv1922	protein_coding	Rv1922
NC_000962	2195025	T	C	EFF=NON_SYNONYMOUS_CODING	MISSENSE	gAg/gGg	E108G	mazE5	protein_coding	Rv1943c
NC_000962	2196879	T	A	EFF=SYNONYMOUS_CODING	SILENT	ctT/ctA	L297	Rv1945	protein_coding	Rv1945
NC_000962	2196882	A	G	EFF=SYNONYMOUS_CODING	SILENT	aaA/aaG	K298	Rv1945	protein_coding	Rv1945
NC_000962	2196964	A	C	EFF=NON_SYNONYMOUS_CODING	MISSENSE	Aac/Cac	N326H	Rv1945	protein_coding	Rv1945
NC_000962	2196969	G	C	EFF=SYNONYMOUS_CODING	SILENT	gcG/gcC	A327	Rv1945	protein_coding	Rv1945
NC_000962	2197148	C	A	EFF=NON_SYNONYMOUS_CODING	MISSENSE	aCc/aAc	T387N	Rv1945	protein_coding	Rv1945
NC_000962	2210740	A	C	EFF=NON_SYNONYMOUS_CODING	MISSENSE	aAc/aCc	N47T	mce3B	protein_coding	Rv1967
NC_000962	2211826	A	G	EFF=SYNONYMOUS_CODING	SILENT	aaA/aaG	K67	mce3C	protein_coding	Rv1968
NC_000962	2213265	G	A	EFF=SYNONYMOUS_CODING	SILENT	cgG/cgA	R137	mce3D	protein_coding	Rv1969
NC_000962	2216248	C	G	EFF=NON_SYNONYMOUS_CODING	MISSENSE	cCg/cGg	P331R	mce3F	protein_coding	Rv1971
NC_000962	2216443	C	A	EFF=NON_SYNONYMOUS_CODING	MISSENSE	gCg/gAg	A396E	mce3F	protein_coding	Rv1971
NC_000962	2220512	T	G	EFF=SYNONYMOUS_CODING	SILENT	tcT/tcG	S253	Rv1977	protein_coding	Rv1977
NC_000962	2230136	G	A	EFF=SYNONYMOUS_CODING	SILENT	ctG/ctA	L42	Rv1986	protein_coding	Rv1986
NC_000962	2231132	G	A	EFF=NON_SYNONYMOUS_CODING	MISSENSE	aGt/aAt	S36N	Rv1987	protein_coding	Rv1987
NC_000962	2234742	G	C	EFF=NON_SYNONYMOUS_CODING	MISSENSE	atC/atG	I50M	mazE6	protein_coding	Rv1991A
NC_000962	2237053	G	A	EFF=NON_SYNONYMOUS_CODING	MISSENSE	cCt/cTt	P85L	ctpG	protein_coding	Rv1992c
NC_000962	2245532	T	C	EFF=SYNONYMOUS_CODING	SILENT	tgT/tgC	C108	Rv2000	protein_coding	Rv2000
NC_000962	2257780	T	G	EFF=NON_SYNONYMOUS_CODING	MISSENSE	Atc/Ctc	I55L	Rv2008c	protein_coding	Rv2008c
NC_000962	2264782	C	A	EFF=NON_SYNONYMOUS_CODING	MISSENSE	gCg/gAg	A262E	Rv2017	protein_coding	Rv2017
NC_000962	2267372	A	G	EFF=NON_SYNONYMOUS_CODING	MISSENSE	gTg/gCg	V118A	Rv2022c	protein_coding	Rv2022c
NC_000962	2269780	T	C	EFF=NON_SYNONYMOUS_CODING	MISSENSE	gAc/gGc	D154G	Rv2024c	protein_coding	Rv2024c
NC_000962	2270102	A	G	EFF=NON_SYNONYMOUS_CODING	MISSENSE	Tgg/Cgg	W47R	Rv2024c	protein_coding	Rv2024c
NC_000962	2282787	C	T	EFF=NON_SYNONYMOUS_CODING	MISSENSE	tGt/tAt	C312Y	Rv2037c	protein_coding	Rv2037c
NC_000962	2283030	A	G	EFF=NON_SYNONYMOUS_CODING	MISSENSE	aTt/aCt	I231T	Rv2037c	protein_coding	Rv2037c
NC_000962	2285251	C	A	EFF=NON_SYNONYMOUS_CODING	MISSENSE	Gtc/Ttc	V131F	Rv2039c	protein_coding	Rv2039c
NC_000962	2287121	A	G	EFF=SYNONYMOUS_CODING	SILENT	gaT/gaC	D242	Rv2041c	protein_coding	Rv2041c
NC_000962	2296042	G	C	EFF=NON_SYNONYMOUS_CODING	MISSENSE	Ccg/Gcg	P3649A	pks12	protein_coding	Rv2048c
NC_000962	2300237	A	G	EFF=SYNONYMOUS_CODING	SILENT	gcT/gcC	A2250	pks12	protein_coding	Rv2048c
NC_000962	2300546	A	T	EFF=NON_SYNONYMOUS_CODING	MISSENSE	caT/caA	H2147Q	pks12	protein_coding	Rv2048c
NC_000962	2300552	T	G	EFF=SYNONYMOUS_CODING	SILENT	ccA/ccC	P2145	pks12	protein_coding	Rv2048c
NC_000962	2300555	A	G	EFF=SYNONYMOUS_CODING	SILENT	gaT/gaC	D2144	pks12	protein_coding	Rv2048c
NC_000962	2301146	C	A	EFF=SYNONYMOUS_CODING	SILENT	tcG/tcT	S1947	pks12	protein_coding	Rv2048c
NC_000962	2302033	G	A	EFF=NON_SYNONYMOUS_CODING	MISSENSE	Cgc/Tgc	R1652C	pks12	protein_coding	Rv2048c
NC_000962	2313723	C	G	EFF=NON_SYNONYMOUS_CODING	MISSENSE	cCg/cGg	P200R	Rv2054	protein_coding	Rv2054
NC_000962	2316912	G	A	EFF=SYNONYMOUS_CODING	SILENT	aaC/aaT	N58	Rv2061c	protein_coding	Rv2061c
NC_000962	2320841	C	A	EFF=NON_SYNONYMOUS_CODING	MISSENSE	tCc/tAc	S4Y	mazE7	protein_coding	Rv2063
NC_000962	2329533	A	G	EFF=NON_SYNONYMOUS_CODING	MISSENSE	cTc/cCc	L205P	cobL	protein_coding	Rv2072c
NC_000962	2334007	A	G	EFF=SYNONYMOUS_CODING	SILENT	gcT/gcC	A96	Rv2077c	protein_coding	Rv2077c
NC_000962	2335075	A	G	EFF=NON_SYNONYMOUS_CODING	MISSENSE	gAa/gGa	E6G	Rv2078	protein_coding	Rv2078
NC_000962	2335494	A	G	EFF=NON_SYNONYMOUS_CODING	MISSENSE	tAc/tGc	Y47C	Rv2079	protein_coding	Rv2079
NC_000962	2340621	C	G	EFF=NON_SYNONYMOUS_CODING	MISSENSE	cCc/cGc	P638R	Rv2082	protein_coding	Rv2082
NC_000962	2341636	C	G	EFF=NON_SYNONYMOUS_CODING	MISSENSE	Ctg/Gtg	L256V	Rv2083	protein_coding	Rv2083
NC_000962	2345037	C	A	EFF=SYNONYMOUS_CODING	SILENT	ctC/ctA	L209	pknJ	protein_coding	Rv2088
NC_000962	2348446	C	G	EFF=NON_SYNONYMOUS_CODING	MISSENSE	ttC/ttG	F358L	Rv2090	protein_coding	Rv2090
NC_000962	2354613	G	A	EFF=NON_SYNONYMOUS_CODING	MISSENSE	cCt/cTt	P233L	pafB	protein_coding	Rv2096c
NC_000962	2361029	G	A	EFF=NON_SYNONYMOUS_CODING	MISSENSE	Ggc/Agc	G264S	helZ	protein_coding	Rv2101
NC_000962	2361604	C	G	EFF=SYNONYMOUS_CODING	SILENT	gtC/gtG	V455	helZ	protein_coding	Rv2101
NC_000962	2362041	C	A	EFF=NON_SYNONYMOUS_CODING	MISSENSE	cCg/cAg	P601Q	helZ	protein_coding	Rv2101
NC_000962	2386389	G	A	EFF=NON_SYNONYMOUS_CODING	MISSENSE	Ggc/Agc	G33S	Rv2125	protein_coding	Rv2125
NC_000962	2387733	T	C	EFF=SYNONYMOUS_CODING	SILENT	gaA/gaG	E80	PE_PGRS37	protein_coding	Rv2126c
NC_000962	2415656	G	C	EFF=NON_SYNONYMOUS_CODING	MISSENSE	Cgg/Ggg	R247G	murD	protein_coding	Rv2155c
NC_000962	2440926	G	T	EFF=NON_SYNONYMOUS_CODING	MISSENSE	gaC/gaA	D265E	aroG	protein_coding	Rv2178c
NC_000962	2462871	G	A	EFF=SYNONYMOUS_CODING	SILENT	gcC/gcT	A59	mmpS3	protein_coding	Rv2198c
NC_000962	2478579	T	G	EFF=NON_SYNONYMOUS_CODING	MISSENSE	gTg/gGg	V81G	pepB	protein_coding	Rv2213
NC_000962	2484255	T	G	EFF=SYNONYMOUS_CODING	SILENT	gcT/gcG	A210	Rv2216	protein_coding	Rv2216
NC_000962	2489978	C	T	EFF=SYNONYMOUS_CODING	SILENT	ggG/ggA	G792	glnE	protein_coding	Rv2221c
NC_000962	2499726	G	A	EFF=NON_SYNONYMOUS_CODING	MISSENSE	Gat/Aat	D299N	Rv2226	protein_coding	Rv2226
NC_000962	2502073	C	T	EFF=SYNONYMOUS_CODING	SILENT	cgG/cgA	R222	Rv2228c	protein_coding	Rv2228c
NC_000962	2503625	C	T	EFF=SYNONYMOUS_CODING	SILENT	ctG/ctA	L328	Rv2230c	protein_coding	Rv2230c
NC_000962	2509140	G	C	EFF=NON_SYNONYMOUS_CODING	MISSENSE	tCc/tGc	S79C	cobD	protein_coding	Rv2236c
NC_000962	2509722	A	G	EFF=SYNONYMOUS_CODING	SILENT	ccA/ccG	P78	Rv2237	protein_coding	Rv2237
NC_000962	2521342	T	C	EFF=SYNONYMOUS_CODING	SILENT	gaT/gaC	D200	accD6	protein_coding	Rv2247
NC_000962	2527676	G	A	EFF=NON_SYNONYMOUS_CODING	MISSENSE	Ggc/Agc	G230S	Rv2252	protein_coding	Rv2252
NC_000962	2529680	A	G	EFF=SYNONYMOUS_CODING	SILENT	acT/acC	T65	Rv2256c	protein_coding	Rv2256c
NC_000962	2531742	A	G	EFF=SYNONYMOUS_CODING	SILENT	gcT/gcC	A52	Rv2258c	protein_coding	Rv2258c
NC_000962	2546098	C	T	EFF=NON_SYNONYMOUS_CODING	MISSENSE	aCc/aTc	T121I	Rv2272	protein_coding	Rv2272
NC_000962	2586127	A	G	EFF=SYNONYMOUS_CODING	SILENT	ggT/ggC	G388	Rv2314c	protein_coding	Rv2314c
NC_000962	2598400	A	G	EFF=SYNONYMOUS_CODING	SILENT	aaT/aaC	N516	Rv2326c	protein_coding	Rv2326c
NC_000962	2599821	C	A	EFF=NON_SYNONYMOUS_CODING	MISSENSE	Gcg/Tcg	A43S	Rv2326c	protein_coding	Rv2326c
NC_000962	2612632	C	A	EFF=NON_SYNONYMOUS_CODING	MISSENSE	gGc/gTc	G119V	Rv2337c	protein_coding	Rv2337c
NC_000962	2621058	G	A	EFF=SYNONYMOUS_CODING	SILENT	ccC/ccT	P465	dnaG	protein_coding	Rv2343c
NC_000962	2626056	A	G	EFF=SYNONYMOUS_CODING	SILENT	ggT/ggC	G39	esxO	protein_coding	Rv2346c
NC_000962	2654371	G	A	EFF=SYNONYMOUS_CODING	SILENT	aaC/aaT	N241	hrcA	protein_coding	Rv2374c
NC_000962	2655937	G	T	EFF=NON_SYNONYMOUS_CODING	MISSENSE	gCc/gAc	A60D	cfp2	protein_coding	Rv2376c
NC_000962	2656225	A	G	EFF=NON_SYNONYMOUS_CODING	MISSENSE	gTc/gCc	V69A	Rv2377c	protein_coding	Rv2377c
NC_000962	2660319	C	G	EFF=NON_SYNONYMOUS_CODING	MISSENSE	gaG/gaC	E589D	mbtF	protein_coding	Rv2379c
NC_000962	2664299	G	C	EFF=SYNONYMOUS_CODING	SILENT	acC/acG	T939	mbtE	protein_coding	Rv2380c
NC_000962	2680658	T	G	EFF=SYNONYMOUS_CODING	SILENT	acT/acG	T67	Rv2386a	protein_coding	Rv2386a
NC_000962	2695378	C	G	EFF=NON_SYNONYMOUS_CODING	MISSENSE	gGc/gCc	G141A	cysW	protein_coding	Rv2398c
NC_000962	2698585	C	T	EFF=SYNONYMOUS_CODING	SILENT	taC/taT	Y19	Rv2402	protein_coding	Rv2402
NC_000962	2717710	C	T	EFF=SYNONYMOUS_CODING	SILENT	ttG/ttA	L30	gpgP	protein_coding	Rv2419c
NC_000962	2734074	T	C	EFF=NON_SYNONYMOUS_CODING	MISSENSE	gTc/gCc	V282A	rbsK	protein_coding	Rv2436
NC_000962	2736434	C	A	EFF=NON_SYNONYMOUS_CODING	MISSENSE	cGg/cTg	R133L	nadE	protein_coding	Rv2438c
NC_000962	2745889	C	T	EFF=NON_SYNONYMOUS_CODING	MISSENSE	Gcc/Acc	A84T	Rv2446c	protein_coding	Rv2446c
NC_000962	2751804	C	T	EFF=NON_SYNONYMOUS_CODING	MISSENSE	cGg/cAg	R126Q	rpfE	protein_coding	Rv2450c
NC_000962	2751912	G	A	EFF=NON_SYNONYMOUS_CODING	MISSENSE	gCg/gTg	A90V	rpfE	protein_coding	Rv2450c
NC_000962	2760152	A	G	EFF=NON_SYNONYMOUS_CODING	MISSENSE	tAc/tGc	Y125C	mmuM	protein_coding	Rv2458
NC_000962	2779136	T	C	EFF=NON_SYNONYMOUS_CODING	MISSENSE	Agc/Ggc	S1043G	gdh	protein_coding	Rv2476c
NC_000962	2786952	A	G	EFF=NON_SYNONYMOUS_CODING	MISSENSE	Tgc/Cgc	C778R	plsB2	protein_coding	Rv2482c
NC_000962	2809621	T	C	EFF=NON_SYNONYMOUS_CODING	MISSENSE	Acc/Gcc	T107A	bkdC	protein_coding	Rv2495c
NC_000962	2818837	A	G	EFF=SYNONYMOUS_CODING	SILENT	ggT/ggC	G97	scoB	protein_coding	Rv2503c
NC_000962	2821342	C	T	EFF=SYNONYMOUS_CODING	SILENT	gcG/gcA	A85	fadD35	protein_coding	Rv2505c
NC_000962	2828822	G	T	EFF=NON_SYNONYMOUS_CODING	MISSENSE	Cag/Aag	Q328K	Rv2512c	protein_coding	Rv2512c
NC_000962	2830525	C	A	EFF=NON_SYNONYMOUS_CODING	MISSENSE	aCg/aAg	T122K	Rv2513	protein_coding	Rv2513
NC_000962	2855259	A	G	EFF=SYNONYMOUS_CODING	SILENT	gcT/gcC	A841	adi	protein_coding	Rv2531c
NC_000962	2857014	G	A	EFF=SYNONYMOUS_CODING	SILENT	acC/acT	T256	adi	protein_coding	Rv2531c
NC_000962	2865760	A	G	EFF=NON_SYNONYMOUS_CODING	MISSENSE	Acc/Gcc	T211A	Rv2542	protein_coding	Rv2542
NC_000962	2865882	T	C	EFF=SYNONYMOUS_CODING	SILENT	gtT/gtC	V251	Rv2542	protein_coding	Rv2542
NC_000962	2868659	C	G	EFF=SYNONYMOUS_CODING	SILENT	gcC/gcG	A18	vapB19	protein_coding	Rv2547
NC_000962	2871048	C	T	EFF=SYNONYMOUS_CODING	SILENT	ctG/ctA	L49	Rv2551c	protein_coding	Rv2551c
NC_000962	2880702	G	C	EFF=NON_SYNONYMOUS_CODING	MISSENSE	Gtc/Ctc	V210L	Rv2560	protein_coding	Rv2560
NC_000962	2888201	T	C	EFF=NON_SYNONYMOUS_CODING	MISSENSE	cTc/cCc	L610P	Rv2566	protein_coding	Rv2566
NC_000962	2889633	T	C	EFF=SYNONYMOUS_CODING	SILENT	gcT/gcC	A1087	Rv2566	protein_coding	Rv2566
NC_000962	2891267	C	T	EFF=SYNONYMOUS_CODING	SILENT	ggC/ggT	G491	Rv2567	protein_coding	Rv2567
NC_000962	2891728	A	G	EFF=NON_SYNONYMOUS_CODING	MISSENSE	cAg/cGg	Q645R	Rv2567	protein_coding	Rv2567
NC_000962	2893238	C	A	EFF=SYNONYMOUS_CODING	SILENT	cgG/cgT	R78	Rv2568c	protein_coding	Rv2568c
NC_000962	2894208	G	A	EFF=SYNONYMOUS_CODING	SILENT	agC/agT	S67	Rv2569c	protein_coding	Rv2569c
NC_000962	2894794	A	C	EFF=SYNONYMOUS_CODING	SILENT	Agg/Cgg	R95	Rv2570	protein_coding	Rv2570
NC_000962	2906918	A	T	EFF=SYNONYMOUS_CODING	SILENT	ctA/ctT	L35	ppiB	protein_coding	Rv2582
NC_000962	2910461	G	T	EFF=NON_SYNONYMOUS_CODING	MISSENSE	gCg/gAg	A147E	apt	protein_coding	Rv2584c
NC_000962	2911293	C	G	EFF=NON_SYNONYMOUS_CODING	MISSENSE	tGt/tCt	C462S	Rv2585c	protein_coding	Rv2585c
NC_000962	2912294	T	G	EFF=SYNONYMOUS_CODING	SILENT	gcA/gcC	A128	Rv2585c	protein_coding	Rv2585c
NC_000962	2923391	T	C	EFF=SYNONYMOUS_CODING	SILENT	ccA/ccG	P281	ruvB	protein_coding	Rv2592c
NC_000962	2927640	C	T	EFF=NON_SYNONYMOUS_CODING	MISSENSE	aCc/aTc	T55I	Rv2599	protein_coding	Rv2599
NC_000962	2939373	G	C	EFF=NON_SYNONYMOUS_CODING	MISSENSE	tCt/tGt	S197C	Rv2611c	protein_coding	Rv2611c
NC_000962	2939657	T	C	EFF=NON_SYNONYMOUS_CODING	MISSENSE	atA/atG	I102M	Rv2611c	protein_coding	Rv2611c
NC_000962	2946157	T	C	EFF=NON_SYNONYMOUS_CODING	MISSENSE	aAt/aGt	N44S	Rv2617c	protein_coding	Rv2617c
NC_000962	2954439	T	C	EFF=NON_SYNONYMOUS_CODING	MISSENSE	Aga/Gga	R104G	Rv2627c	protein_coding	Rv2627c
NC_000962	2968267	C	T	EFF=NON_SYNONYMOUS_CODING	MISSENSE	cCg/cTg	P453L	arsC	protein_coding	Rv2643
NC_000962	2974933	A	G	EFF=NON_SYNONYMOUS_CODING	MISSENSE	aTc/aCc	I101T	Rv2650c	protein_coding	Rv2650c
NC_000962	2975440	C	T	EFF=SYNONYMOUS_CODING	SILENT	gcG/gcA	A112	Rv2651c	protein_coding	Rv2651c
NC_000962	2984740	A	G	EFF=NON_SYNONYMOUS_CODING	MISSENSE	cAc/cGc	H3R	Rv2668	protein_coding	Rv2668
NC_000962	3005185	G	T	EFF=NON_SYNONYMOUS_CODING	MISSENSE	Ccc/Acc	P156T	Rv2688c	protein_coding	Rv2688c
NC_000962	3009480	A	C	EFF=NON_SYNONYMOUS_CODING	MISSENSE	gAg/gCg	E46A	ceoB	protein_coding	Rv2691
NC_000962	3009692	A	G	EFF=NON_SYNONYMOUS_CODING	MISSENSE	Acc/Gcc	T117A	ceoB	protein_coding	Rv2691
NC_000962	3017465	T	C	EFF=NON_SYNONYMOUS_CODING	MISSENSE	aTa/aCa	I203T	ppgK	protein_coding	Rv2702
NC_000962	3029610	G	A	EFF=NON_SYNONYMOUS_CODING	MISSENSE	Gcg/Acg	A147T	Rv2716	protein_coding	Rv2716
NC_000962	3033026	C	G	EFF=NON_SYNONYMOUS_CODING	MISSENSE	Gac/Cac	D532H	Rv2721c	protein_coding	Rv2721c
NC_000962	3040209	C	A	EFF=SYNONYMOUS_CODING	SILENT	cgG/cgT	R187	miaA	protein_coding	Rv2727c
NC_000962	3041871	G	T	EFF=NON_SYNONYMOUS_CODING	MISSENSE	gCg/gAg	A202E	Rv2729c	protein_coding	Rv2729c
NC_000962	3054081	A	G	EFF=SYNONYMOUS_CODING	SILENT	ggA/ggG	G56	PE_PGRS47	protein_coding	Rv2741
NC_000962	3054321	A	G	EFF=SYNONYMOUS_CODING	SILENT	ggA/ggG	G136	PE_PGRS47	protein_coding	Rv2741
NC_000962	3054724	A	G	EFF=NON_SYNONYMOUS_CODING	MISSENSE	Agc/Ggc	S271G	PE_PGRS47	protein_coding	Rv2741
NC_000962	3063795	C	A	EFF=NON_SYNONYMOUS_CODING	MISSENSE	gCg/gAg	A53E	Rv2751	protein_coding	Rv2751
NC_000962	3073868	T	C	EFF=NON_SYNONYMOUS_CODING	MISSENSE	Acc/Gcc	T202A	thyA	protein_coding	Rv2764c
NC_000962	3077039	C	A	EFF=NON_SYNONYMOUS_CODING	MISSENSE	gGc/gTc	G347V	PPE43	protein_coding	Rv2768c
NC_000962	3080795	A	G	EFF=NON_SYNONYMOUS_CODING	MISSENSE	cTc/cCc	L80P	Rv2771c	protein_coding	Rv2771c
NC_000962	3097307	G	A	EFF=NON_SYNONYMOUS_CODING	MISSENSE	Gat/Aat	D117N	sirR	protein_coding	Rv2788
NC_000962	3099269	A	C	EFF=NON_SYNONYMOUS_CODING	MISSENSE	Ttc/Gtc	F301V	ltp1	protein_coding	Rv2790c
NC_000962	3101119	G	T	EFF=NON_SYNONYMOUS_CODING	MISSENSE	Cgc/Agc	R155S	Rv2791c	protein_coding	Rv2791c
NC_000962	3103682	T	C	EFF=NON_SYNONYMOUS_CODING	MISSENSE	Atg/Gtg	M87V	pptT	protein_coding	Rv2794c
NC_000962	3108055	C	T	EFF=SYNONYMOUS_CODING	SILENT	gcC/gcT	A96	Rv2799	protein_coding	Rv2799
NC_000962	3108674	A	C	EFF=SYNONYMOUS_CODING	SILENT	Agg/Cgg	R87	Rv2800	protein_coding	Rv2800
NC_000962	3109212	G	T	EFF=NON_SYNONYMOUS_CODING	MISSENSE	cGc/cTc	R266L	Rv2800	protein_coding	Rv2800
NC_000962	3113872	A	T	EFF=NON_SYNONYMOUS_CODING	MISSENSE	gAg/gTg	E72V	Rv2807	protein_coding	Rv2807
NC_000962	3118000	A	G	EFF=NON_SYNONYMOUS_CODING	MISSENSE	Agg/Ggg	R395G	Rv2812	protein_coding	Rv2812
NC_000962	3118976	C	G	EFF=NON_SYNONYMOUS_CODING	MISSENSE	gaC/gaG	D251E	Rv2813	protein_coding	Rv2813
NC_000962	3133536	T	C	EFF=NON_SYNONYMOUS_CODING	MISSENSE	Aaa/Gaa	K2E	Rv2825c	protein_coding	Rv2825c
NC_000962	3137058	G	A	EFF=NON_SYNONYMOUS_CODING	MISSENSE	gCg/gTg	A56V	vapB22	protein_coding	Rv2830c
NC_000962	3161579	G	A	EFF=SYNONYMOUS_CODING	SILENT	gcC/gcT	A161	mqo	protein_coding	Rv2852c
NC_000962	3162805	C	G	EFF=NON_SYNONYMOUS_CODING	MISSENSE	Cgc/Ggc	R180G	PE_PGRS48	protein_coding	Rv2853
NC_000962	3165074	T	C	EFF=NON_SYNONYMOUS_CODING	MISSENSE	gTg/gCg	V308A	Rv2854	protein_coding	Rv2854
NC_000962	3166191	C	T	EFF=SYNONYMOUS_CODING	SILENT	tgC/tgT	C329	mtr	protein_coding	Rv2855
NC_000962	3175702	T	C	EFF=NON_SYNONYMOUS_CODING	MISSENSE	Atc/Gtc	I522V	Rv2864c	protein_coding	Rv2864c
NC_000962	3177884	C	A	EFF=SYNONYMOUS_CODING	SILENT	cgC/cgA	R21	relG	protein_coding	Rv2866
NC_000962	3186860	T	G	EFF=NON_SYNONYMOUS_CODING	MISSENSE	Tat/Gat	Y672D	dipZ	protein_coding	Rv2874
NC_000962	3191027	G	A	EFF=SYNONYMOUS_CODING	SILENT	Ctg/Ttg	L199	cdsA	protein_coding	Rv2881c
NC_000962	3207107	G	C	EFF=NON_SYNONYMOUS_CODING	MISSENSE	gCg/gGg	A279G	Rv2897c	protein_coding	Rv2897c
NC_000962	3207297	G	T	EFF=NON_SYNONYMOUS_CODING	MISSENSE	Ctg/Atg	L216M	Rv2897c	protein_coding	Rv2897c
NC_000962	3214790	C	T	EFF=SYNONYMOUS_CODING	SILENT	Ctg/Ttg	L55	lppW	protein_coding	Rv2905
NC_000962	3217421	T	C	EFF=NON_SYNONYMOUS_CODING	MISSENSE	Aag/Gag	K75E	rpsP	protein_coding	Rv2909c
NC_000962	3226181	A	C	EFF=SYNONYMOUS_CODING	SILENT	cgT/cgG	R35	ffh	protein_coding	Rv2916c
NC_000962	3228143	G	T	EFF=NON_SYNONYMOUS_CODING	MISSENSE	cGg/cTg	R594L	Rv2917	protein_coding	Rv2917
NC_000962	3236230	C	A	EFF=NON_SYNONYMOUS_CODING	MISSENSE	cGt/cTt	R526L	smc	protein_coding	Rv2922c
NC_000962	3244674	G	A	EFF=SYNONYMOUS_CODING	SILENT	cgG/cgA	R326	fadD26	protein_coding	Rv2930
NC_000962	3247316	C	G	EFF=NON_SYNONYMOUS_CODING	MISSENSE	gaC/gaG	D624E	ppsA	protein_coding	Rv2931
NC_000962	3247851	G	A	EFF=NON_SYNONYMOUS_CODING	MISSENSE	Gcc/Acc	A803T	ppsA	protein_coding	Rv2931
NC_000962	3247853	C	T	EFF=SYNONYMOUS_CODING	SILENT	gcC/gcT	A803	ppsA	protein_coding	Rv2931
NC_000962	3247856	G	C	EFF=SYNONYMOUS_CODING	SILENT	cgG/cgC	R804	ppsA	protein_coding	Rv2931
NC_000962	3247874	G	A	EFF=SYNONYMOUS_CODING	SILENT	cgG/cgA	R810	ppsA	protein_coding	Rv2931
NC_000962	3247877	T	C	EFF=SYNONYMOUS_CODING	SILENT	ttT/ttC	F811	ppsA	protein_coding	Rv2931
NC_000962	3247883	T	C	EFF=SYNONYMOUS_CODING	SILENT	agT/agC	S813	ppsA	protein_coding	Rv2931
NC_000962	3248074	G	A	EFF=NON_SYNONYMOUS_CODING	MISSENSE	cGc/cAc	R877H	ppsA	protein_coding	Rv2931
NC_000962	3248075	C	T	EFF=SYNONYMOUS_CODING	SILENT	cgC/cgT	R877	ppsA	protein_coding	Rv2931
NC_000962	3256494	A	G	EFF=SYNONYMOUS_CODING	SILENT	ggA/ggG	G270	ppsC	protein_coding	Rv2933
NC_000962	3260301	A	G	EFF=SYNONYMOUS_CODING	SILENT	ggA/ggG	G1539	ppsC	protein_coding	Rv2933
NC_000962	3269581	A	G	EFF=SYNONYMOUS_CODING	SILENT	gcA/gcG	A615	ppsE	protein_coding	Rv2935
NC_000962	3270784	A	G	EFF=SYNONYMOUS_CODING	SILENT	caA/caG	Q1016	ppsE	protein_coding	Rv2935
NC_000962	3277633	G	A	EFF=NON_SYNONYMOUS_CODING	MISSENSE	Cgt/Tgt	R1695C	mas	protein_coding	Rv2940c
NC_000962	3285945	C	G	EFF=SYNONYMOUS_CODING	SILENT	gcC/gcG	A292	mmpL7	protein_coding	Rv2942
NC_000962	3296843	A	G	EFF=NON_SYNONYMOUS_CODING	MISSENSE	gTg/gCg	V333A	pks15	protein_coding	Rv2947c
NC_000962	3301175	G	A	EFF=SYNONYMOUS_CODING	SILENT	ccC/ccT	P427	fadD29	protein_coding	Rv2950c
NC_000962	3336825	T	C	EFF=NON_SYNONYMOUS_CODING	MISSENSE	Aca/Gca	T365A	ddlA	protein_coding	Rv2981c
NC_000962	3338603	G	C	EFF=NON_SYNONYMOUS_CODING	MISSENSE	Ccg/Gcg	P133A	gpdA2	protein_coding	Rv2982c
NC_000962	3344045	T	C	EFF=SYNONYMOUS_CODING	SILENT	ctA/ctG	L195	leuD	protein_coding	Rv2987c
NC_000962	3350549	C	G	EFF=NON_SYNONYMOUS_CODING	MISSENSE	Gtc/Ctc	V149L	Rv2993c	protein_coding	Rv2993c
NC_000962	3351385	G	A	EFF=SYNONYMOUS_CODING	SILENT	ctG/ctA	L39	Rv2994	protein_coding	Rv2994
NC_000962	3354896	C	T	EFF=SYNONYMOUS_CODING	SILENT	gaG/gaA	E58	serA1	protein_coding	Rv2996c
NC_000962	3358235	A	T	EFF=NON_SYNONYMOUS_CODING	MISSENSE	Atg/Ttg	M212L	lppY	protein_coding	Rv2999
NC_000962	3367765	G	A	EFF=SYNONYMOUS_CODING	SILENT	ggC/ggT	G343	gatB	protein_coding	Rv3009c
NC_000962	3377271	G	C	EFF=NON_SYNONYMOUS_CODING	MISSENSE	Ctg/Gtg	L325V	PPE46	protein_coding	Rv3018c
NC_000962	3377275	G	C	EFF=SYNONYMOUS_CODING	SILENT	gcC/gcG	A323	PPE46	protein_coding	Rv3018c
NC_000962	3377281	T	C	EFF=SYNONYMOUS_CODING	SILENT	ggA/ggG	G321	PPE46	protein_coding	Rv3018c
NC_000962	3377289	C	A	EFF=NON_SYNONYMOUS_CODING	MISSENSE	Gtg/Ttg	V319L	PPE46	protein_coding	Rv3018c
NC_000962	3377293	G	C	EFF=SYNONYMOUS_CODING	SILENT	gcC/gcG	A317	PPE46	protein_coding	Rv3018c
NC_000962	3377295	C	T	EFF=NON_SYNONYMOUS_CODING	MISSENSE	Gcc/Acc	A317T	PPE46	protein_coding	Rv3018c
NC_000962	3377298	A	C	EFF=NON_SYNONYMOUS_CODING	MISSENSE	Ttg/Gtg	L316V	PPE46	protein_coding	Rv3018c
NC_000962	3377299	C	A	EFF=SYNONYMOUS_CODING	SILENT	ggG/ggT	G315	PPE46	protein_coding	Rv3018c
NC_000962	3377305	T	C	EFF=SYNONYMOUS_CODING	SILENT	gtA/gtG	V313	PPE46	protein_coding	Rv3018c
NC_000962	3377314	A	C	EFF=SYNONYMOUS_CODING	SILENT	gtT/gtG	V310	PPE46	protein_coding	Rv3018c
NC_000962	3377320	A	C	EFF=SYNONYMOUS_CODING	SILENT	gcT/gcG	A308	PPE46	protein_coding	Rv3018c
NC_000962	3377326	G	A	EFF=SYNONYMOUS_CODING	SILENT	gcC/gcT	A306	PPE46	protein_coding	Rv3018c
NC_000962	3377347	C	A	EFF=SYNONYMOUS_CODING	SILENT	ggG/ggT	G299	PPE46	protein_coding	Rv3018c
NC_000962	3381641	G	T	EFF=NON_SYNONYMOUS_CODING	MISSENSE	Cag/Aag	Q328K	Rv3023c	protein_coding	Rv3023c
NC_000962	3382598	C	T	EFF=NON_SYNONYMOUS_CODING	MISSENSE	Gcc/Acc	A9T	Rv3023c	protein_coding	Rv3023c
NC_000962	3389172	C	T	EFF=SYNONYMOUS_CODING	SILENT	agC/agT	S24	Rv3030	protein_coding	Rv3030
NC_000962	3402816	C	T	EFF=NON_SYNONYMOUS_CODING	MISSENSE	gGa/gAa	G116E	serB2	protein_coding	Rv3042c
NC_000962	3418328	T	G	EFF=NON_SYNONYMOUS_CODING	MISSENSE	gAt/gCt	D112A	Rv3057c	protein_coding	Rv3057c
NC_000962	3418330	G	A	EFF=SYNONYMOUS_CODING	SILENT	caC/caT	H111	Rv3057c	protein_coding	Rv3057c
NC_000962	3425854	C	T	EFF=NON_SYNONYMOUS_CODING	MISSENSE	Ccg/Tcg	P91S	ligB	protein_coding	Rv3062
NC_000962	3426795	C	G	EFF=SYNONYMOUS_CODING	SILENT	tcC/tcG	S404	ligB	protein_coding	Rv3062
NC_000962	3428917	C	A	EFF=NON_SYNONYMOUS_CODING	MISSENSE	Cgt/Agt	R559S	cstA	protein_coding	Rv3063
NC_000962	3429202	T	G	EFF=NON_SYNONYMOUS_CODING	MISSENSE	Tac/Gac	Y654D	cstA	protein_coding	Rv3063
NC_000962	3440464	T	G	EFF=SYNONYMOUS_CODING	SILENT	cgT/cgG	R308	atsF	protein_coding	Rv3077
NC_000962	3440468	G	C	EFF=NON_SYNONYMOUS_CODING	MISSENSE	Ggc/Cgc	G310R	atsF	protein_coding	Rv3077
NC_000962	3453261	C	G	EFF=NON_SYNONYMOUS_CODING	MISSENSE	Cgc/Ggc	R113G	Rv3087	protein_coding	Rv3087
NC_000962	3456666	A	G	EFF=SYNONYMOUS_CODING	SILENT	gcA/gcG	A302	fadD13	protein_coding	Rv3089
NC_000962	3460986	G	A	EFF=NON_SYNONYMOUS_CODING	MISSENSE	cCg/cTg	P250L	Rv3092c	protein_coding	Rv3092c
NC_000962	3462135	G	C	EFF=NON_SYNONYMOUS_CODING	MISSENSE	tgC/tgG	C210W	Rv3093c	protein_coding	Rv3093c
NC_000962	3482432	C	A	EFF=NON_SYNONYMOUS_CODING	MISSENSE	Cag/Aag	Q328K	Rv3115	protein_coding	Rv3115
NC_000962	3484012	T	G	EFF=SYNONYMOUS_CODING	SILENT	gcT/gcG	A13	cysA3	protein_coding	Rv3117
NC_000962	3486977	A	G	EFF=NON_SYNONYMOUS_CODING	MISSENSE	Aaa/Gaa	K157E	cyp141	protein_coding	Rv3121
NC_000962	3492856	G	C	EFF=NON_SYNONYMOUS_CODING	MISSENSE	aGc/aCc	S237T	Rv3127	protein_coding	Rv3127
NC_000962	3503231	G	C	EFF=NON_SYNONYMOUS_CODING	MISSENSE	gCg/gGg	A16G	Rv3136A	protein_coding	Rv3136A
NC_000962	3503895	C	T	EFF=NON_SYNONYMOUS_CODING	MISSENSE	cCg/cTg	P168L	Rv3137	protein_coding	Rv3137
NC_000962	3518167	A	G	EFF=NON_SYNONYMOUS_CODING	MISSENSE	atA/atG	I474M	nuoG	protein_coding	Rv3151
NC_000962	3518555	A	G	EFF=NON_SYNONYMOUS_CODING	MISSENSE	Acg/Gcg	T604A	nuoG	protein_coding	Rv3151
NC_000962	3548641	T	C	EFF=NON_SYNONYMOUS_CODING	MISSENSE	Tat/Cat	Y342H	Rv3179	protein_coding	Rv3179
NC_000962	3556275	A	G	EFF=NON_SYNONYMOUS_CODING	MISSENSE	cTg/cCg	L138P	Rv3190c	protein_coding	Rv3190c
NC_000962	3581414	A	G	EFF=NON_SYNONYMOUS_CODING	MISSENSE	Aca/Gca	T34A	Rv3204	protein_coding	Rv3204
NC_000962	3591063	T	C	EFF=NON_SYNONYMOUS_CODING	MISSENSE	Aag/Gag	K144E	Rv3213c	protein_coding	Rv3213c
NC_000962	3594124	C	T	EFF=NON_SYNONYMOUS_CODING	MISSENSE	Gcc/Acc	A38T	Rv3217c	protein_coding	Rv3217c
NC_000962	3604821	G	C	EFF=SYNONYMOUS_CODING	SILENT	gcG/gcC	A32	Rv3228	protein_coding	Rv3228
NC_000962	3610441	C	T	EFF=NON_SYNONYMOUS_CODING	MISSENSE	cGt/cAt	R250H	tgs3	protein_coding	Rv3234c
NC_000962	3612009	C	T	EFF=NON_SYNONYMOUS_CODING	MISSENSE	Gcc/Acc	A370T	kefB	protein_coding	Rv3236c
NC_000962	3614770	G	C	EFF=NON_SYNONYMOUS_CODING	MISSENSE	cCg/cGg	P945R	Rv3239c	protein_coding	Rv3239c
NC_000962	3614982	T	C	EFF=SYNONYMOUS_CODING	SILENT	ctA/ctG	L874	Rv3239c	protein_coding	Rv3239c
NC_000962	3622441	A	C	EFF=SYNONYMOUS_CODING	SILENT	gtT/gtG	V217	Rv3243c	protein_coding	Rv3243c
NC_000962	3625065	T	G	EFF=NON_SYNONYMOUS_CODING	MISSENSE	Atg/Ctg	M517L	mtrB	protein_coding	Rv3245c
NC_000962	3633913	G	C	EFF=NON_SYNONYMOUS_CODING	MISSENSE	cGg/cCg	R80P	Rv3254	protein_coding	Rv3254
NC_000962	3638665	G	A	EFF=SYNONYMOUS_CODING	SILENT	taC/taT	Y15	pmmA	protein_coding	Rv3257c
NC_000962	3675649	G	A	EFF=NON_SYNONYMOUS_CODING	MISSENSE	cCc/cTc	P116L	Rv3294c	protein_coding	Rv3294c
NC_000962	3700783	G	A	EFF=SYNONYMOUS_CODING	SILENT	ccC/ccT	P78	Rv3312A	protein_coding	Rv3312A
NC_000962	3704596	G	C	EFF=NON_SYNONYMOUS_CODING	MISSENSE	Gtg/Ctg	V54L	sdhD	protein_coding	Rv3317
NC_000962	3706809	C	T	EFF=NON_SYNONYMOUS_CODING	MISSENSE	cCc/cTc	P13L	sdhB	protein_coding	Rv3319
NC_000962	3706810	C	T	EFF=SYNONYMOUS_CODING	SILENT	ccC/ccT	P13	sdhB	protein_coding	Rv3319
NC_000962	3709005	G	A	EFF=SYNONYMOUS_CODING	SILENT	gtC/gtT	V16	Rv3322c	protein_coding	Rv3322c
NC_000962	3714211	G	T	EFF=NON_SYNONYMOUS_CODING	MISSENSE	cCg/cAg	P41Q	sigJ	protein_coding	Rv3328c
NC_000962	3714757	A	C	EFF=NON_SYNONYMOUS_CODING	MISSENSE	caA/caC	Q122H	Rv3329	protein_coding	Rv3329
NC_000962	3718357	C	T	EFF=NON_SYNONYMOUS_CODING	MISSENSE	cCg/cTg	P423L	sugI	protein_coding	Rv3331
NC_000962	3721806	G	C	EFF=SYNONYMOUS_CODING	SILENT	ggC/ggG	G265	Rv3335c	protein_coding	Rv3335c
NC_000962	3730327	G	A	EFF=SYNONYMOUS_CODING	SILENT	ttC/ttT	F2203	PPE54	protein_coding	Rv3343c
NC_000962	3730411	G	A	EFF=SYNONYMOUS_CODING	SILENT	ggC/ggT	G2175	PPE54	protein_coding	Rv3343c
NC_000962	3730741	G	A	EFF=SYNONYMOUS_CODING	SILENT	ggC/ggT	G2065	PPE54	protein_coding	Rv3343c
NC_000962	3730978	G	A	EFF=SYNONYMOUS_CODING	SILENT	ggC/ggT	G1986	PPE54	protein_coding	Rv3343c
NC_000962	3732469	G	A	EFF=SYNONYMOUS_CODING	SILENT	ggC/ggT	G1489	PPE54	protein_coding	Rv3343c
NC_000962	3735931	G	A	EFF=SYNONYMOUS_CODING	SILENT	agC/agT	S335	PPE54	protein_coding	Rv3343c
NC_000962	3735967	G	A	EFF=SYNONYMOUS_CODING	SILENT	tcC/tcT	S323	PPE54	protein_coding	Rv3343c
NC_000962	3736179	G	A	EFF=SYNONYMOUS_CODING	SILENT	Ctg/Ttg	L253	PPE54	protein_coding	Rv3343c
NC_000962	3736276	G	A	EFF=SYNONYMOUS_CODING	SILENT	ggC/ggT	G220	PPE54	protein_coding	Rv3343c
NC_000962	3736628	T	G	EFF=NON_SYNONYMOUS_CODING	MISSENSE	gAg/gCg	E103A	PPE54	protein_coding	Rv3343c
NC_000962	3738512	A	G	EFF=SYNONYMOUS_CODING	SILENT	ggT/ggC	G1421	PE_PGRS50	protein_coding	Rv3345c
NC_000962	3738516	C	T	EFF=NON_SYNONYMOUS_CODING	MISSENSE	aGc/aAc	S1420N	PE_PGRS50	protein_coding	Rv3345c
NC_000962	3739100	G	A	EFF=SYNONYMOUS_CODING	SILENT	atC/atT	I1225	PE_PGRS50	protein_coding	Rv3345c
NC_000962	3739913	G	A	EFF=SYNONYMOUS_CODING	SILENT	acC/acT	T954	PE_PGRS50	protein_coding	Rv3345c
NC_000962	3743393	G	A	EFF=SYNONYMOUS_CODING	SILENT	gtC/gtT	V21	Rv3346c	protein_coding	Rv3346c
NC_000962	3743394	A	G	EFF=NON_SYNONYMOUS_CODING	MISSENSE	gTc/gCc	V21A	Rv3346c	protein_coding	Rv3346c
NC_000962	3750853	A	G	EFF=SYNONYMOUS_CODING	SILENT	Ttg/Ctg	L778	PPE55	protein_coding	Rv3347c
NC_000962	3750860	A	G	EFF=SYNONYMOUS_CODING	SILENT	aaT/aaC	N775	PPE55	protein_coding	Rv3347c
NC_000962	3757395	C	G	EFF=NON_SYNONYMOUS_CODING	MISSENSE	ttG/ttC	L3236F	PPE56	protein_coding	Rv3350c
NC_000962	3757413	G	A	EFF=SYNONYMOUS_CODING	SILENT	ggC/ggT	G3230	PPE56	protein_coding	Rv3350c
NC_000962	3769538	C	G	EFF=SYNONYMOUS_CODING	SILENT	acG/acC	T90	Rv3355c	protein_coding	Rv3355c
NC_000962	3769550	G	A	EFF=SYNONYMOUS_CODING	SILENT	taC/taT	Y86	Rv3355c	protein_coding	Rv3355c
NC_000962	3776706	C	T	EFF=NON_SYNONYMOUS_CODING	MISSENSE	Gcg/Acg	A266T	Rv3365c	protein_coding	Rv3365c
NC_000962	3798095	A	C	EFF=NON_SYNONYMOUS_CODING	MISSENSE	gTc/gGc	V132G	idsB	protein_coding	Rv3383c
NC_000962	3801365	A	T	EFF=NON_SYNONYMOUS_CODING	MISSENSE	Aac/Tac	N194Y	Rv3387	protein_coding	Rv3387
NC_000962	3802480	G	T	EFF=SYNONYMOUS_CODING	SILENT	ggG/ggT	G276	PE_PGRS52	protein_coding	Rv3388
NC_000962	3817117	C	A	EFF=NON_SYNONYMOUS_CODING	MISSENSE	gCg/gAg	A330E	Rv3399	protein_coding	Rv3399
NC_000962	3823159	A	T	EFF=SYNONYMOUS_CODING	SILENT	gtT/gtA	V235	Rv3403c	protein_coding	Rv3403c
NC_000962	3825560	C	G	EFF=SYNONYMOUS_CODING	SILENT	ctC/ctG	L77	Rv3406	protein_coding	Rv3406
NC_000962	3826684	C	T	EFF=NON_SYNONYMOUS_CODING	MISSENSE	tCg/tTg	S46L	vapC47	protein_coding	Rv3408
NC_000962	3829770	T	C	EFF=SYNONYMOUS_CODING	SILENT	ccA/ccG	P47	guaB3	protein_coding	Rv3410c
NC_000962	3838871	A	G	EFF=SYNONYMOUS_CODING	SILENT	gcT/gcC	A64	rimI	protein_coding	Rv3420c
NC_000962	3842289	C	T	EFF=SYNONYMOUS_CODING	SILENT	ggC/ggT	G17	PPE57	protein_coding	Rv3425
NC_000962	3842295	C	T	EFF=SYNONYMOUS_CODING	SILENT	ggC/ggT	G19	PPE57	protein_coding	Rv3425
NC_000962	3842342	A	T	EFF=NON_SYNONYMOUS_CODING	MISSENSE	tAc/tTc	Y35F	PPE57	protein_coding	Rv3425
NC_000962	3842348	T	C	EFF=NON_SYNONYMOUS_CODING	MISSENSE	gTt/gCt	V37A	PPE57	protein_coding	Rv3425
NC_000962	3842384	A	G	EFF=NON_SYNONYMOUS_CODING	MISSENSE	gAc/gGc	D49G	PPE57	protein_coding	Rv3425
NC_000962	3842392	G	C	EFF=NON_SYNONYMOUS_CODING	MISSENSE	Gat/Cat	D52H	PPE57	protein_coding	Rv3425
NC_000962	3842394	T	G	EFF=NON_SYNONYMOUS_CODING	MISSENSE	gaT/gaG	D52E	PPE57	protein_coding	Rv3425
NC_000962	3842425	T	A	EFF=NON_SYNONYMOUS_CODING	MISSENSE	Ttg/Atg	L63M	PPE57	protein_coding	Rv3425
NC_000962	3842452	C	A	EFF=NON_SYNONYMOUS_CODING	MISSENSE	Caa/Aaa	Q72K	PPE57	protein_coding	Rv3425
NC_000962	3842620	A	G	EFF=NON_SYNONYMOUS_CODING	MISSENSE	Act/Gct	T128A	PPE57	protein_coding	Rv3425
NC_000962	3842625	A	G	EFF=SYNONYMOUS_CODING	SILENT	ccA/ccG	P129	PPE57	protein_coding	Rv3425
NC_000962	3844992	T	A	EFF=NON_SYNONYMOUS_CODING	MISSENSE	Agc/Tgc	S327C	Rv3428c	protein_coding	Rv3428c
NC_000962	3859376	C	T	EFF=NON_SYNONYMOUS_CODING	MISSENSE	gGg/gAg	G96E	Rv3439c	protein_coding	Rv3439c
NC_000962	3859893	C	T	EFF=SYNONYMOUS_CODING	SILENT	gaG/gaA	E28	Rv3440c	protein_coding	Rv3440c
NC_000962	3864995	T	C	EFF=NON_SYNONYMOUS_CODING	MISSENSE	Agc/Ggc	S1082G	eccC4	protein_coding	Rv3447c
NC_000962	3873392	T	G	EFF=NON_SYNONYMOUS_CODING	MISSENSE	cTg/cGg	L259R	cut3	protein_coding	Rv3451
NC_000962	3877421	A	G	EFF=SYNONYMOUS_CODING	SILENT	ccT/ccC	P4	rplQ	protein_coding	Rv3456c
NC_000962	3881187	G	A	EFF=NON_SYNONYMOUS_CODING	MISSENSE	gGc/gAc	G94D	Rv3463	protein_coding	Rv3463
NC_000962	3884906	A	G	EFF=NON_SYNONYMOUS_CODING	MISSENSE	Aaa/Gaa	K315E	Rv3467	protein_coding	Rv3467
NC_000962	3885886	T	C	EFF=NON_SYNONYMOUS_CODING	MISSENSE	Atc/Gtc	I62V	rmlB3	protein_coding	Rv3468c
NC_000962	3896340	T	G	EFF=NON_SYNONYMOUS_CODING	MISSENSE	cTc/cGc	L174R	Rv3479	protein_coding	Rv3479
NC_000962	3898408	A	G	EFF=SYNONYMOUS_CODING	SILENT	gcA/gcG	A863	Rv3479	protein_coding	Rv3479
NC_000962	3915761	G	T	EFF=SYNONYMOUS_CODING	SILENT	atC/atA	I42	mce4D	protein_coding	Rv3496c
NC_000962	3933939	T	G	EFF=NON_SYNONYMOUS_CODING	MISSENSE	Tct/Gct	S979A	PE_PGRS54	protein_coding	Rv3508
NC_000962	3934096	G	A	EFF=NON_SYNONYMOUS_CODING	MISSENSE	aGc/aAc	S1031N	PE_PGRS54	protein_coding	Rv3508
NC_000962	3934144	G	C	EFF=NON_SYNONYMOUS_CODING	MISSENSE	gGc/gCc	G1047A	PE_PGRS54	protein_coding	Rv3508
NC_000962	3934150	A	C	EFF=NON_SYNONYMOUS_CODING	MISSENSE	gAc/gCc	D1049A	PE_PGRS54	protein_coding	Rv3508
NC_000962	3934542	T	G	EFF=NON_SYNONYMOUS_CODING	MISSENSE	Tct/Gct	S1180A	PE_PGRS54	protein_coding	Rv3508
NC_000962	3934699	G	A	EFF=NON_SYNONYMOUS_CODING	MISSENSE	aGc/aAc	S1232N	PE_PGRS54	protein_coding	Rv3508
NC_000962	3935335	T	C	EFF=NON_SYNONYMOUS_CODING	MISSENSE	gTc/gCc	V1444A	PE_PGRS54	protein_coding	Rv3508
NC_000962	3935950	T	C	EFF=NON_SYNONYMOUS_CODING	MISSENSE	gTc/gCc	V1649A	PE_PGRS54	protein_coding	Rv3508
NC_000962	3940802	A	G	EFF=NON_SYNONYMOUS_CODING	MISSENSE	Aac/Gac	N396D	PE_PGRS55	protein_coding	Rv3511
NC_000962	3941515	G	A	EFF=SYNONYMOUS_CODING	SILENT	ggG/ggA	G633	PE_PGRS55	protein_coding	Rv3511
NC_000962	3941516	G	A	EFF=NON_SYNONYMOUS_CODING	MISSENSE	Gcc/Acc	A634T	PE_PGRS55	protein_coding	Rv3511
NC_000962	3947125	C	G	EFF=SYNONYMOUS_CODING	SILENT	ggC/ggG	G444	PE_PGRS57	protein_coding	Rv3514
NC_000962	3947126	G	A	EFF=NON_SYNONYMOUS_CODING	MISSENSE	Gcc/Acc	A445T	PE_PGRS57	protein_coding	Rv3514
NC_000962	3947127	C	T	EFF=NON_SYNONYMOUS_CODING	MISSENSE	gCc/gTc	A445V	PE_PGRS57	protein_coding	Rv3514
NC_000962	3947128	C	G	EFF=SYNONYMOUS_CODING	SILENT	gcC/gcG	A445	PE_PGRS57	protein_coding	Rv3514
NC_000962	3947206	C	G	EFF=SYNONYMOUS_CODING	SILENT	gcC/gcG	A471	PE_PGRS57	protein_coding	Rv3514
NC_000962	3948054	A	G	EFF=NON_SYNONYMOUS_CODING	MISSENSE	gAc/gGc	D754G	PE_PGRS57	protein_coding	Rv3514
NC_000962	3948347	T	G	EFF=NON_SYNONYMOUS_CODING	MISSENSE	Tcc/Gcc	S852A	PE_PGRS57	protein_coding	Rv3514
NC_000962	3948362	T	G	EFF=NON_SYNONYMOUS_CODING	MISSENSE	Tgt/Ggt	C857G	PE_PGRS57	protein_coding	Rv3514
NC_000962	3948404	T	G	EFF=NON_SYNONYMOUS_CODING	MISSENSE	Tgc/Ggc	C871G	PE_PGRS57	protein_coding	Rv3514
NC_000962	3948414	T	G	EFF=NON_SYNONYMOUS_CODING	MISSENSE	gTc/gGc	V874G	PE_PGRS57	protein_coding	Rv3514
NC_000962	3948417	T	G	EFF=NON_SYNONYMOUS_CODING	MISSENSE	gTc/gGc	V875G	PE_PGRS57	protein_coding	Rv3514
NC_000962	3949545	G	A	EFF=NON_SYNONYMOUS_CODING	MISSENSE	gGc/gAc	G1251D	PE_PGRS57	protein_coding	Rv3514
NC_000962	3951598	G	A	EFF=SYNONYMOUS_CODING	SILENT	ggC/ggT	G291	fadD19	protein_coding	Rv3515c
NC_000962	3952800	G	A	EFF=NON_SYNONYMOUS_CODING	MISSENSE	gGc/gAc	G86D	echA19	protein_coding	Rv3516
NC_000962	3958403	A	G	EFF=NON_SYNONYMOUS_CODING	MISSENSE	Aac/Gac	N295D	Rv3521	protein_coding	Rv3521
NC_000962	3959418	C	T	EFF=NON_SYNONYMOUS_CODING	MISSENSE	aCc/aTc	T324I	ltp4	protein_coding	Rv3522
NC_000962	3977226	G	A	EFF=SYNONYMOUS_CODING	SILENT	ttG/ttA	L55	hsd4B	protein_coding	Rv3538
NC_000962	3983271	T	G	EFF=NON_SYNONYMOUS_CODING	MISSENSE	Atc/Ctc	I292L	fadE28	protein_coding	Rv3544c
NC_000962	3990525	A	G	EFF=SYNONYMOUS_CODING	SILENT	gaA/gaG	E210	Rv3551	protein_coding	Rv3551
NC_000962	4005607	T	C	EFF=SYNONYMOUS_CODING	SILENT	Ttg/Ctg	L121	fadE33	protein_coding	Rv3564
NC_000962	4024273	T	C	EFF=SYNONYMOUS_CODING	SILENT	gtA/gtG	V25	ispF	protein_coding	Rv3581c
NC_000962	4026899	G	A	EFF=SYNONYMOUS_CODING	SILENT	caG/caA	Q152	radA	protein_coding	Rv3585
NC_000962	4034827	C	T	EFF=NON_SYNONYMOUS_CODING	MISSENSE	gCg/gTg	A159V	lpqF	protein_coding	Rv3593
NC_000962	4037283	T	G	EFF=SYNONYMOUS_CODING	SILENT	ggA/ggC	G256	PE_PGRS59	protein_coding	Rv3595c
NC_000962	4038287	G	A	EFF=SYNONYMOUS_CODING	SILENT	aaC/aaT	N806	clpC1	protein_coding	Rv3596c
NC_000962	4039991	C	T	EFF=SYNONYMOUS_CODING	SILENT	gtG/gtA	V238	clpC1	protein_coding	Rv3596c
NC_000962	4042761	G	A	EFF=SYNONYMOUS_CODING	SILENT	gaC/gaT	D60	lysS	protein_coding	Rv3598c
NC_000962	4055801	G	A	EFF=NON_SYNONYMOUS_CODING	MISSENSE	aCc/aTc	T192I	espA	protein_coding	Rv3616c
NC_000962	4057776	G	A	EFF=NON_SYNONYMOUS_CODING	MISSENSE	cGa/cAa	R15Q	ephA	protein_coding	Rv3617
NC_000962	4060100	G	A	EFF=SYNONYMOUS_CODING	SILENT	Ctg/Ttg	L57	esxV	protein_coding	Rv3619c
NC_000962	4060201	G	A	EFF=NON_SYNONYMOUS_CODING	MISSENSE	tCg/tTg	S23L	esxV	protein_coding	Rv3619c
NC_000962	4060210	T	A	EFF=NON_SYNONYMOUS_CODING	MISSENSE	cAg/cTg	Q20L	esxV	protein_coding	Rv3619c
NC_000962	4060230	G	A	EFF=SYNONYMOUS_CODING	SILENT	caC/caT	H13	esxV	protein_coding	Rv3619c
NC_000962	4060334	T	C	EFF=SYNONYMOUS_CODING	SILENT	gaA/gaG	E86	esxW	protein_coding	Rv3620c
NC_000962	4068928	G	A	EFF=SYNONYMOUS_CODING	SILENT	Ctg/Ttg	L43	Rv3629c	protein_coding	Rv3629c
NC_000962	4069292	G	A	EFF=NON_SYNONYMOUS_CODING	MISSENSE	Gcc/Acc	A40T	Rv3630	protein_coding	Rv3630
NC_000962	4088346	G	A	EFF=SYNONYMOUS_CODING	SILENT	acC/acT	T62	cspA	protein_coding	Rv3648c
NC_000962	4109354	A	C	EFF=SYNONYMOUS_CODING	SILENT	ctA/ctC	L521	acs	protein_coding	Rv3667
NC_000962	4110190	G	A	EFF=SYNONYMOUS_CODING	SILENT	Ctg/Ttg	L98	Rv3668c	protein_coding	Rv3668c
NC_000962	4111303	G	C	EFF=SYNONYMOUS_CODING	SILENT	gtG/gtC	V159	Rv3669	protein_coding	Rv3669
NC_000962	4135112	G	A	EFF=NON_SYNONYMOUS_CODING	MISSENSE	atG/atA	M129I	Rv3693	protein_coding	Rv3693
NC_000962	4138251	C	T	EFF=NON_SYNONYMOUS_CODING	MISSENSE	gGc/gAc	G502D	glpK	protein_coding	Rv3696c
NC_000962	4146330	A	G	EFF=SYNONYMOUS_CODING	SILENT	Ttg/Ctg	L188	etgB	protein_coding	Rv3703c
NC_000962	4156099	C	A	EFF=NON_SYNONYMOUS_CODING	MISSENSE	Gtg/Ttg	V211L	dnaQ	protein_coding	Rv3711c
NC_000962	4162339	A	G	EFF=NON_SYNONYMOUS_CODING	MISSENSE	Acg/Gcg	T12A	Rv3719	protein_coding	Rv3719
NC_000962	4163077	C	T	EFF=NON_SYNONYMOUS_CODING	MISSENSE	Cgg/Tgg	R258W	Rv3719	protein_coding	Rv3719
NC_000962	4163944	A	G	EFF=NON_SYNONYMOUS_CODING	MISSENSE	cAt/cGt	H70R	Rv3720	protein_coding	Rv3720
NC_000962	4170784	G	A	EFF=NON_SYNONYMOUS_CODING	MISSENSE	Ggt/Agt	G191S	Rv3725	protein_coding	Rv3725
NC_000962	4174564	T	C	EFF=NON_SYNONYMOUS_CODING	MISSENSE	aTc/aCc	I537T	Rv3727	protein_coding	Rv3727
NC_000962	4182695	G	A	EFF=NON_SYNONYMOUS_CODING	MISSENSE	cGc/cAc	R313H	ligC	protein_coding	Rv3731
NC_000962	4187485	T	C	EFF=SYNONYMOUS_CODING	SILENT	gcT/gcC	A284	Rv3736	protein_coding	Rv3736
NC_000962	4187817	A	G	EFF=NON_SYNONYMOUS_CODING	MISSENSE	gAt/gGt	D40G	Rv3737	protein_coding	Rv3737
NC_000962	4204441	A	G	EFF=SYNONYMOUS_CODING	SILENT	caT/caC	H311	proX	protein_coding	Rv3759c
NC_000962	4208439	G	A	EFF=SYNONYMOUS_CODING	SILENT	atC/atT	I146	Rv3762c	protein_coding	Rv3762c
NC_000962	4210274	A	G	EFF=NON_SYNONYMOUS_CODING	MISSENSE	Tgt/Cgt	C246R	tcrY	protein_coding	Rv3764c
NC_000962	4218422	G	C	EFF=NON_SYNONYMOUS_CODING	MISSENSE	gCc/gGc	A135G	Rv3773c	protein_coding	Rv3773c
NC_000962	4220174	G	A	EFF=NON_SYNONYMOUS_CODING	MISSENSE	Gac/Aac	D164N	lipE	protein_coding	Rv3775
NC_000962	4221490	C	G	EFF=SYNONYMOUS_CODING	SILENT	ctC/ctG	L134	Rv3776	protein_coding	Rv3776
NC_000962	4222073	A	G	EFF=NON_SYNONYMOUS_CODING	MISSENSE	Atg/Gtg	M329V	Rv3776	protein_coding	Rv3776
NC_000962	4222882	A	G	EFF=SYNONYMOUS_CODING	SILENT	ctA/ctG	L63	Rv3777	protein_coding	Rv3777
NC_000962	4233299	G	A	EFF=NON_SYNONYMOUS_CODING	MISSENSE	aCc/aTc	T100I	Rv3786c	protein_coding	Rv3786c
NC_000962	4238670	C	T	EFF=SYNONYMOUS_CODING	SILENT	Ctg/Ttg	L247	aftA	protein_coding	Rv3792
NC_000962	4241374	T	G	EFF=SYNONYMOUS_CODING	SILENT	cgT/cgG	R504	embC	protein_coding	Rv3793
NC_000962	4242643	C	T	EFF=SYNONYMOUS_CODING	SILENT	cgC/cgT	R927	embC	protein_coding	Rv3793
NC_000962	4255922	A	G	EFF=SYNONYMOUS_CODING	SILENT	caT/caC	H9	accD4	protein_coding	Rv3799c
NC_000962	4257220	A	G	EFF=SYNONYMOUS_CODING	SILENT	cgT/cgC	R1309	pks13	protein_coding	Rv3800c
NC_000962	4264218	C	A	EFF=NON_SYNONYMOUS_CODING	MISSENSE	Gtt/Ttt	V50F	clp6__culp6	protein_coding	Rv3802c
NC_000962	4264219	T	G	EFF=SYNONYMOUS_CODING	SILENT	ggA/ggC	G49	clp6__culp6	protein_coding	Rv3802c
NC_000962	4284473	G	A	EFF=SYNONYMOUS_CODING	SILENT	tcC/tcT	S451	papA2	protein_coding	Rv3820c
NC_000962	4293072	G	A	EFF=NON_SYNONYMOUS_CODING	MISSENSE	Ctt/Ttt	L35F	papA1	protein_coding	Rv3824c
NC_000962	4295154	C	T	EFF=SYNONYMOUS_CODING	SILENT	ctG/ctA	L1484	pks2	protein_coding	Rv3825c
NC_000962	4302036	T	C	EFF=NON_SYNONYMOUS_CODING	MISSENSE	Acg/Gcg	T252A	Rv3827c	protein_coding	Rv3827c
NC_000962	4306155	C	T	EFF=SYNONYMOUS_CODING	SILENT	agC/agT	S133	Rv3831	protein_coding	Rv3831
NC_000962	4307179	G	A	EFF=NON_SYNONYMOUS_CODING	MISSENSE	Gtc/Atc	V105I	Rv3833	protein_coding	Rv3833
NC_000962	4311871	G	A	EFF=NON_SYNONYMOUS_CODING	MISSENSE	Cac/Tac	H267Y	pheA	protein_coding	Rv3838c
NC_000962	4315384	T	C	EFF=NON_SYNONYMOUS_CODING	MISSENSE	gAc/gGc	D60G	glpQ1	protein_coding	Rv3842c
NC_000962	4337005	A	C	EFF=NON_SYNONYMOUS_CODING	MISSENSE	Acc/Ccc	T77P	Rv3860	protein_coding	Rv3860
NC_000962	4340330	T	G	EFF=NON_SYNONYMOUS_CODING	MISSENSE	Ttg/Gtg	L21V	espE	protein_coding	Rv3864
NC_000962	4345420	G	T	EFF=NON_SYNONYMOUS_CODING	MISSENSE	Gtt/Ttt	V128F	eccB1	protein_coding	Rv3869
NC_000962	4356110	G	C	EFF=SYNONYMOUS_CODING	SILENT	ctG/ctC	L368	eccD1	protein_coding	Rv3877
NC_000962	4366272	G	C	EFF=SYNONYMOUS_CODING	SILENT	gcC/gcG	A189	eccA2	protein_coding	Rv3884c
NC_000962	4372661	T	C	EFF=NON_SYNONYMOUS_CODING	MISSENSE	Atc/Gtc	I16V	Rv3888c	protein_coding	Rv3888c
NC_000962	4373496	C	G	EFF=SYNONYMOUS_CODING	SILENT	gtG/gtC	V45	espG2	protein_coding	Rv3889c
NC_000962	4375628	G	T	EFF=NON_SYNONYMOUS_CODING	MISSENSE	aCg/aAg	T19K	PPE69	protein_coding	Rv3892c
NC_000962	4379680	C	G	EFF=NON_SYNONYMOUS_CODING	MISSENSE	cGc/cCc	R258P	eccC2	protein_coding	Rv3894c
NC_000962	4382054	T	C	EFF=SYNONYMOUS_CODING	SILENT	gcA/gcG	A266	Rv3896c	protein_coding	Rv3896c
NC_000962	4382275	G	T	EFF=NON_SYNONYMOUS_CODING	MISSENSE	Caa/Aaa	Q193K	Rv3896c	protein_coding	Rv3896c
NC_000962	4383094	A	G	EFF=NON_SYNONYMOUS_CODING	MISSENSE	Tgt/Cgt	C183R	Rv3897c	protein_coding	Rv3897c
NC_000962	4391553	C	T	EFF=SYNONYMOUS_CODING	SILENT	ccG/ccA	P18	Rv3906c	protein_coding	Rv3906c
NC_000962	4395964	C	A	EFF=SYNONYMOUS_CODING	SILENT	acC/acA	T591	Rv3909	protein_coding	Rv3909
NC_000962	4398141	G	A	EFF=SYNONYMOUS_CODING	SILENT	tcG/tcA	S515	Rv3910	protein_coding	Rv3910
NC_000962	4404694	G	A	EFF=SYNONYMOUS_CODING	SILENT	ggC/ggT	G158	Rv3916c	protein_coding	Rv3916c
NC_000962	4408156	A	C	EFF=NON_SYNONYMOUS_CODING	MISSENSE	cTt/cGt	L16R	gid	protein_coding	Rv3919c
